# Supplementary material for: Predicting Immunotherapy Outcomes in NSCLC Using RNA and Pathology from Multicenter Clinical Trials
Source: Adv Sci (Weinh). 2025 Oct 29;13(3):e02037. doi: 10.1002/advs.202502037 (PMC12806205; doi:10.1002/advs.202502037)
Supplement: Supplementary file 2 — Supplemental Table 1 [file ADVS-13-e02037-s002.xlsx]

## Sheet: overview
Additional File 1
	Supplementary tables for study:
	Predicting Immunotherapy Outcomes in NSCLC using RNA and pathology: Insights from OAK, POPLAR, and ORIENT-11 Trials
	The following sheets contain the following tables:
		Table S1. Clinicopathological characteristics of patients in the training cohort and validation cohorts. Data were presented as number of patients.
		Table S2. Baseline characteristics of patients in the training cohort and validation cohorts with LIRA-score.
		Table S3. Clinical characteristics of in-house NFH cohort.
		Table S4. Gene selection processess of LIRA development, realted to Figure S1.
		Table S5. Gene Signatures enrolled in this study.
		Table S6. Differentially expressed genes with high and low LIRA-score group with atezolizumab treatment from OAK and POPLAR cohort, related to Figure 5A and S7A.
		Table S7. LIRA-score group relvant ligand-receptor analysis, Related to Figure 5F and S8C.
		Table S8. Feature summary of the lung adenocarcinoma specimens and single-cell RNA sequencing data, realted to Figure S9A.
		Table S9. Summary of deep learning model prediction results, realted to Figure 6F.
	Link to Supplementary tables:
		https://github.com/Natelaob/SI_repository
		https://github.com/Natelaob/SI_repository/tree/main/Supplementary%20Table
	Note: The Supplementary Table for this study can be downloaded from the link.

## Sheet: Table_S1
Table S1. Clinicopathological characteristics of patients in the training and validation cohorts. Data were presented as number of patients.
	Training cohort			Internal validation cohort			ORIENT-11 cohort			NFH cohort
	Chemo (n = 317)	IO (n = 308)	p overall	Chemo (n = 135)	IO (n = 131)	p overall	Combo (n = 113)	Chemo (n = 58)	p overall	Combo (n = 65)	p overall
gender, n (%)			0.583			0.14			1		.
Female	122 (38.5%)	111 (36.0%)		55 (40.7%)	41 (31.3%)		26 (23.0%)	13 (22.4%)		12 (20.0%)
Male	195 (61.5%)	197 (64.0%)		80 (59.3%)	90 (68.7%)		87 (77.0%)	45 (77.6%)		48 (80.0%)
BOR, n (%)			0.008			0.077			0.002		.
CR	0 (0.00%)	4 (1.30%)		0 (0.00%)	1 (0.76%)		3 (2.65%)	2 (3.45%)		0 (0.00%)
PR	40 (12.6%)	33 (10.7%)		18 (13.3%)	23 (17.6%)		73 (64.6%)	21 (36.2%)		25 (38.5%)
SD	133 (42.0%)	112 (36.4%)		60 (44.4%)	39 (29.8%)		24 (21.2%)	24 (41.4%)		32 (49.2%)
PD	103 (32.5%)	133 (43.2%)		47 (34.8%)	60 (45.8%)		13 (11.5%)	9 (15.5%)		8 (12.3%)
NE	41 (12.9%)	26 (8.44%)		10 (7.41%)	8 (6.11%)		0 (0.00%)	2 (3.45%)		0 (0.00%)
HIST, n (%)			0.407			0.917			.		.
Non-squamous	220 (69.4%)	224 (72.7%)		93 (68.9%)	92 (70.2%)		113 (100%)	58 (100%)		45 (69.2%)
Squamous	97 (30.6%)	84 (27.3%)		42 (31.1%)	39 (29.8%)		0 (0.00%)	0 (0.00%)		20 (30.8%)
TPS, n (%)			0.688			0.868			0.522		.
[50,100]	30 (9.46%)	30 (9.74%)		9 (6.67%)	10 (7.63%)		49 (43.4%)	26 (44.8%)		19 (29.2%)
[1,50)	30 (9.46%)	36 (11.7%)		20 (14.8%)	19 (14.5%)		33 (29.2%)	13 (22.4%)		18 (27.7%)
[0,1)	65 (20.5%)	54 (17.5%)		27 (20.0%)	31 (23.7%)		30 (26.5%)	17 (29.3%)		12 (18.5%)
NE	192 (60.6%)	188 (61.0%)		79 (58.5%)	71 (54.2%)		1 (0.88%)	2 (3.45%)		16 (24.6%)
(t)TMB, n (%)			0.958			0.638			.		.
<16	116 (36.6%)	115 (37.3%)		50 (37.0%)	42 (32.1%)		0 (0.00%)	0 (0.00%)		1 (1.54%)
>=16	35 (11.0%)	32 (10.4%)		16 (11.9%)	19 (14.5%)		0 (0.00%)	0 (0.00%)		32 (49.2%)
NE	166 (52.4%)	161 (52.3%)		69 (51.1%)	70 (53.4%)		113 (100%)	58 (100%)		32 (49.2%)
Abbreviations: LIRA, Lung cancer Immunotherapy Response Assessment; IO, Immunotherapy; Chemo, Chemotherapy; HIST, histology; TPS, PD-L1 tumor proportion score; (t)TMB, (tissue) tumor mutation burden; MT, mutation; WT, wide type; BOR, best of response; CR, complete response; PR, partial response; SD, stable disease; PD, progressive disease.

## Sheet: Table_S2
Table S2. Baseline characteristics of patients in the training cohort and validation cohorts with LIRA-score.
	Training cohort					Internal validation cohort					ORIENT-11 cohort					NFH cohort
	High+Chemo (n = 187)	High+IO (n = 166)	Low+Chemo (n = 130)	Low+IO (n = 142)	p.overall	High+Chemo (n = 76)	High+IO (n = 72)	Low+Chemo (n = 59)	Low+IO (n = 59)	p.overall	High+Chemo (n = 40)	High+Combo (n = 85)	Low+Chemo (n = 18)	Low + Combo (n = 28)	p.overall	High+IO (n = 36)	Low +IO (n = 29)	p.overall
gender, n (%)					0.635					0.336					0.922			0.134
female	69 (36.9%)	56 (33.7%)	53 (40.8%)	55 (38.7%)		29 (38.2%)	21 (29.2%)	26 (44.1%)	20 (33.9%)		9 (22.5%)	21 (24.7%)	4 (22.2%)	5 (17.9%)		4 (11.8%)	8 (30.8%)
male	118 (63.1%)	110 (66.3%)	77 (59.2%)	87 (61.3%)		47 (61.8%)	51 (70.8%)	33 (55.9%)	39 (66.1%)		31 (77.5%)	64 (75.3%)	14 (77.8%)	23 (82.1%)		30 (88.2%)	18 (69.2%)
BOR, n (%)					<0.001					0.006					0.01			0.262
CR	0 (0.00%)	0 (0.00%)	0 (0.00%)	4 (2.82%)		0 (0.00%)	0 (0.00%)	0 (0.00%)	1 (1.69%)		1 (2.50%)	2 (2.35%)	1 (5.56%)	1 (3.57%)		0 (0.00%)	0 (0.00%)
PR	28 (15.0%)	1 (0.60%)	12 (9.23%)	32 (22.5%)		11 (14.5%)	9 (12.5%)	7 (11.9%)	14 (23.7%)		15 (37.5%)	56 (65.9%)	6 (33.3%)	17 (60.7%)		11 (30.6%)	14 (48.3%)
SD	72 (38.5%)	41 (24.7%)	61 (46.9%)	71 (50.0%)		37 (48.7%)	15 (20.8%)	23 (39.0%)	24 (40.7%)		14 (35.0%)	19 (22.4%)	10 (55.6%)	5 (17.9%)		21 (58.3%)	11 (37.9%)
PD	62 (33.2%)	104 (62.7%)	41 (31.5%)	29 (20.4%)		23 (30.3%)	41 (56.9%)	24 (40.7%)	19 (32.2%)		8 (20.0%)	8 (9.41%)	1 (5.56%)	5 (17.9%)		4 (11.1%)	4 (13.8%)
NE	25 (13.4%)	20 (12.0%)	16 (12.3%)	6 (4.23%)		5 (6.58%)	7 (9.72%)	5 (8.47%)	1 (1.69%)		2 (5.00%)	0 (0.00%)	0 (0.00%)	0 (0.00%)
HIST, n (%)					0.771					0.986					.			0.819
Non-squamous	131 (70.1%)	119 (71.7%)	89 (68.5%)	105 (73.9%)		53 (69.7%)	51 (70.8%)	40 (67.8%)	41 (69.5%)		40 (100.0%)	85 (100.0%)	18 (100.0%)	28 (100.0%)		24 (66.7%)	21 (72.4%)
Squamous	56 (29.9%)	47 (28.3%)	41 (31.5%)	37 (26.1%)		23 (30.3%)	21 (29.2%)	19 (32.2%)	18 (30.5%)		0 (0.00%)	0 (0.00%)	0 (0.00%)	0 (0.00%)		12 (33.3%)	8 (27.6%)
TPS, n (%)					<0.001					0.189					0.02			0.827
[50,100]	5 (2.67%)	11 (6.63%)	25 (19.2%)	19 (13.4%)		2 (2.63%)	2 (2.78%)	7 (11.9%)	8 (13.6%)		19 (47.5%)	42 (49.4%)	7 (38.9%)	7 (25.0%)		10 (27.8%)	9 (31.0%)
[1,50)	13 (6.95%)	18 (10.8%)	17 (13.1%)	18 (12.7%)		10 (13.2%)	12 (16.7%)	10 (16.9%)	7 (11.9%)		11 (27.5%)	26 (30.6%)	2 (11.1%)	7 (25.0%)		9 (25.0%)	9 (31.0%)
[0,1)	43 (23.0%)	35 (21.1%)	22 (16.9%)	19 (13.4%)		14 (18.4%)	17 (23.6%)	13 (22.0%)	14 (23.7%)		8 (20.0%)	16 (18.8%)	9 (50.0%)	14 (50.0%)		8 (22.2%)	4 (13.8%)
NE	126 (67.4%)	102 (61.4%)	66 (50.8%)	86 (60.6%)		50 (65.8%)	41 (56.9%)	29 (49.2%)	30 (50.8%)		2 (5.00%)	1 (1.18%)	0 (0.00%)	0 (0.00%)		9 (25.0%)	7 (24.1%)
tTMB, n (%)					0.499					0.306					.			0.267
<16	76 (40.6%)	67 (40.4%)	40 (30.8%)	48 (33.8%)		31 (40.8%)	26 (36.1%)	19 (32.2%)	16 (27.1%)		0 (0.00%)	0 (0.00%)	0 (0.00%)	0 (0.00%)		1 (2.78%)	0 (0.00%)
>=16	18 (9.63%)	18 (10.8%)	17 (13.1%)	14 (9.86%)		12 (15.8%)	11 (15.3%)	4 (6.78%)	8 (13.6%)		0 (0.00%)	0 (0.00%)	0 (0.00%)	0 (0.00%)		15 (41.7%)	17 (58.6%)
NE	93 (49.7%)	81 (48.8%)	73 (56.2%)	80 (56.3%)		33 (43.4%)	35 (48.6%)	36 (61.0%)	35 (59.3%)		40 (100.0%)	85 (100.0%)	18 (100.0%)	28 (100.0%)		20 (55.6%)	12 (41.4%)
STK11_status, n (%)					0.008					0.370					.			.
WT	81 (43.3%)	65 (39.2%)	68 (52.3%)	72 (50.7%)		37 (48.7%)	30 (41.7%)	29 (49.2%)	29 (49.2%)		0 (0.00%)	0 (0.00%)	0 (0.00%)	0 (0.00%)		0 (0.00%)	0 (0.00%)
MUT	30 (16.0%)	29 (17.5%)	10 (7.69%)	8 (5.63%)		9 (11.8%)	12 (16.7%)	2 (3.39%)	6 (10.2%)		0 (0.00%)	0 (0.00%)	0 (0.00%)	0 (0.00%)		0 (0.00%)	0 (0.00%)
NE	76 (40.6%)	72 (43.4%)	52 (40.0%)	62 (43.7%)		30 (39.5%)	30 (41.7%)	28 (47.5%)	24 (40.7%)		40 (100.0%)	85 (100.0%)	18 (100.0%)	28 (100.0%)		36 (100%)	29 (100%)
KEAP1_status, n (%)					0.355					0.418					.			.
WT	87 (46.5%)	69 (41.6%)	65 (50.0%)	70 (49.3%)		36 (47.4%)	34 (47.2%)	30 (50.8%)	30 (50.8%)		0 (0.00%)	0 (0.00%)	0 (0.00%)	0 (0.00%)		0 (0.00%)	0 (0.00%)
MUT	24 (12.8%)	25 (15.1%)	13 (10.0%)	10 (7.04%)		10 (13.2%)	8 (11.1%)	1 (1.69%)	5 (8.47%)		0 (0.00%)	0 (0.00%)	0 (0.00%)	0 (0.00%)		0 (0.00%)	0 (0.00%)
NE	76 (40.6%)	72 (43.4%)	52 (40.0%)	62 (43.7%)		30 (39.5%)	30 (41.7%)	28 (47.5%)	24 (40.7%)		40 (100.0%)	85 (100.0%)	18 (100.0%)	28 (100.0%)		36 (100%)	29 (100%)
EGFR_status, n (%)					0.823					0.936					.			.
WT	97 (51.9%)	84 (50.6%)	73 (56.2%)	70 (49.3%)		39 (51.3%)	35 (48.6%)	28 (47.5%)	29 (49.2%)		0 (0.00%)	0 (0.00%)	0 (0.00%)	0 (0.00%)		0 (0.00%)	0 (0.00%)
MUT	14 (7.49%)	10 (6.02%)	5 (3.85%)	10 (7.04%)		7 (9.21%)	7 (9.72%)	3 (5.08%)	6 (10.2%)		0 (0.00%)	0 (0.00%)	0 (0.00%)	0 (0.00%)		0 (0.00%)	0 (0.00%)
NE	76 (40.6%)	72 (43.4%)	52 (40.0%)	62 (43.7%)		30 (39.5%)	30 (41.7%)	28 (47.5%)	24 (40.7%)		40 (100.0%)	85 (100.0%)	18 (100.0%)	28 (100.0%)		36 (100%)	29 (100%)

## Sheet: Table_S3
Table S3. Clinical characteristics of in-house NFH cohort.
ID	BOR	response	PDL1	TMB	PFS_status	PFS_time	Tumor_types
S209025234TR	PR	R	3	8.58	NA	NA	ADC
S209025235TR	SD	NR	90	0.94	1	13	SQC
S209025237TR	PR	R	50	NA	1	5.63333	ADC
S209025238TR	SD	NR	30	0.7	0	15.3667	ADSQC
S209025239TR	PD	NR	0	3.16	1	3.03333	ADC
S209025241TR	PD	NR	0	4.38	1	5.06667	ADC
X209014402FR	PR	R	NA	NA	0	27.0333	SQC
X209014403FR	SD	NR	5	NA	1	7.5	ADC
X209014404FR	SD	NR	0	NA	NA	NA	ADC
X209014405FR	PD	NR	NA	NA	1	1.53333	LCNEC
X209014406FR	SD	NR	40	NA	0	37.2333	SQC
X209014407FR	PD	NR	5	NA	1	5.96667	LCNEC
X209014408FR	SD	NR	NA	NA	1	16.4	ADC
X209014409FR	SD	NR	NA	NA	NA	NA	ADC
X209014410FR	PR	R	90	NA	NA	NA	SQC
X209014411FR	PD	NR	0	NA	1	3.13333	ADC
X209014412FR	PD	NR	0	NA	1	0.966667	ADC
X209014415FR	SD	NR	10	NA	NA	NA	SQC
X209014416FR	PR	R	NA	NA	NA	NA	ADC
X209014421FR	SD	NR	NA	NA	1	11.5667	ADC
X209014493TR	PR	R	80	2.8	1	12.6	ADC
X209014494TR	PR	R	NA	NA	NA	NA	ADC
X209014495TR	PR	R	60	7.64	0	20.2333	ADC
X209014496TR	SD	NR	90	0.54	0	19.7333	SQC
X209014497TR	SD	NR	30	5.42	1	3.9	SQC
X209014499TR	SD	NR	10	3.96	1	6.3	SQC
X209014501TR	PR	R	80	NA	0	13.6667	ADC
X209014502TR	SD	NR	50	NA	1	4.83333	SQC
X209014503TR	PD	NR	60	0.12	1	1.86667	ADC
X209014507TR	SD	NR	1	2.2	NA	NA	SQC
X209014508TR	SD	NR	0	3.02	NA	NA	ADC
X209014510TR	SD	NR	80	8.18	NA	NA	SQC
X209014511TR	PR	R	10	1.54	1	5.53333	SQC
X209014512TR	SD	NR	15	2.08	1	8	ADC
X209014513TR	SD	NR	0	NA	NA	NA	SQC
X209014514TR	SD	NR	0	NA	1	6.2	LCNEC
X209015971TR	PR	R	95	NA	NA	NA	SQC
X209015972TR	PR	R	5	8.72	1	12.7	ADC
X209015974TR	PR	R	80	36.56	NA	NA	SQC
X209015975TR	PR	R	20	6.04	NA	NA	SC
X209015976FR	SD	NR	NA	NA	NA	NA	ADC
X209015977FR	PR	R	NA	NA	NA	NA	ADC
X209015978FR	SD	NR	NA	NA	NA	NA	SQC
X209015979FR	SD	NR	NA	NA	NA	NA	NE
X209015980FR	PD	NR	NA	NA	NA	NA	NE
X219009130TR	PR	R	95	NA	0	8.93333	ADC
X219009133FR	SD	NR	50	NA	NA	NA	SQC
X219009134TR	SD	NR	NA	NA	NA	NA	ADC
X219009141TR	SD	NR	20	NA	0	7.66667	ADC
X219009142FRR1	SD	NR	3	NA	1	7.83333	ADC
X219009152TR	SD	NR	20	2.04	1	7.66667	SQC
X219009153TR	PR	R	95	0.28	1	13.3333	ADC
X219009154TR	PR	R	70	7.76	1	12.7333	SQC
X219009155TR	PR	R	70	5.94	1	8.5	SQC
X219009156TR	SD	NR	50	0.16	0	9.53333	ADC
X219009157TR	SD	NR	0	7.92	NA	NA	ADC
X219009158TR	PR	R	NA	0.14	0	2.83333	ADC
X219009159TR	SD	NR	60	6.22	0	9.33333	SC
X219009161TR	PR	R	NA	8.5	0	10.6333	ADC
X219009163TR	PR	R	NA	1.96	0	10.9667	LELC
X219009164TR	SD	NR	20	1.46	NA	NA	ADC
X219009165TR	PR	R	0	12.04	NA	NA	ADC
X219010406TR	SD	NR	20	4.62	0	4.8	ADC
X219010407TR	PR	R	0	7.76	1	10.2333	ADC
X219010408TR	PR	R	0	NA	0	10.6333	ADC

## Sheet: Table_S4
Table S4. Gene selection processess of LIRA development, realted to Figure S1.
Feature genes				Variable Importance of model genes			Hazard Ratio of model genes
Initial select	secondary select	model gene		model gene	importance		model gene	p value	HR	CI_low_0.95	CI_up_0.95
UCK2	YPEL3	AGAP1		AGAP1	0.0024988		SMOC1	1.41939e-09	1.3611	1.2318	1.504
FAM46C	IDO1	AKR7A3		AKR7A3	0.00377528		MAFK	1.59346e-09	1.3404	1.2187	1.4742
STC2	AL355075.4	AL355075.4		AL355075.4	0.0130082		RNF44	1.35294e-07	1.318	1.1894	1.4605
ATP2A2	CLEC6A	CCL5		CCL5	0.00248411		AGAP1	4.09222e-07	1.2911	1.1695	1.4252
NOP16	SMOC1	CD247		CD247	0.00341516		TRAP1	2.02296e-06	1.3025	1.1679	1.4525
SLC7A11	CD96	CD37		CD37	0.00282515		NORAD	2.10229e-06	1.249	1.1394	1.3692
MRPL35	DCAF8	CD3G		CD3G	0.00114716		PTRHD1	2.79228e-06	1.2796	1.1542	1.4186
SRXN1	FAT1	CD96		CD96	0.00569686		FAT1	3.04006e-06	1.2773	1.1526	1.4155
FAM83H	AKR7A3	CLEC12A		CLEC12A	0.00160914		CD96	3.38528e-06	0.7788	0.7009	0.8655
KCNA3	HCLS1	CLEC6A		CLEC6A	0.00444511		IGHV3-74	6.8737e-06	0.8066	0.7345	0.8858
SOWAHC	INTS3	CST7		CST7	0.00158705		IDO1	9.02047e-06	0.7845	0.7047	0.8732
FKBP4	CST7	DCAF8		DCAF8	0.00170621		PIP5K1A	1.03086e-05	1.2447	1.1293	1.3718
IGF1R	IGHV3_74	FAH		FAH	0.00173625		RRNAD1	1.4857e-05	1.2545	1.1322	1.3901
SHC1	SETDB1	FAM162A		FAM162A	-0.00163982		FAH	2.76146e-05	1.2407	1.1217	1.3723
RCCD1	RNF44	FAT1		FAT1	0.0189004		IGSF8	3.52415e-05	1.2232	1.1118	1.3456
AUNIP	NORAD	GSTO1		GSTO1	1.66777e-05		INTS3	3.61624e-05	1.2434	1.1213	1.3788
FAM20B	FAH	HCLS1		HCLS1	0.00622142		SETDB1	5.39405e-05	1.2346	1.1145	1.3675
C5orf30	NCF1B	IDO1		IDO1	0.0116469		CCL5	7.03262e-05	0.8229	0.7475	0.9059
NRG4	FAM162A	IGHV3_74		IGHV3_74	-0.000372617		KIAA0907	9.01607e-05	1.2174	1.1032	1.3433
CBX2	AGAP1	IGSF8		IGSF8	0.00179332		LRRC66	0.00012479	1.1909	1.0892	1.3022
POLR1A	PIP5K1A	IL2RG		IL2RG	0.00212821		RHPN2	0.000145236	1.2168	1.0996	1.3464
TGIF1	MAFK	INTS3		INTS3	0.00022659		CST7	0.000145545	0.8098	0.7263	0.9029
CCT3	TRAP1	KIAA0907		KIAA0907	0.00192197		IL2RG	0.000198911	0.8282	0.75	0.9147
SLC3A2	LRRC66	LRRC66		LRRC66	0.00212843		CD3G	0.000254577	0.8332	0.7556	0.9188
CKS1B	IL2RG	MAFK		MAFK	0.00891333		AL355075.4	0.000314781	1.197	1.0854	1.3199
TMEM189	SH2D1A	NCF1B		NCF1B	0.00292692		RAB30	0.000317324	0.832	0.7527	0.9196
CARD14	CD247	NDUFA6		NDUFA6	0.0029726		AKR7A3	0.00032144	1.1875	1.0814	1.3041
KAT2B	KIAA0907	NORAD		NORAD	0.00411253		TRAF4	0.000411507	1.2066	1.0872	1.3392
HLA_DMA	CD3G	NTF4		NTF4	0.00174737		CD247	0.000467377	0.8353	0.7552	0.9239
AKR1C1	GSTO1	NUPR1		NUPR1	0.00328878		SH2D1A	0.000576313	0.837	0.7563	0.9262
TRIM16	NUPR1	PIP5K1A		PIP5K1A	0.00223653		CLEC6A	0.000591657	0.8416	0.7628	0.9286
PUS1	TBXAS1	PPM1G		PPM1G	-5.38617e-05		CD37	0.000711193	0.8404	0.76	0.9294
IMMT	CLEC12A	PRELID1P1		PRELID1P1	0.000719435		NUPR1	0.000873924	0.8433	0.7627	0.9323
CA12	CD37	PRKCSH		PRKCSH	8.47125e-05		DCAF8	0.00113994	1.1699	1.0644	1.2858
COX5A	NTF4	PTRHD1		PTRHD1	0.00797852		NCF1B	0.00119529	0.8524	0.7738	0.9388
CYC1	RHPN2	RAB30		RAB30	0.00598841		CLEC12A	0.00138219	0.847	0.765	0.9377
SMOC1	RRNAD1	RHPN2		RHPN2	0.00101671		HCLS1	0.00456754	0.8623	0.7783	0.9553
LRP8	PRELID1P1	RNF44		RNF44	0.0129784		SLC25A6	0.00660223	1.1441	1.0382	1.2608
AGFG1	SLC25A6	RRNAD1		RRNAD1	-0.000181088		NTF4	0.0155331	1.1288	1.0233	1.2452
PTPN22	PRKCSH	SEPT14P12		SEPT14P12	0.0019553		TBXAS1	0.0216589	0.896	0.8158	0.984
THAP4	YEATS2	SETDB1		SETDB1	0.00106711		PPM1G	0.0421718	1.1141	1.0038	1.2366
TEAD4	PTRHD1	SH2D1A		SH2D1A	0.00129328		NDUFA6	0.0457302	1.1213	1.0022	1.2545
NIT2	IGSF8	SLC25A6		SLC25A6	8.01394e-05		PRELID1P1	0.0645284	1.0817	0.9953	1.1757
UBE2M	TRAF4	SMOC1		SMOC1	0.026751		PRKCSH	0.104985	1.08	0.984	1.1853
AKR1C2	RMND5B	TBXAS1		TBXAS1	0.000279955		SEPT14P12	0.154778	1.0718	0.9742	1.1791
HSPE1	PSMG3	TFRC		TFRC	0.00056117		TFRC	0.22477	1.0679	0.9604	1.1875
TTLL12	CCL5	TRAF4		TRAF4	0.000733706		YEATS2	0.262827	1.0556	0.9602	1.1604
CYP4F11	ARHGAP32	TRAP1		TRAP1	0.00246018		GSTO1	0.276349	1.0548	0.9582	1.1611
SLC25A15	RPSAP74	YEATS2		YEATS2	0.000658493		FAM162A	0.852709	1.0093	0.9157	1.1124
LAX1	TSTA3	YPEL3		YPEL3	0.00288983		YPEL3	0.987554	1.0008	0.9	1.113
MRPL24	SEPT14P12
MAFK	PPM1G
FURIN	TFRC
CMIP	NDUFA6
MRPS11	TINAGL1
ATP5G3	CARD10
SLFN12L	OTUD7B
GPATCH4	AC024940.2
KCTD3	TYSND1
MRRF	OVOL2
TRAF7	RAB30
RRP1	ADAMTS15
PRDX6	SNHG25
TWNK	EPYC
USP5	SLAMF7
FAM110C	POLQ
IGHV4_34	CORO1A
TCOF1	CD6
ACO2	KRT6C
ABHD17C	GZMB
TRAP1	SNF8
IGKV2_28	LANCL2
CYSLTR1	ZNF503_AS2
ENSA	HIST2H2BB
EVI2B	TYRO3
MRPL46	HIBCH
NME2	B2M
BRI3BP	IGLL1
VDAC1	ITGB2
SLC41A3	C1QTNF12
TRIM28	CYB5D2
ABCB6	ZNF215
SLAMF7	ICOS
AL590617.1	EARS2
PSMG3	HSPD1P1
AKR1C3	TRAV8_2
NOB1	DNAAF5
GOT2	AL158801.5
PIK3CG	EME1
ANKRD36BP2	AC145138.1
ABCC2	IGHV1OR15_9
SFXN1	TCN2
PSMD4	GNGT2
PHB2	AC009506.2
SLC7A1	FRMD8
HLA_DQB2	CTSS
RAN	ZNF69
UQCRC1	VNN1
NT5C	CYBB
PGAM5	TJP2
C8orf76	SLC15A1
AVPI1	AP1AR
IGHV3_49	ZNF687
IRF4	DDX47
KCMF1	SLC45A4
FASN	FDFT1
NECAB2	F11R
CPT1A	PDGFA
TALDO1	CD52
NDUFA9	PDCD1
MYO1G	BLNK
HLA_DOA	ALS2CL
BTK	IGKV3OR2_268
CYTIP	DDX12P
SLAMF1	CD4
GAL	DDIT4
SUCLG1	BRD8
SLC5A6	LAPTM5
IGHV3_11	PLXNB1
WDR43	CLK2
CPS1	DOC2B
SELENOI	SPR
TNFRSF17	SCIMP
HACD3	KLHL21
TP53INP1	INPP5B
TYSND1	URB1
COX6B1	SPECC1
C19orf48	RNASE6
CCT7	PAICSP4
COX6A1	NECTIN4
SEL1L3	MARC1
GSTP1	CREB3L4
FAM83G	TRAV12_2
HNRNPAB	ENO3
MZT2A	ERGIC3
PTRHD1	UBE2Q1
IL10RA	PEX11A
HSPD1	IGHV1_58
NOL12	IGHV3_19
PSMC1	GAPDHP63
NOP2	SSH3
PUF60	HTRA4
EMC1	JPT1
FLAD1	SGO1
L3HYPDH	AP1S2
PIM2	ARHGEF16
WDR12	PTK2
IGKV1_9	RPP21
HSPA9	PTTG1
CLEC7A	CPEB2
YBX3	FASLG
ADIPOR2	FCER1G
AIFM2	TOMM5
SLC7A5	RNF207
PGD	TACSTD2
IGLC2	STOX2
TFAP4	OPN3
CXorf21	IFNG
GAPDHP65	TLR8
AC005336.1	THAP7
NDUFB9	SMIM25
SSFA2	PPARGC1A
JAKMIP3	COIL
TAGAP	KLHL25
JUP	MFAP3L
CLUH	CARD16
IGKV1D_33	ITGAL
SNRPA	GZMA
ZBP1	MATN2
PRMT1	CHCHD6
IGKV1OR2_108	LAG3
TPTE2	BIN2
URB1	NFAM1
CD96	CMTM7
ALKBH2	RNF215
IGHV3_48	ZMAT1
IGKV1_5	GPR141
AFMID	GMFG
VDAC2	SASH3
BCS1L	PLPP2
ADGRE4P	HLA_DQA2
TMTC1	ARHGAP39
TXN2	TAPBP
DERL3	GAREM1
ETFA	CCDC77
BASP1	IL2RB
ANKRD44	CARM1
ANAPC7	CD274
EXOSC5	BARX2
ITGAL	TOMM20P2
AKR1B10	SKA1
GPX2	COL6A5
TYRO3	WAS
IGLV1_40	C21orf58
SOD1	SNORA63D
IGKV1_16	NCBP2
IGHV3_21	ZDHHC23
ARHGAP20	RDH13
PPP5C	TARS2
RNF44	MCM5
BTN2A2	SIRPG
COA7	NEO1
PIR	ACAD9
PIP5K1A	TFB1M
CAD	ALOX5AP
IGHV2_70	HCAR2
IGKV1D_8	MPP5
AC006042.3	TIPARP
NUGGC	KCTD15
TIMM13	AC141272.1
PRC1	HDX
IGHV1_18	DCC
ODC1	CDK10
COX7A2L	GFI1
IGKC	CCL4
MLF2	NUF2
CLTB	TJP1
MTHFD2	PCSK6
IRS2	LRP5
HDGF	NME8
LTBR	ARPC1A
GPR174	TLE1
IGHV3_20	WDR5
PPM1K	EPN3
MAPK6	KARS
RARRES3	ZBTB7B
PPP2R2C	MRPL2
SLC45A4	MRM1
DNAJA3	DGCR2
RSL24D1	ANXA8L1
IFNAR2	ATAD3B
SNRPA1	BIRC5
SLC27A4	REP15
IGHV5_51	AC139887.1
HLA_DRA	NR2F6
CCDC137	Z86062.1
RPAP1	VWA8
FAM136A	NCF1
GPI	CD2
RBM19	CTBP2
COPS7A
CLN6
EIF3K
SLC1A5
HLA_DMB
RUVBL1
NAPRT
RPL4P4
AGTRAP
ALDH3A1
PGAM1
NMB
IGHG2
TBRG4
B4GALT4
TXNDC11
NCKAP1
NDUFAF4
IGKV3_20
MRTO4
LPXN
GNAI1
ATP5B
OSGIN1
IGKV3_15
PSMB5
B4GALNT1
AMPD1
LRRN4
LAMC1
TMEM246
AHCY
WDR4
DDX54
DOCK8
IGKV3D_15
MTHFS
IGKV1D_12
UCHL1
HERPUD1
BOP1
MRPL34
AGO2
RANGAP1
EIF4A3
MARS2
DUT
HSPA4L
DDX21
PEX5
MZB1
IGLV2_14
AAGAB
NHSL1
PRDX1
KRT17
GPHN
MEF2C
PAWR
IKZF3
AFG3L2
AC141272.1
MPST
SLFN12
FZD10
RIMKLB
SLC25A3
EAF2
INO80C
CDC25C
IGHV1_46
WDYHV1
SETDB2
LRRC75A_AS1
TRAC
NAB1
F11R
SRSF2
MRPS12
IGKV1D_39
CDC42SE1
KLHL25
SERPINB5
TMEM54
HRAS
CYP4F3
YWHAG
RPL17
PLEKHA1
AC007318.1
GLCCI1
COL7A1
RANP1
G6PD
DPH6
GABARAPL1
HLA_DPB1
CD226
GRWD1
BCAP31
RAD51
PSMD9
TRIM16L
NLE1
C12orf57
POPDC3
AKR1C7P
IQGAP3
EXOSC4
BIN2
CCT6A
IGHV3_73
NPM3
SDCBP2
KIAA0319
FDPS
CD180
IGHV3_13
CD79A
TONSL
PFDN2
OIP5
FAT1
P2RX1
IGHV1_2
IGHV2_5
COASY
NRARP
PBK
TOMM40
ICAM3
CD2
IGHV1_58
RPL4
CKMT1B
TXNRD1
ITGB7
PTGR1
BLNK
MANBAL
ARHGEF16
P2RY10
RASSF4
PPIF
SORD
SNHG1
IGKV4_1
RNF187
SLC39A1
TSHR
CTBP2
ACP1
MFSD4A
CACYBP
ID1
BYSL
NLRP14
IGKV1_39
NGFR
PSMB7
SQLE
PTGES2
SHTN1
IGKV2_24
ADA2
SNU13
CCR2
ATP5G1
RAD54B
HASPIN
STK25
KNSTRN
DHODH
PCED1B
PNO1
IGKV1_6
ESR1
IGKV1_17
RPL37A
FCRL5
NDUFV2
NOC4L
TRAF2
AC233755.1
WDR72
PSMD11
SFN
MDH2
FAM207A
NCKAP1L
PDE4D
FBXO45
RAB10
MRPS2
TADA1
NOP10
NOC2L
COMTD1
ATAD3A
TTC22
ASAP2
SLC9A2
IGHV3OR16_13
AC012236.1
IGHV3_74
EIPR1
HYPK
TRIM29
MYC
NCF1C
RPS19
TSKU
GJB3
IGKV3D_20
S100P
IGLV1_44
TRIM7
NOP56
GVINP1
OSER1
COX6C
RNASEH1
IGHV4_59
CD8A
DARS2
RASAL1
DPP4
TPD52L1
PLXNC1
SLC43A3
C1orf43
NEO1
NHP2
DOCK2
COQ8B
FGF12
SH3BP5_AS1
ANP32A
TRIM69
GCN1
HAX1
SERPINB3
RAB30
TACC2
IGLV2_5
C20orf24
ACTRT3
PERP
PTRH2
POP1
FAM214A
ZNF384
TRANK1
PSMB4
BTN3A3
CDAN1
HIST2H2AB
KLHL42
HMGCR
PTPRC
HACD1
EIF3D
PHB
IGHV3_15
CASP10
PLEKHH1
BACE2
MDFI
IGLV2_8
TNS4
HNRNPA1P3
GPR183
SPN
IGKV3_11
HLA_DPA1
LRPPRC
RAPGEFL1
IGLV2_11
CCDC77
IGKV1D_43
TOMM22
HSF1
PTDSS1
IGLL5
DUOX2
NOLC1
HTATIP2
FAM83F
ACBD6
ACAT2
TAX1BP3
C5orf56
IGKV1_27
UBE2Q1
CKMT1A
TUBGCP4
CD27
PEMT
SCRIB
ANKLE2
HLA_DRB1
IGKV1_33
NTMT1
GPC1
SEMA3F
PLEC
IGKV2D_28
CENPA
ARRDC5
AC008105.1
PPT2
CBR1
IGHG4
EIF3B
LRP12
CHIT1
ARHGAP15
USP39
GCLC
TUBB4B
CLIP1
EPPK1
PANX2
TMEM147
RFC5
AL590666.2
MTHFD1L
GAPDH
IL22RA1
EIF5A
CD6
CASC4P1
SLC15A1
NAXE
JAML
FASLG
HDAC4
TARS2
GZMA
PSMD7
FANCI
MRPL30
EHBP1
EPN3
RPLP0
RPS16
PSMD1
IGHG1
ERF
PIM3
TUBA1C
TXN
AC241952.1
ZNF431
SLAMF6
MGAT4B
CPEB4
NCAPD2
CIITA
RPS7P1
ECI1
AL596087.1
COQ3
PA2G4
CTPS1
TRIM22
CSNK1E
S1PR2
IGHV3_33
IGLC7
PRKAB2
WFDC3
CMSS1
RPS27AP16
IGHV4_61
TMEM243
ABCF3
SHMT2
TPI1P1
GJB5
RHOV
RTKN
UBL4A
CEBPG
MICALL1
SREBF2
MEI1
AARSD1
TLDC1
IGKV2D_24
ZWILCH
PSMD8
PES1
TMEM254
GJB4
SPATA5L1
BCAR1
ARHGEF6
TATDN1
TMCO6
IGHM
TICRR
TKFC
JCHAIN
FOXM1
CYBB
IKZF1
NUDT1
YWHAZ
ADGRG5
ZNF737
L2HGDH
ICAM1
SRC
NFATC2
CPNE5
NPLOC4
IL21R
TIMM50
MAP7
CDKN2AIPNL
HSPBP1
INTS1
ARHGAP30
NPM1
ZNF154
CHCHD2
IGKV3D_11
AGAP1
PSMD14
MRPL51
RCC2
KLRB1
TNIK
IGHV1_24
IGHV3_7
DPP3
IGLV1_36
KLHL6
DSCC1
CNIH1
SLC38A2
CISD1
SNX30
DOCK10
COPS2
MECR
BUB1B
IGHV3OR16_9
ATP5D
NSDHL
IGLV3_25
IGLV1_47
DTYMK
ACOT7
LEO1
GAB3
MRPL13
DNAAF5
RPP21
ERLIN1
MAIP1
BTN3A1
TINAGL1
DLG5
FOXK2
DPYD
IMP4
ATIC
RAD52
RGL1
IGHV6_1
CD83
IGLV3_1
SMAD2
EIF2S1
ZNF506
TRA2B
CD4
IGLV1_51
PLCD3
ERLIN2
ST3GAL4
ZNF486
VPS72
ARG2
BRINP1
CDCA3
BHLHE41
TOP1MT
CCDC58
FAM83B
STK24
PYHIN1
CD74
C15orf41
WDR5
UFD1
TOMM5
PXMP2
GLB1L3
EMC8
SNORA80B
TRUB2
SUDS3P1
RAET1G
IGKV1D_16
WSB2
MLST8
IGHV1OR15_2
IL37
TET3
AC005332.9
WAS
BAG2
GRTP1
ARHGEF4
NCSTN
PIF1
FBXW7
HLA_C
IGHV1_3
CD3E
POMGNT1
NIF3L1
TRBC2
GGH
SMG5
ACSL3
SARS2
C1QTNF12
BLVRB
SERPINB4
NDFIP2
NUDT2
NIP7
GSR
RPL4P5
LRRC1
PKP3
NDUFS2
AC245369.3
DHX33
ABCD2
PA2G4P2
LYPD3
PINX1
SAMD9L
VPS28
PRCC
SLIRP
ARHGDIB
ZWINT
ATP13A4
VAV1
AC245369.7
MAN1A1
HPGDS
AL358942.1
SPRYD7
AC136428.1
JPT2
KATNBL1P6
NPM1P25
FBXL14
POLE
CCR4
FBL
DIP2B
IGKV1_12
PTPN7
PAPPA
RPLP0P6
GAS5
H2AFY
GAS2L1
MANSC1
HIST2H2AC
ETF1
HLA_DRB6
ST3GAL5
SLC39A14
MYL12B
SP140
BCKDHA
GPSM3
DGAT1
LMAN2
FUT8
MRPL12
HES4
CST7
GAPDHP63
MTMR2
ZNF671
KRT6B
FXYD3
EIF3J
FECH
IGHV3OR16_8
SAMSN1
DCTPP1
DOC2B
SAMHD1
ALG3
UBE2O
LSM4
IGLC3
PABPC1
NQO1
DENND1C
NCL
NUSAP1
COX5B
PTDSS2
NCF4
DDT
ANXA8
COMMD4
IGKV1D_17
ROS1
FARSB
ZNF493
IGSF11
HR
ACTN4
IGHA1
PSMD10P2
PGAP2
CXCR6
SEPT10
NPC2
HK1
RACK1
AC004448.1
VSIG10
ETS2
HGS
SLC7A2
AC233755.2
STK17B
POLR2I
ICAM4
ZP3
IGLV2_23
PTOV1
ARHGAP25
CEP85
HDAC1
PAK4
YARS
IGLV3_16
ABHD2
SMPD4
KIF20A
PPP1R13L
TROAP
THEM6
MTX2
DERA
ARHGAP9
MZT2B
MRPS5
MGST2
DESI1
CFHR3
MRPS28
GRPEL1
SLC15A2
DNAJB9
MLLT11
ECT2
PLPP2
ULK1
DKK1
CDC25A
LDLRAD3
APRT
DAP3
CHMP1B
KLHL21
MRPL37
STAP1
HINT1
RPS24
FAM91A1
RDH13
BOLA2_SMG1P6
GLI4
ABLIM1
UNG
FOSL2
AAMP
CBLC
CEBPZ
ISG20L2
PCGF1
IGHV3_23
WDR18
IL16
IGLC6
AL645931.1
PDIA6
DSP
CLK2
PSME3
MAFF
LY9
EXOSC2
IGKV2_30
EBP
TOMM20
TMSB4XP6
PWP1
TMEM17
MIEN1
SOX21
DQX1
CMAHP
WDR74
SLC25A1
PNP
FAM24B
CXCR3
PRMT5
CCL5
NDUFB4
TDG
AC069271.1
SLC48A1
KCTD15
PSMD3
CLEC12A
ZNF429
PTPN11
PRPF40B
AC144548.1
CCNE1
LRP5
RPS14
SLC34A2
CD300LF
TBX21
CCNB2
AL078621.1
YWHAQ
APOM
IRF6
CHCHD10
PPM1G
DKC1
CDH24
TLR8
COPS5
NOTCH3
MRPS7
HLA_DOB
IGLV5_37
PLCL2
SDCCAG3
FOXK1
C1QBP
WDR75
NCK2
DCLRE1CP1
FAM86JP
CYLD
RRP9
RPS19BP1
SSNA1
GRAP2
BICDL1
PCSK9
GPAA1
CDC42BPB
HDX
GCSHP5
PRPF19
DRAM1
ITK
CLEC2D
DHRS13
WWP1
IDH3A
PARP15
RMND5A
LAD1
PRKCB
LRRC66
RPL7
RPL21P7
MAPK12
KIF18B
HEBP2
IGHV3_43
URB2
RAB11A
PDCD11
FNIP2
LY96
IGLV6_57
RPS17
TCP1
MAP4K4
PPIB
TFRC
IFT43
SMG7
DDX1
PER2
ZNF215
ST8SIA4
EIF3H
NPM1P6
SMOX
KLF5
LETM1
PNPLA3
RPS12
IGLV3_9
AEN
SNRPD2
INHA
NELFA
KRT6A
HDHD5
SMARCD2
RCN2
POLD2
FGL2
BANF1
RAD54L
HLA_B
CD3G
IGHA2
MRPS17
ZMYND19
IGLV3_21
ETHE1
CCT8
IARS
MIF
ATP1B3
AC002116.2
FCRL2
CCDC69
LRFN4
ZNF574
GAPDHP1
RIT1
DDX47
OPLAH
GPR157
RACGAP1
CCDC86
REEP4
GART
ZNF708
CRYBG2
GALNT13
HIST2H3D
CHP1
FRMD8
SAMD4B
FAM189B
UQCRFS1
AC067945.1
ENTPD2
RUVBL2
MAGOHB
FERMT1
PIMREG
MRFAP1
PREP
EFNB1
CXADR
PAG1
ADAL
CCNB1
IL2RG
AC018754.1
STRAP
LYPLA1
RASGRP3
EIF4G1
NTPCR
HAL
NOCT
ANKRD52
LANCL1
PDSS1
SNHG4
SF3B4
MAP4K1
SH3BP4
AC007240.1
ADSSL1
LPCAT4
HSPE1P18
ORC1
FLOT2
HMGXB4
ZC3H3
MATN2
LAMA5
PHF10
FAM60A
RETSAT
RNF126
SF3B5
OTUD6B
GGTA1P
LINC00674
NOL10
ZNF683
LRP11
GPR153
FBP1
DDX28
E2F6
GLA
RRP7A
POLR3G
PLEKHG6
EIF3I
ZNF598
RASAL3
DOCK11
PI3
AC017035.1
SNORA74A
BIRC5
SPI1
F12
AC022415.1
TXNDC9
CABYR
HIST2H2BB
P2RY14
STAC
BBS9
NUP37
LSM7
MMADHC
HMGA1
TSPAN32
C7orf49
ATP5O
RAD21
TRBV4_1
GSK3A
N4BP2L1
NARS
H2AFZ
ATP5G2
GINS1
RPL31
GBP2
GP1BB
ATP5A1
SEPT5
GDA
HDDC2
ATG101
HIST3H2BB
RRP12
ADGRG1
TRBV5_4
GRAMD4
ZNF219
CCL13
KYNU
RPL22
P2RY13
RFC4
PRPF31
RNF7
GTF3C5
NORAD
CXCL9
PSMG1
AADAC
IGLV7_43
RPS27AP11
SMYD5
FAM210A
TMEM181
NUDT8
IGKV2_40
SLC29A2
TLR7
MTX1
PKP2
IGLV2_34
TRAT1
POU2F2
GEMIN8P4
SLC2A1
SLFN11
TSTA3
PKM
IGKV2D_40
TYROBP
HLA_A
ARHGAP11A
SAMD3
GLIPR2
AC009533.1
TRIM41
NIFK
SASH3
S100A12
NCBP2_AS2
UBE2S
TXNP6
PNPT1
C17orf53
SMARCB1
TBCB
TSEN15
NSMCE2
ECSIT
MAD2L1
CTTN
FXN
APOO
NUP35
UBA2
STYK1
IGHV3_19
CDC45
PTPRO
KIF23
ANTXRLP1
VANGL2
GPT2
TUFT1
AL669831.1
ATP8B4
FJX1
IMPDH2
MNDA
SLC8A1
TARBP2
PKP1
ZNF253
ABCC1
NDUFA8
ACAP1
DNAJA4
CCR5
UBAC1
CDKL2
EIF2B5
NDUFA6
RPL18
DIABLO
PHF5A
EGLN1
MUC21
LIMK2
CREB3L2
AC245427.1
ZNF100
SLC25A11
BCL2L13
IL7R
ACACA
BTG2
DDX12P
BTF3
ARHGEF11
AHSA1
CDK1
MTERF3
PVRIG
ITGB2
TXNP4
PEX11A
FBXL6
NCF1
ATAD3B
HSPE1P2
KARS
ZNF85
UBQLN4
RPS26P13
PPIP5K1
ACY1
APPL2
CCDC12
RPS5
PFKP
TNFAIP1
LAMTOR2
AIF1
AGBL5
YIF1B
TESPA1
REPS1
DAG1
IGHV3OR16_6
TNFSF13B
PSMB6
CD276
GTF2E2
PFKL
NME1
MGST3
BANK1
AC243829.4
PSENEN
ITPKC
CHTF18
SEMA4D
PACSIN3
NAAA
MT_CO2
COX7B
COL4A5
HNRNPA1P70
DDX51
CENPO
FCHO1
IDH3B
ST6GAL1
AC093768.1
AC106730.1
CSE1L
ETFB
DHCR7
ADAM17
MRPL32
WDFY4
MT_ND4L
CCDC162P
P2RX7
KBTBD6
SAE1
RIPK4
NCLN
FAM30A
GRAMD1B
CEACAM21
DSG3
OSCAR
FAM78A
ARHGAP32
CCDC150
PDCD5
BTBD11
DNAJC9
TIMP4
GLDC
RBM4B
UQCRH
THEMIS2
MUC5AC
GAN
KMT5A
CCDC43
FYN
RNF2
DVL1
OPN3
KMT2B
TIMM17A
NSFL1C
HSPD1P5
GSS
STAG3L5P_PVRIG2P_PILRB
AC145138.1
LAMA3
PIGF
SEMA4G
TJP2
CAPNS1
EIF1
HCG25
KPNA2
CCNA2
TRBV19
PARD3
CYCS
KIF14
TESMIN
MCCC2
MRM1
MIA
DNAJB4
CD3EAP
TRGV8
ICOS
ERMP1
ZNF880
ADH5
EBPL
PISD
CD200R1
SNAPC5
CDT1
MVD
TRMT10A
BDNF
FCHSD2
UHRF1
CD3D
RPEL1
RPL18AP3
NDUFS4
GALNS
CDCA5
KRT23
LTA
CYP2D7
MRPS35
HTRA4
HOXD1
ZNF75D
WFDC10B
AL355802.3
NKX2_1
MSX2
RPLP1
BCLAF3
SNORA71C
RPS6KA3
CCT4
PPP3CC
STK32A
ZNF43
NAIP
MTIF2
IGKV6D_21
FAM213A
PSMA2
RNF215
FDXR
MYO19
TBC1D10C
E2F7
SNORA71A
GTPBP4
ILF2
CEP152
PGLS
IGLV9_49
CIB2
MRPL15
FOLR1
PSMD2
MTA3
HSPA4
RPSAP74
IGKV1D_27
NME4
C14orf2
CCDC51
SLC35F6
FHP1
TFDP1
EXO1
FAM169A
ITGB4
HIST3H2A
TRBV7_9
FARSA
MARC1
LCK
MRPL17
GHITM
PSMA3
POMZP3
IGLV3_19
BEND3
TMBIM1
LPAR1
POLR3H
DLGAP5
CHRNA5
USP10
COMT
ANKRD39
C8orf33
IGHV3_72
IGHV1OR16_1
RABL6
F2RL1
RECQL4
CHI3L1
ANXA8L1
IGF2BP2
OXLD1
TRBV28
RPL3P7
DNM1L
RPL39
SPAG5
YES1P1
CAPN3
TMED5
SYNE1
YES1
PROSER3
MTHFD1
LCLAT1
FST
SNRPE
IGSF8
BCL7A
IGHV3_30
CD37
CD52
TXNIP
CDR2L
PARPBP
IGHV3_64
MAP3K13
PARVG
FGD3
WDR62
RPL29
GMFB
DYNLL1
ZNF770
KIAA1549
MTA1
UQCR11
TSACC
STK26
KRT16
IGLV3_27
FASTKD1
KNL1
RND3
COQ9
RAE1
RFWD3
IGHV4_4
TSPAN7
LDLRAD2
ATP5H
EID3
DHX37
TNFRSF14
RNF26
RMND5B
GAREM1
MFSD3
SEPT14P12
MRPL52
BSG
PHGDH
BTN3A2
IGKV1D_13
IGSF6
PLXNB1
NAPSA
ATM
PER3
GPR65
SCARNA12
MRPS18A
AC092068.3
P2RY8
NUDCD1
RAET1E
CYP7B1
FGFR4
ORMDL2
RYK
CYHR1
MRPL10
CCNF
TBCE
SLC16A14
C17orf75
ERGIC1
TMX2
PAICSP4
KIAA0907
GTF2A2
GALM
GADD45GIP1
PPA2
CCL4L2
RALBP1
RHPN2
LAMC2
MPP3
INCENP
HMMR
LANCL2
BAIAP2L1
SLC7A5P1
COX8A
ELOB
SNF8
GOLGA8UP
SPC25
ERAL1
HGH1
CDYL
AURKA
ST13
CENPW
AOAH
AP1S1
TRAV2
MCM2
AIMP2
SERINC2
FAM86EP
HDAC2
ARHGAP45
LRRK2
CIAPIN1
IKBKG
SLC25A39
TRDC
IGLV7_46
C7orf73
BRF2
CD53
SNORA63D
SNRPB
NAA20
IGSF9
CD84
IMPA2
AL139095.2
GNPNAT1
DOK2
RFFL
TMEM14A
SNHG7
RPS18P13
SIRT7
UTP4
NAA25
UPRT
LINC01550
APOL6
TMEM156
COL21A1
POP5
SPDL1
GRK3
ZNF90
DHX34
SLC19A1
DNAJC5B
CLECL1
JAGN1
MAP3K4
ESCO2
LAT2
EOMES
PLCG2
ATXN1
ADI1
A2M_AS1
RPL13
ZNF703
CSF2RB
CTSZ
PCLAF
ATRAID
RAET1L
SFXN4
GMFG
EFTUD2
PGM2
ADSL
CERS2
MT_ND6
NPM1P9
SATB2
AP2S1
RPL7AP66
IGKV1_8
AP001324.1
KDM1A
ZBTB7B
VPS25
HSPA8
HNMT
KATNBL1
FAM111A
LINC00680
MAN1C1
HSPA9P1
PYGO2
PYCR3
METAP1
D2HGDH
MR1
NUPR1
CD247
IGKV5_2
RPL8
CANX
PRPSAP1
SULT1E1
SEC14L2
BARX1
TIMELESS
ZFP64
MTBP
MTMR8
RTN4IP1
RPS21
DVL3
SEPT9
ZNF516
COA6
AL445189.2
RPP25
ECH1
STX6
MOCOS
CTSV
MRC1
ATG4D
DTL
EPYC
SLC6A8
DGCR6L
SEPT1
IGHGP
ZNF625
KMO
ZC3H12C
OR5B21
NIPA1
ERVMER34_1
GNAL
AC090617.3
COA4
CD28
C1QTNF3
IGHV1_69
OCA2
GPR132
ACTL6A
MZT1
ENTPD7
SCAMP1
TRAV4
AC090897.1
LRFN1
AC245369.1
SIRPG
DRG1
B2M
PLCB3
IGLL1
KIAA1161
TATDN1P1
BDKRB1
COG4
DOCK1
LST1
EVI2A
TMEM106A
ARL2
CYB5R3
TIMM8A
PRR15
SFTPA1
ESPL1
AC073063.1
MYBL2
MRPL45
SFTA3
EIF2S2P4
ATP5G1P6
TRBV6_1
NUP50
TTLL4
UCP2
EML2
BOLA3
SRGAP1
PIP4K2A
COX19
AC011816.1
RPIA
BST2
TRMT10C
UBC
EIF4EBP1
ZNF441
PATL2
CCT2
HLA_E
LYSMD1
TLE1
CDKN3
PFN2
C19orf53
RTN4RL2
OVOL1
RRNAD1
ALG1L
CCR8
AC007182.2
NDUFA4
MRPL21
AC012073.1
ALOX5AP
PLD1
H3F3B
S100A11
VTA1
TMEM177
HJURP
HIBCH
GCLM
SLC2A5
C16orf54
NEK2
SOGA1
YBX1P6
FBXW5
SUPV3L1
ITPR2
JAG1
PTGES
MCM3
STOML2
ERG28
DCUN1D1
TRAV12_2
ZNF66
TOMM20P2
HSPD1P1
LMNB2
ENO3
DAB2IP
ARHGAP31
ITGA8
IGHV1_45
IGLV4_69
ZDHHC23
SMAD3
TDGP1
IGLV5_45
PHLPP1
IDO1
SGTA
NADK
PRMT3
OR52N4
LCP1
INF2
TBC1D2
FAM159A
RDH11
LIG1
OTUD7B
RCSD1
AL731577.2
DGUOK
MAGI3
RANBP1
ARHGAP11B
ZNF626
SLC16A1
RPS27A
CDRT1
WASH6P
FAH
CYP2C18
MYL12BP1
ENSAP2
HLA_DQA2
TRAV19
NAA50
NAPG
RBPJ
GBP5
ZNF540
ACAD9
PRKDC
SYTL2
TFG
TM6SF1
SAMM50
GPAT3
KCNN3
TMEM237
CBR3
GLUD1
MRPS9
FAM86C1
HPDL
HIST4H4
PILRB
MT_CO1
SLFN13
ZNF969P
TBL1X
MRPL39
MCM5
RPL36A
DDX11
IFT57
OLR1
DNAAF2
UMPS
FOXC2
WIPF1
MARCH1
NUP85
PNKDP1
CEACAM19
LAG3
ZNF763
CYTH4
EIF6
MARK1
NBEAL2
USMG5
PSMA4
MT_ND4
XPNPEP3
SCX
POMK
RMRP
FAM60CP
DPY30
NPTN
AC015911.4
ACOXL
POLDIP2
NDRG3
CLCA2
C1orf35
HSP90AA2P
IFNG
MSH2
HSPE1P13
RPSAP13
MKI67
SIDT1
OLA1P1
CLSTN1
PUS7
MNAT1
FER1L6
THEMIS
ADD2
AVEN
COX7C
PRAME
RPL26L1
[truncated: 1,556 more rows]

## Sheet: Table_S5
Table S5, Gene Signatures enrolled in this study.
signature	gene	DOI
plasma_cell	MZB1,DERL3,JSRP1,TNFRSF17,SLAMF7,IGHG2,IGHGP,IGLV3-1,IGLV6-57,IGHA2,IGKV4-1,IGKV1-12,IGLC7,IGLL5	10.1016/j.ccell.2022.02.002
HLA_signature_gene	CD74,HLA-DRA,HLA-DPB1,HLA-DMB,HLA-DPA1,IL12RB1,HLA-DRB1,HLA-DOA,CIITA,HLA-F,IL2RG,PTPN7,PSMB9,SELPLG,GBP5,SASH3,IL2RB,SLA2,HCST,ARHGAP9,PTPRC,CYBB,PRF1,TAGAP,PTPN22,ITGAL,CCL5,CD53,NCKAP1L,MYO1G,CD3E,ITGB2,RASGRP1,CD7,CD247,HAVCR2,DOCK2,PDCD1,SPI1,TRAF3IP3,CD84,CD37,TNFSF13B,UBASH3A,TBX21,IL21R,CD3G,ACAP1,SPOCK2,CD226,IKZF1,HCP5,SLAMF6,LYZ,HLA-DRB6,SP140,NLRC3,FOXP3,CCR5,CYTH4,SLA,SLAMF8,HLA-DOB,…	Constructed by IOBR organization after consulting literatures
T_cell_inflamed_GEP_Ayers_et_al	CD3D,IDO1,CIITA,CD3E,CCL5,GZMK,CXCL10,STAT1,GZMB,IL2RG,NKG7,HLA-E,CXCR6,LAG3,TAGAP,CD2,HLA-DRA,CXCL13	10.1172/JCI91190
TIP_Priming_and_activation_1	CD3D,CD3E,CD3G,CD247,CD28,TNFRSF9,TNFSF9,TNFRSF4,TNFSF4,CD27,CD70,TNFRSF14,TNFSF14,CD40,CD40LG,TNFRSF18,TNFSF18,TNFRSF25,TNFSF15,TNFRSF8,TNFSF8,HAVCR1,TIMD4,SLAMF7,SLAMF6,SLAMF1,SLAMF9,SLAMF8,CD2,CD48,CD58,CD226,ICOS,ICOSLG,KLRK1,MICA,MICB,RAET1E,RAET1G,CRTAM,CADM1,CTLA4,PDCD1,PDCD1LG2,CD274,CD160,BTLA,VSIR,LAIR1,HAVCR2,LGALS9,CD244,TIGIT,NECTIN3,LAG3,IL2,IL12A,IL12B	10.1158/0008-5472.CAN-18-0689
TCR_signaling_Pathway_Li_et_al	CD3D,CD3E,CD3G,CD247,CD4,CD8A,CD8B,PTPRC,LCK,FYN,ZAP70,LCP2,LAT,ITK,TEC,NCK1,NCK2,VAV3,VAV1,VAV2,GRAP2,GRB2,PAK1,PAK2,PAK3,PAK4,PAK6,RHOA,CDC42,PPP3CA,PPP3CB,PPP3CC,PPP3R1,PPP3R2,CHP2,NFAT5,NFATC1,NFATC2,NFATC3,NFATC4,SOS1,SOS2,HRAS,KRAS,NRAS,FOS,JUN,CARD11,BCL10,MALT1,CHUK,IKBKB,IKBKG,NFKB1,RELA,NFKBIA,NFKBIB,NFKBIE,CD28,ICOS,CD40LG,PIK3R5,PIK3R1,PIK3R2,PIK3R3,PIK3CA,PIK3CB,PIK3CD,PIK3CG,AKT3,AK…	10.1038/s41467-020-14802-2
TIP_Recognition_of_cancer_cells_by_T_cells_1	CD28,ICOS,ICOSLG,TNFRSF9,TNFSF9,CD27,CD70,TNFRSF4,TNFSF4,TNFSF14,CD40,CD40LG,HLAA,B2M,TAP1,BIRC5,MDM2,MAGEA4,TP53,PDCD1,PDCD1LG2,CD274,CTLA4,BTLA,VTCN1	10.1158/0008-5472.CAN-18-0689
T_cells_Danaher_et_al	CD3D,CD3E,CD3G,CD6,SH2D1A,TRAT1	10.1186/s40425-017-0215-8
ICB_resistance_Peng_et_al	KCNJ13,ADGRE1,LYZ,DPT,HLA-DQB1,LPAR4,CD53,SPP1,GXYLT2,IRGM,CXCL10,RTP4,FSCN1,FCGR3B,FCGR3A,IFI44,PLXNC1,CCL3L3,CYBB,USP18,IRF4,HLA-DQA1,TYROBP,ZBP1,MGLL,TGFBI,PTPRC,PSMB9,IFI16,CTSS,FOLR2,FAM81A,PDE8A,CCR5,SERPINB2,CLEC12A,MS4A7,CD180,OAS2,CCR2,HLA-DRB5,PLD4,XAF1,SLC7A8,CD84,CD74,CYTH4,FCER1G,IL7R,CLEC7A	10.1038/s41591-018-0136-1
Chemokine_Receptors_Li_et_al	C5AR1,CCR1,CCR10,CCR3,CCR4,CCR5,CCR6,CCR7,CCR8,CCR9,CCRL2,CMKLR1,CX3CR1,CXCR3,CXCR4,CXCR5,CXCR6,CYSLTR1,CYSLTR2,EDNRA,EDNRB,FPR1,FPR2,GPR17,GPR32,GPR33,LTB4R,LTB4R2,PLAUR,PLXNA1,PLXNA2,PLXNA3,PLXNA4,PLXNB1,PLXNB2,PLXNB3,PLXNC1,PLXND1,PTAFR,ROBO1,ROBO2,ROBO3,RXFP3,XCR1	10.1038/s41467-020-14802-2
Co_inhibition_T_cell_Rooney_et_al	LAG3,CTLA4,CD274,CD160,BTLA,C10orf54,LAIR1,HAVCR2,CD244,TIGIT	10.1016/j.cell.2014.12.033
Co_stimulation_T_cell_Rooney_et_al	ICOS,CD28,CD27,TNFSF14,CD40LG,TNFRSF9,TNFRSF4,TNFRSF25,TNFRSF18,TNFRSF8,SLAMF1,CD2,CD226	10.1016/j.cell.2014.12.033
T_cells_Bindea_et_al	PRKCQ,CD3D,CD3G,CD28,LCK,TRAT1,BCL11B,CD2,TRBC1,TRAA,ITM2A,SH2D1A,CD6,CD96,NCALD,GIMAP5,CD3E,SKAP1	10.1016/j.immuni.2013.10.003
Natural_Killer_Cell_Cytotoxicity_Li_et_al	HLA-A,HLA-B,HLA-C,HLA-E,HLA-G,KIR3DL1,KIR3DL2,KIR2DL1,KIR2DL3,KIR2DL4,KLRC1,KLRC2,KLRC3,KLRD1,PTPN6,PTPN11,ICAM1,ICAM2,ITGAL,ITGB2,PTK2B,VAV3,VAV1,VAV2,RAC1,RAC2,RAC3,PAK1,MAP2K1,MAP2K2,MAPK1,MAPK3,TNF,CSF2,IFNG,NCR2,TYROBP,LCK,FCGR3A,FCGR3B,NCR1,NCR3,FCER1G,CD247,ZAP70,SYK,LCP2,LAT,PLCG1,PLCG2,SH3BP2,PIK3CA,PIK3CB,PIK3CD,PIK3CG,PIK3R5,PIK3R1,PIK3R2,PIK3R3,FYN,SHC2,SHC4,SHC3,SHC1,GRB2,SOS1,SOS2,H…	10.1038/s41467-020-14802-2
Antigen_Processing_and_Presentation_Li_et_al	AZGP1,B2M,CALR,CANX,CD1A,CD1B,CD1C,CD1D,CD1E,CD4,CD8A,CD8B,CD74,CREB1,CTSB,CTSE,CTSS,FCER1G,FCGRT,PDIA3,HFE,HLA-A,HLA-B,HLA-C,HLA-DMA,HLA-DMB,HLA-DOA,HLA-DOB,HLA-DPA1,HLA-DPB1,HLA-DQA1,HLA-DQA2,HLA-DQB1,HLA-DRA,HLA-DRB1,HLA-DRB5,HLA-E,HLA-F,HLA-G,MR1,HSPA1A,HSPA1B,HSPA1L,HSPA2,HSPA4,HSPA5,HSPA6,HSPA8,HSP90AA1,HSP90AB1,ICAM1,IFNA1,IFNA2,IFNA4,IFNA5,IFNA6,IFNA7,IFNA8,IFNA10,IFNA13,IFNA14,IFNA16,IFN…	10.1038/s41467-020-14802-2
BCR_Signaling_Pathway_Li_et_al	CD79A,CD79B,LYN,SYK,BTK,BLNK,VAV3,VAV1,VAV2,RAC1,RAC2,RAC3,PPP3CA,PPP3CB,PPP3CC,PPP3R1,PPP3R2,CHP2,NFAT5,NFATC1,NFATC2,NFATC3,NFATC4,HRAS,KRAS,NRAS,FOS,JUN,CARD11,BCL10,MALT1,CHUK,IKBKB,IKBKG,NFKB1,RELA,NFKBIA,NFKBIB,NFKBIE,CD81,CD19,CR2,PIK3R5,PIK3R1,PIK3R2,PIK3R3,PIK3CA,PIK3CB,PIK3CD,PIK3CG,AKT3,AKT1,AKT2,GSK3B,INPP5D,CD22,CD72,PTPN6,LILRB3,FCGR2B,RASGRP3,PLCG2,PRKCB,IFITM1	10.1038/s41467-020-14802-2
TMEscoreA_CIR	HLA-DPB1,UBD,LOC100509457,WARS,TAP1,HLA-DMA,TRIM22,PSAT1,CXCL10,SOCS3,CXCL9,PBK,CCL4,CCL5,BCL2A1,TRBC1,IDO1,NFE2L3,CCL3L3,DTL,MMP9,SLC2A3,ZNF367,RCC1,STIL,TRAC,HELLS,GZMB,RTEL1-TNFRSF6B,CXCL11,GBP5,CD2,CDCA2,CDT1,TNFAIP2,TYMP,MICB,SLC2A14,GZMK,CD8A,CENPH,MND1,BATF2,BRIP1,E2F7,KIF18A,AIM2,ETV7,ITK,GNLY,GPR171,WDHD1,GBP4,MB21D1,NLRP3,MCEMP1,POLR3G,NLRC3,KLRC2,CLEC5A,ARHGAP11A,GPR84,IFNG,ZBED2	10.1158/2326-6066.CIR-18-0436
TIP_Trafficking_of_immune_cells_to_tumors	CXCR5,CXCL13,CCL24,CCL26,CCL19,CX3CL1,CXCL16,CCR5,CXCR3,CXCL10,CXCL9,CCL20,CXCL11,CCR7,CCL3,CCL4,CCL5,CCL21,CCL11,CSF1,CCL2,CXCR2,CXCL5,CCL7,CXCL1,CXCL2,CXCL3,CXCL8,CXCL6,CCR6,CXCL12,CXCR4,CCL1,CCL17,CCL22,CCR4,CCR10,CCL28	10.1158/0008-5472.CAN-18-0689
Th1_cells_Bindea_et_al	IFNG,LTA,APBB2,DOK5,IL12RB2,APOD,ZBTB32,CD38,CSF2,CTLA4,CD70,DPP4,EGFL6,BST2,DUSP5,LRP8,IL22,DGKI,CCL4,GGT1,LRRN3,SYNGR3,ATP9A,BTG3,CMAH,HBEGF,SGCB	10.1016/j.immuni.2013.10.003
TIP_Recognition_of_cancer_cells_by_T_cells_2	PDCD1,PDCD1LG2,CD274,CTLA4,BTLA,VTCN1	10.1158/0008-5472.CAN-18-0689
TIP_Priming_and_activation_2	CTLA4,PDCD1,PDCD1LG2,CD274,CD160,TNFRSF14,BTLA,VSIR,LAIR1,HAVCR1,HAVCR2,LGALS9,TIMD4,CD244,CD48,TIGIT,NECTIN3,LAG3,IL2,IL12A,IL12B	10.1158/0008-5472.CAN-18-0689
T_cell_probe_Jeschke_et_al	RASSF1,SHANK2,FAM113B,VSX1,DRD4,CD6,OSM,BIN2,SEMA3B,VAV1,MT3,HEM1,LCK,EDG6,KLHL6,ADA,PTPRCAP,Cl6orf54,INA,LAT,SH2D3C,CD3D,PPP1R16B,ALDH1A3	10.1172/JCI91095
Base_excision_repair	PARP2,PARP3,POLD3,PARP1,PARP4,FEN1,SMUG1,NEIL2,APEX2,POLL,HMGB1,APEX1,LIG1,LIG3,MPG,MUTYH,NTHL1,OGG1,PCNA,POLE3,POLB,POLD1,POLD2,POLE,POLE2,NEIL3,POLE4,POLD4,UNG,XRCC1,NEIL1,MBD4	10.1038/nature25501
SW480_cancer_cells_Bindea_et_al	KRT5,RBP1,TRIM29,DEFA5,BMP4,EEF1A2,VSNL1,ASPSCR1,IGF2,MFAP2,FGF3,S100A2,INHBB,JAG2,LOC89944,BAMBI,BMP7,RPP25,RHOD,DHRS2,ITGB4,NTSR1,STRA6,SLC1A5,FKBP4,S100A3,TEAD4,KLK6,CCND1,SLC27A5,HOXA9,F12,LRFN4,NM_024609,SLC6A8,PCTK1,KRT13	10.1016/j.immuni.2013.10.003
TFH_Bindea_et_al	CHI3L2,CXCL13,MYO7A,CHGB,ICA1,HEY1,CDK5R1,ST8SIA1,PDCD1,BLR1,KIAA1324,PVALB,TSHR,C18orf1,TOX,SLC7A10,SMAD1,POMT1,PASK,MKL2,PTPN13,KCNK5,ZNF764,MAF,MYO6,SIRPG,THADA,MAGEH1,B3GAT1,SH3TC1,HIST1H4K,STK39	10.1016/j.immuni.2013.10.003
MDSC_Peng_et_al	IL13RA2,SERPINE2,CT45A1,MAGEA4,MAGEA3,FDCSP,XAGE1B,IGFBP3,BMP2,LCN2,MRGPRX3,RRM2,COL9A3,UBE2C,ID1,BEX3,CTHRC1,AKAP12,WWTR1,SPOCK1,KRT18,CT45A5,TNC,SPANXB1,DCBLD2,CCNB1,SFRP1,OVOS2,HAS2,DKK1,MAGEC2,S100A16,PAGE5,PRAME,KRT6B,FAT1,APOBEC3B,ITGA2,PMEPA1,TM4SF1,MAGEA2,SERPINA3,MOCOS,TUBB3,POPDC3,S100A13,ASPM,GTSF1,YAP1,CNN3	10.1038/s41591-018-0136-1
CellCycle_Reg	ATM,CDKN1A,CDKN2A,MDM2,TP53,CCND1,RB1,CCNE1,FBXW7,E2F3	10.1038/nature25501
Nucleotide_excision_repair	CDK7,CETN2,POLD3,ERCC8,DDB1,DDB2,ERCC1,ERCC2,ERCC3,ERCC4,ERCC5,ERCC6,GTF2H1,GTF2H2,GTF2H3,GTF2H4,RPA4,LIG1,GTF2H5,MNAT1,PCNA,POLE3,POLD1,POLD2,POLE,POLE2,POLE4,POLD4,RAD23A,RAD23B,RFC1,RFC2,RFC3,RFC4,RFC5,RPA1,RPA2,RPA3,XPA,XPC,CUL4B,CUL4A,CCNH,RBX1	10.1038/nature25501
DDR	UNG,SMUG1,MBD4,OGG1,MUTYH,NTHL1,MPG,NEIL1,NEIL2,NEIL3,APEX1,APEX2,LIG3,XRCC1,PNKP,APLF,PARP1,PARP2,PARP3,MGMT,ALKBH2,ALKBH3,TDP1,TDP2,MSH2,MSH3,MSH6,MLH1,PMS2,MSH4,MSH5,MLH3,PMS1,XPC,RAD23B,CETN2,RAD23A,XPA,DDB1,DDB2,RPA1,RPA2,RPA3,ERCC3,ERCC2,GTF2H1,GTF2H2,GTF2H3,GTF2H4,GTF2H5,CDK7,CCNH,MNAT1,ERCC5,ERCC1,ERCC4,LIG1,ERCC8,ERCC6,UVSSA,XAB2,MMS19,RAD51,RAD51B,RAD51D,DMC1,XRCC2,XRCC3,RAD52,RAD54L,RA…	10.1038/nature25501
EMT1	CLDN3,CLDN7,CLDN4,CDH1,VIM,TWIST1,ZEB1,ZEB2	10.1038/nature25501
Th17_cells_Bindea_et_al	IL17A,IL17RA,RORC	10.1016/j.immuni.2013.10.003
Th2_cells_Bindea_et_al	PMCH,AHI1,PTGIS,CXCR6,EVI5,IL26,MB,NEIL3,GSTA4,PHEX,SMAD2,CENPF,ANK1,ADCY1,AI582773,LAIR2,SNRPD1,MICAL2,DHFR,WDHD1,BIRC5,SLC39A14,HELLS,LIMA1,CDC25C,CDC7,GATA3	10.1016/j.immuni.2013.10.003
Homologous_recombination	RAD50,POLD3,EME1,RAD54B,RPA4,MRE11A,NBN,POLD1,POLD2,POLD4,RAD51,RAD51C,RAD51B,RAD51D,RAD52,RPA1,RPA2,RPA3,BLM,SSBP1,BRCA2,TOP3A,XRCC2,XRCC3,SHFM1,MUS81,RAD54L,TOP3B	10.1038/nature25501
Cell_cycle	CDK2,CDK4,CDK6,CDK7,CDKN1A,CDKN1B,STAG1,CDKN1C,CDKN2A,CDKN2B,CDKN2C,CDKN2D,ANAPC10,MAD2L2,STAG2,PTTG2,GADD45G,DBF4,YWHAQ,CHEK1,CHEK2,CREBBP,GADD45A,E2F1,E2F2,E2F3,E2F4,E2F5,EP300,ORC6,ORC3,CDC26,ABL1,ANAPC13,SMC1B,SFN,GSK3B,ANAPC2,ANAPC4,HDAC1,HDAC2,MAD2L1,SMAD2,SMAD3,SMAD4,MCM2,MCM3,MCM4,MCM5,MCM6,MCM7,MDM2,MYC,GADD45B,ATM,ORC1,ORC2,ORC4,ORC5,PCNA,FZR1,ANAPC5,ANAPC7,ANAPC11,PLK1,ATR,PRKDC,RAD21,…	10.1038/nature25501
TIP_Release_of_cancer_cell_antigens	IL10,TGFB1,HMGB1,ANXA1,CALR,CXCL10,PDIA3,HSPA1A,HSPA1B,HSPA2,HSPA8,HSPA4,HSPA14,HSPA5,HSPA6,HSPA9,HSPA13,HSPA7,HSPA12A,HSPA12B,HSP90AA1,HSP90AB1,HSP90B1,IFNA2,IFNA1,IFNA13,IFNA6,IFNA21,IFNA4,IFNA8,IFNA5,IFNA7,IFNA14,IFNA16,IFNA10,IFNA17,IFNB1,IFNE,IFNW1	10.1158/0008-5472.CAN-18-0689
Mismatch_Repair	POLD3,MLH3,MSH6,RPA4,LIG1,MLH1,MSH2,MSH3,PCNA,PMS2,POLD1,POLD2,POLD4,RFC1,RFC2,RFC3,RFC4,RFC5,RPA1,RPA2,RPA3,SSBP1,EXO1	10.1038/nature25501
DNA_replication	RNASEH2A,POLD3,DNA2,FEN1,POLA2,RNASEH1,RPA4,LIG1,MCM2,MCM3,MCM4,MCM5,MCM6,MCM7,PCNA,POLE3,POLA1,POLD1,POLD2,POLE,POLE2,PRIM1,PRIM2,POLE4,POLD4,RFC1,RFC2,RFC3,RFC4,RFC5,RPA1,RPA2,RPA3,SSBP1,RNASEH2B,RNASEH2C	10.1038/nature25501
PPAGs	ADAM15,GPR56,ERBB2,VEGFA,GPI,MYH9,SPHK1,COL4A1,MED1,RBM15,ADAM8,CXCL17,IL18,WNT7B,EPHB3,ROCK2,SHB,ITGA5,COL4A2,ANGPT2,E2F7,ADM2,NAA15,TNFRSF1A,PGF,PLXDC1,TGFBR1	10.1038/nature21724
FGFR3_related	FGFR3,TP63,WNT7B	10.1038/nature25501
TIP_Infiltration_of_immune_cells_into_tumors_2	ICAM1,EZH2,DNMT1,VEGFA,EDNRB	10.1158/0008-5472.CAN-18-0689
WNT_target	EFNB3,MYC,TCF12,VEGFA	10.1038/nature25501
NK_cells_Bindea_et_al	LOC643313,GAGE2,ZNF747,XCL1,XCL2,AF107846,SLC30A5,NM_014114,MCM3AP,TBXA2R,CDC5L,LOC730096,FUT5,FGF18,MRC2,RP5-886K2.1,SPN,PSMD4,PRX,FZR1,ZNF205,AL080130,ZNF528,MAPRE3,BCL2,NM_017616,ARL6IP2,PDLIM4,NM_014274,LDB3,ADARB1,SMEK1,TCTN2,TINAGL1,IGFBP5,ALDH1B1,NCR1	10.1016/j.immuni.2013.10.003
Histones	HIST1H2AI,HIST1H2AG,HIST1H2BL,HIST2H2BF	10.1038/nature25501
Nature_metabolism_Hypoxia	ACOT7,SLC2A1,ALDOA,CDKN3,ENO1,LDHA,MIF,MRPS17,NDRG1,P4HA1,PGAM1,TPI1,TUBB6,VEGFA,ADM	10.1038/s42255-019-0045-8
Molecular_Cancer_m6A	METTL3,METTL14,RBM15,RBM15B,WTAP,KIAA1429,CBLL1,ZC3H13,ALKBH5,FTO,YTHDC1,YTHDC2,YTHDF1,YTHDF2,YTHDF3,IGF2BP1,HNRNPA2B1,HNRNPC,FMR1,LRPPRC,ELAVL1	10.1186/s12943-020-01170-0
MT_exosome	YWHAG,YWHAQ,CLTC,NCKAP1,CFL1,ACTB,CCT4,RDX,GNA13,CTNNB1	10.1016/j.omtn.2019.07.021
Positive_regulation_of_exosomal_secretion	ATP13A2,CHMP2A,HGS,MYO5B,PDCD6IP,RAB7,SDC1,SDC4,SDCBP,SMPD3,SNF8,STAM,TSG101,VPS4A	http://geneontology.org/
Ferroptosis	ACSL4,AKR1C1-3,ALOXs,ATP5G3,CARS,CBS,CD44v,CHAC1,CISD1,CS,DPP4,FANCD2,GCLC/GCLM,GLS2,GPX4,GSS,HMGCR,HSPB1/5,KOD,LPCAT3,MT1G,NCOA4,NFE2L2,PTGS2,RPL8,SAT1,SLC7A11,SQS,TFRC,TP53,TTC35/EMC2,MESH1	10.1016/j.cell.2017.09.021
EV_Cell_2020	HSP90AB1,HSP90AA1,CD9,ALIX,FLOT1,FLOT2,TSG101,HSPA8,CD81,CD63,HBB,JCHAIN,A2M,B2M,FN1,RAP1B,LGALS3BP,GSN,MSN,FLNA,ACTB,STOM,PRDX2	10.1016/j.cell.2020.07.009
TMEscoreB_CIR	DCN,SEPP1,ACTA2,SPARCL1,BEX3,MYLK,AKR1C1,TIMP2,MXRA7,C11orf96,CAV1,PDGFRA,FHL1,MGP,EID1,LOC101930400,DST,GREM1,FERMT2,TNC,CYBRD1,LTBP1,ACTG2,TMEM47,SERPINE2,ANTXR2,GNG11,TAGLN,GSTA4,PKIG,MAOA,PTRF,FAM3B,PBX1,WLS,SELM,SVIL,MYH11,AGT,SPON1,TGFB1I1,PDLIM3,PDK4,SYNPO2,MSRB3,PROS1,EDNRA,AKAP12,PSD3,TNS1,JAM3,PDZRN3,DDR2,HMGCS2,SGCE,MRVI1,WFDC1,FBLN1,FMO5,MAOB,AMOTL1,AKT3,CNRIP1,CPE,MAP1B,RBP1,GNAI1,FO…	10.1158/2326-6066.CIR-18-0436
CD_8_T_effector	CD8A,GZMA,GZMB,IFNG,CXCL9,CXCL10,PRF1,TBX21	10.1038/nature25501
Immune_Checkpoint	CD274,PDCD1LG2,CTLA4,PDCD1,LAG3,HAVCR2,TIGIT	10.1038/nature25501
Exhausted_CD8_Danaher_et_al	CD244,EOMES,LAG3,PTGER4	10.1186/s40425-017-0215-8
Pan_F_TBRs	ACTA2,ACTG2,ADAM12,ADAM19,CNN1,COL4A1,CTGF,CTPS1,FAM101B,FSTL3,HSPB1,IGFBP3,PXDC1,SEMA7A,SH3PXD2A,TAGLN,TGFBI,TNS1,TPM1	10.1038/nature25501
APM	B2M,HLA-A,HLA-B,HLA-C,TAP1,TAP2	10.1038/nature25501
Kynurenine_Metabolism	AADAT,ACMSD,AFMID,GOT2,HAAO,IDO1,IDO2,KMO,KYAT1,KYAT3,KYNU,TDO2	10.1038/s41467-018-07232-8
Nicotinate_and_Nicotinamide_Metabolism	QPRT,NAPRT,PNP,NMRK1,NMRK2,NT5C2,NT5C1A,NT5C1B,NT5C,NT5M,NT5C3A,NT5C3B,NT5C1B-RDH14,NT5E,NMNAT3,NMNAT1,NMNAT2,ENPP1,ENPP3,NUDT12,NADSYN1,NAMPT,CD38,BST1,NADK,NADK2,NNT,NNMT,AOX1	10.1038/s41467-018-07232-8
Arachidonic_Acid_Metabolism	PLA2G10,PLA2G2D,PLA2G2E,PLA2G3,PLA2G2F,PLA2G12A,PLA2G12B,PLA2G1B,PLA2G5,PLA2G2A,PLA2G2C,PLA2G4E,PLA2G4A,JMJD7-PLA2G4B,PLA2G4B,PLA2G4C,PLA2G4D,PLA2G4F,PLA2G6,PLB1,PLA2G16,PTGS1,PTGS2,PTGES,PTGES2,PTGES3,CBR1,CBR3,FAM213B,TBXAS1,PTGDS,HPGDS,AKR1C3,PTGIS,ALOX5,LTA4H,CYP4F2,CYP4F3,LTC4S,GGT1,GGT5,GPX6,GPX7,GPX2,GPX3,GPX1,GPX5,GPX8,CYP2E1,CYP2J2,CYP2U1,CYP4A11,CYP2C19,CYP4F8,ALOX12,ALOX12B,ALOX15B,CYP…	10.1038/s41467-018-07232-8
Glycosphingolipid_Biosynthesis	B3GALT1,B3GNT5,B3GALT2,B3GALT5,FUT1,FUT2,FUT3,ST3GAL3,ST3GAL4,ABO,B4GALT1,B4GALT2,B4GALT3,B4GALT4,FUT9,FUT4,FUT5,FUT6,FUT7,ST3GAL6,ST8SIA1,B3GNT2,B4GAT1,B3GNT3,B3GNT4,GCNT2,A3GALT2,B3GALNT1,GBGT1,A4GALT,GLA,HEXA,HEXB,NAGA,ST3GAL1,ST3GAL2,B4GALNT1,B3GALT4,ST8SIA5,ST3GAL5,SLC33A1,ST6GALNAC3,ST6GALNAC4,ST6GALNAC5,ST6GALNAC6,GLB1	10.1038/s41467-018-07232-8
Ether_Lipid_Metabolism	PLPP1,AGPS,PLPP3,PLPP2,EPT1,CHPT1,CEPT1,PLA2G10,PLA2G2D,PLA2G2E,PLA2G3,PLA2G2F,PLA2G12A,PLA2G12B,PLA2G1B,PLA2G5,PLA2G2A,PLA2G2C,PLA2G4E,PLA2G4A,JMJD7-PLA2G4B,PLA2G4B,PLA2G4C,PLA2G4D,PLA2G4F,PLA2G6,PLB1,PLA2G16,LPCAT4,ENPP6,ENPP2,TMEM86B,PLD1,PLD2,PLD3,PLD4,UGT8,GAL3ST1,LPCAT2,LPCAT1,PAFAH1B1,PAFAH1B2,PAFAH1B3,PLA2G7,PAFAH2	10.1038/s41467-018-07232-8
Cyclooxygenase_Arachidonic_Acid_Metabolism	ANXA1,MKNK1,PLA2G4A,PTGS1,PTGS2,VIM	10.1038/s41467-018-07232-8
ADP_Ribosylation	BST1,CD38,APLF,CHFR,MACROD1,MACROD2,OARD1,PARG,PARP1,PARP10,PARP11,PARP12,PARP14,PARP15,PARP16,PARP2,PARP3,PARP4,PARP6,PARP8,PARP9,RNF146,TIPARP,TNKS,TNKS2,ZC3HAV1	10.1038/s41467-018-07232-8
Prostanoid_Biosynthesis	PTGS1,PTGS2,PTGIS	10.1038/s41467-018-07232-8
Other_Glycan_Degradation	NEU1,NEU3,NEU4,NEU2,GLB1,HEXA,HEXB,HEXDC,MAN2C1,MAN2B1,MAN2B2,MANBA,ENGASE,FUCA1,FUCA2,AGA,GBA,GBA2	10.1038/s41467-018-07232-8
Glycerophospholipid_Metabolism	GPD1L,GPD1,GPD2,GPAM,GPAT2,GPAT4,GPAT3,AGPAT1,AGPAT2,AGPAT5,LCLAT1,MBOAT1,MBOAT2,AGPAT3,AGPAT4,GNPAT,ADPRM,PLPP1,PLPP3,PLPP2,LPIN1,LPIN3,LPIN2,DGKZ,DGKD,DGKI,DGKA,DGKE,DGKB,DGKH,DGKG,DGKQ,DGKK,CHPT1,CEPT1,PLD1,PLD2,PLD3,PLD4,LCAT,PLA2G10,PLA2G2D,PLA2G2E,PLA2G3,PLA2G2F,PLA2G12A,PLA2G12B,PLA2G1B,PLA2G5,PLA2G2A,PLA2G2C,PLA2G4E,PLA2G4A,JMJD7-PLA2G4B,PLA2G4B,PLA2G4C,PLA2G4D,PLA2G4F,PLA2G6,PLB1,PLA2G16…	10.1038/s41467-018-07232-8
Phenylalanine_Metabolism	PAH,DDC,AOC3,AOC2,MAOB,MAOA,ALDH3B1,ALDH3B2,ALDH1A3,ALDH3A1,GLYAT,GOT1,GOT2,TAT,IL4I1,HPD,MIF	10.1038/s41467-018-07232-8
Alanine_Aspartate_and_Glutamate_Metabolism	GOT1,GOT2,IL4I1,DDO,ASNS,NIT2,GPT2,GPT,AGXT,AGXT2,ASS1,ASL,ADSSL1,ADSS,ADSL,NAT8L,RIMKLB,RIMKLA,FOLH1,ASPA,GAD1,GAD2,ABAT,ALDH5A1,GLUD2,GLUD1,ALDH4A1,GLUL,CAD,GLS2,GLS,CPS1,GFPT2,GFPT1,PPAT	10.1038/s41467-018-07232-8
Urea_Cycle	ARG1,ARG2,ASL,ASS1,CPS1,GLS2,GLUD1,GOT2,GPT,OTC,SLC1A4,SLC1A5,SLC25A12,SLC25A15	10.1038/s41467-018-07232-8
Fatty_Acid_Biosynthesis	ACACA,ACACB,MCAT,FASN,OXSM,OLAH,ACSL6,ACSL4,ACSL1,ACSL5,ACSL3,ACSBG1,ACSBG2	10.1038/s41467-018-07232-8
Arginine_Biosynthesis	OTC,ASS1,ASL,ARG2,ARG1,NOS1,NOS2,NOS3,GLS2,GLS,GLUL,GLUD2,GLUD1,CPS1,GOT1,GOT2,GPT2,GPT,NAGS,ACY1,ABHD14A-ACY1	10.1038/s41467-018-07232-8
Phenylalanine_Tyrosine_and_Tryptophan_Biosynthesis	GOT1,GOT2,TAT,IL4I1,PAH	10.1038/s41467-018-07232-8
Remethylation	MTHFR,MTR,MTRR,AHCY,ALDH7A1,BHMT,CHDH,MAT2A,MAT2B,PEMT	10.1038/s41467-018-07232-8
Arginine_and_Proline_Metabolism	GAMT,GATM,CKM,CKMT1A,CKMT2,CKB,CKMT1B,AZIN2,AGMAT,ODC1,SRM,SMS,AMD1,AOC1,SMOX,ALDH2,ALDH3A2,ALDH1B1,ALDH7A1,ALDH9A1,CNDP1,CNDP2,CARNS1,SAT2,SAT1,MAOB,MAOA,NOS1,NOS2,NOS3,ARG2,ARG1,OAT,PYCRL,PYCR2,PYCR1,PRODH,ALDH4A1,ALDH18A1,LAP3,P4HA2,P4HA3,P4HA1,PRODH2,GOT1,GOT2,HOGA1,DAO,L3HYPDH	10.1038/s41467-018-07232-8
Riboflavin_Metabolism	RFK,FLAD1,BLVRB,TYR	10.1038/s41467-018-07232-8
Prostaglandin_Biosynthesis	AKR1A1,AKR1B1,AKR1C3,CBR1,FAM213B,HPGDS,PTGDS,PTGES,PTGES2,PTGES3	10.1038/s41467-018-07232-8
Pyrimidine_Biosynthesis	CAD,CMPK1,CMPK2,CTPS1,CTPS2,DHODH,NME1,NME2,NME3,NME4,NME6,UMPS	10.1038/s41467-018-07232-8
Sulfur_Metabolism	PAPSS1,PAPSS2,BPNT1,IMPAD1,SUOX,CYCS,ETHE1,MPST,TST,SQRDL	10.1038/s41467-018-07232-8
Pantothenate_and_CoA_Biosynthesis	PANK4,PANK1,PANK3,PANK2,PPCS,PPCDC,ENPP1,ENPP3,COASY,AASDHPPT,VNN1,VNN2,BCAT2,BCAT1,DPYD,DPYS,UPB1,GADL1	10.1038/s41467-018-07232-8
Other_Types_of_O_Glycan_Biosynthesis	POMT1,POMT2,POMGNT1,B4GALT1,B4GALT2,B4GALT3,ST3GAL3,FUT9,FUT4,FUT7,MGAT5B,B3GALT4,B3GAT1,B3GAT2,CHST10,OGT,EOGT,POFUT1,POFUT2,MFNG,LFNG,RFNG,ST6GAL1,ST6GAL2,B3GLCT,POGLUT1,GXYLT1,GXYLT2,COLGALT1,COLGALT2,PLOD3	10.1038/s41467-018-07232-8
Thiamine_Metabolism	NFS1,NTPCR,TPK1,THTPA	10.1038/s41467-018-07232-8
Selenocompound_Metabolism	MTR,CTH,SCLY,KYAT3,KYAT1,TXNRD1,TXNRD2,TXNRD3,INMT,PAPSS2,PAPSS1,SEPHS2,SEPHS1,PSTK,SEPSECS,MARS,MARS2	10.1038/s41467-018-07232-8
Fatty_Acid_Elongation	ACACA,ACACB,ACLY,FASN,MCAT,OLAH,OXSM,ACAA2,ECHS1,HADHA,HADHB,HSD17B10,MECR,PPT1,HADH,PPT2,ELOVL1,ELOVL2,ELOVL3,ELOVL4,ELOVL5,ELOVL6,ELOVL7,HSD17B12,HACD2,HACD1,HACD4,HACD3,TECR,ACOT4,ACOT2,ACOT1,ACOT7	10.1038/s41467-018-07232-8
Cysteine_and_Methionine_Metabolism	CTH,CBS,CBSL,BHMT,BHMT2,MTR,MAT2B,MAT1A,MAT2A,AMD1,SRM,SMS,MTAP,MRI1,APIP,ENOPH1,ADI1,TAT,IL4I1,DNMT1,DNMT3A,DNMT3B,AHCYL2,AHCYL1,AHCY,BCAT2,BCAT1,AGXT2,GCLC,GCLM,GSS,CDO1,GOT1,GOT2,MPST,TST,LDHAL6A,LDHAL6B,LDHA,LDHB,LDHC,MDH1,MDH2,SDS,SDSL	10.1038/s41467-018-07232-8
Fructose_and_Mannose_Metabolism	MPI,PMM2,PMM1,GMPPB,GMPPA,GMDS,TSTA3,FPGT,FUK,ENOSF1,HK3,HK1,HK2,HKDC1,PFKM,PFKP,PFKL,FBP1,FBP2,PFKFB1,PFKFB2,PFKFB3,PFKFB4,TIGAR,KHK,SORD,AKR1B1,AKR1B10,ALDOC,ALDOA,ALDOB,TPI1,TKFC	10.1038/s41467-018-07232-8
Pyrimidine_Metabolism	CAD,DHODH,UMPS,CMPK1,CMPK2,NME6,NME7,NME2,NME4,NME1,NME3,NME1-NME2,AK9,PNPT1,ENTPD3,ENTPD8,ENTPD1,CANT1,ENTPD4,ENTPD5,ENTPD6,CTPS1,CTPS2,POLR1A,POLR1B,ZNRD1,TWISTNB,POLR1E,POLR2A,POLR2B,POLR2C,POLR2D,POLR2E,POLR2F,POLR2G,POLR2H,POLR2I,POLR2L,POLR2J,POLR2J3,POLR2J2,POLR2K,POLR3A,POLR3B,POLR3C,POLR3D,POLR3E,RPC5,POLR1C,POLR3K,POLR1D,POLR3H,POLR3GL,POLR3G,POLR3F,POLA1,POLA2,PRIM1,PRIM2,POLD1,POLD2,P…	10.1038/s41467-018-07232-8
B_cells_Rooney_et_al	CD79B,BTLA,FCRL3,BANK1,CD79A,BLK,RALGPS2,FCRL1,HVCN1,BACH2	10.1016/j.cell.2014.12.033
B_cells_Bindea_et_al	MS4A1,TCL1A,HLA-DOB,PNOC,KIAA0125,CD19,CR2,IGHG1,FCRL2,BLK,COCH,OSBPL10,IGHA1,TNFRSF17,ABCB4,BLNK,GLDC,MEF2C,IGHM,FAM30A,SPIB,BCL11A,GNG7,IGKC,CD72,MICAL3,BACH2,IGLA,CCR9,QRSL1,DTNB,HLA-DQA1,SCN3A,SLC15A2	10.1016/j.immuni.2013.10.003
B_cells_Danaher_et_al	BLK,CD19,MS4A1,TNFRSF17,FCRL2,KIAA0125,PNOC,SPIB,TCL1A	10.1186/s40425-017-0215-8
CD8_T_cells_Danaher_et_al	CD8A,CD8B	10.1186/s40425-017-0215-8
CD8_T_cells_Bindea_et_al	CD8B,CD8A,PF4,PRR5,SF1,LIME1,DNAJB1,ARHGAP8,GZMM,SLC16A7,SFRS7,APBA2,C4orf15,LEPROTL1,ZFP36L2,GADD45A,MYST3,ZEB1,ZNF609,C12orf47,THUMPD1,VAMP2,ZNF91,ZNF22,TMC6,FLT3LG,CDKN2AIP,TSC22D3,TBCC,RBM3,ABT1,C19orf6,CAMLG,PPP1R2,AES,KLF9,PRF1	10.1016/j.immuni.2013.10.003
T_cell_exhaustion_Peng_et_al	HSPA1B,HSPA1A,NR4A2,RGS1,TNFAIP3,CAMK2N1,DUSP1,NR4A3,IFIT3,IFIT1B,FOSB,CCL5,SAMD3,CCL3L3,MACC1,VPS37B,TF,DSEL,SPATA20,ADSSL1,DHX58,SPP1,TRIM15,DUSP26,ABI3,SFN,C1QC,RTP4,JUN,BCKDHB,CCL4,POU6F1,CYSLTR2,SLC14A1,RGS16,CUEDC1,DEDD2,CPEB1,CTSS,TMEM88,FAM196B,SKI,BTG1,SYCP2L,RGS2,ABCB1,ADRB2,CD69,RNF166,TNN	10.1038/s41591-018-0136-1
T_cell_regulatory_Peng_et_al	FOXP3,ITGB8,LRRC32,IKZF2,PENK,GPR83,WLS,PLAGL1,CD80,NT5E,IL10,FAM160A1,ECM1,CXCL10,PTPRJ,IL1R2,CORO2A,ARHGAP20,CD83,LY96,IKZF4,ANKRD55,NEB,RRAGD,TRAT1,SAMD9L,SCIN,TNFRSF8,FAM129A,CD200R1,IL18R1,MAF,RLN3,CCR6,SLC14A1,LDLRAD4,PHLPP1,ITGAE,CCR8,IFNGR1,SLC9A7,MYO1E,ZSCAN29,ANKRD12,GPR52,JUN,TTC39C,IFITM3,DUSP4,RTP4	10.1038/s41591-018-0136-1

## Sheet: Table_S6
Table S6. Differentially expressed genes with high and low LIRA-score group with atezolizumab treatment from OAK and POPLAR cohort, related to Figure 5A and S7A.
symbol	p.value	Statistic	p.adj	log10pvalue	p.signif
PTPRC	7.08306e-29	1.32714	2.00968e-24	28.1498	****
EVI2B	5.64011e-28	1.36756	8.00134e-24	27.2487	****
CD96	3.94576e-27	1.30612	3.73177e-23	26.4039	****
TRAC	2.53623e-26	1.57139	1.51418e-22	25.5958	****
GZMK	2.7116e-26	1.57655	1.51418e-22	25.5668	****
ITGAL	3.54166e-26	1.2374	1.51418e-22	25.4508	****
CD2	3.73569e-26	1.43331	1.51418e-22	25.4276	****
ICOS	1.4246e-25	1.25527	5.05251e-22	24.8463	****
CD3E	1.82932e-25	1.48753	5.76703e-22	24.7377	****
TAGAP	7.11858e-25	1.0669	1.67949e-21	24.1476	****
CD3D	7.11858e-25	1.5271	1.67949e-21	24.1476	****
SLAMF6	7.21161e-25	1.2846	1.67949e-21	24.142	****
PIK3CG	7.69513e-25	1.04161	1.67949e-21	24.1138	****
IL10RA	1.02335e-24	1.08572	2.07397e-21	23.99	****
BIN2	1.12035e-24	0.999393	2.11917e-21	23.9506	****
SLAMF7	1.45054e-24	1.4695	2.57227e-21	23.8385	****
ADA2	2.39611e-24	1.01275	3.9991e-21	23.6205	****
P2RY10	2.65517e-24	1.40977	4.18529e-21	23.5759	****
CD3G	3.6572e-24	1.32252	5.46136e-21	23.4369	****
CYTIP	4.60267e-24	1.14222	6.37937e-21	23.337	****
CD53	4.72163e-24	1.08753	6.37937e-21	23.3259	****
BTK	5.78966e-24	1.1231	7.23369e-21	23.2373	****
CD8A	5.86384e-24	1.39558	7.23369e-21	23.2318	****
IKZF1	7.75636e-24	0.934296	9.16964e-21	23.1103	****
CCL5	8.47698e-24	1.34984	9.6207e-21	23.0718	****
SAMSN1	9.03193e-24	0.999627	9.85627e-21	23.0442	****
SH2D1A	9.9956e-24	1.01222	1.05039e-20	23.0002	****
GMFG	1.5362e-23	0.977619	1.55667e-20	22.8136	****
WAS	1.72077e-23	0.927859	1.68357e-20	22.7643	****
CD226	2.13132e-23	0.563219	2.01573e-20	22.6714	****
CD247	2.35674e-23	1.10908	2.15703e-20	22.6277	****
SMOC1	3.51979e-23	-2.39355	3.12085e-20	22.4535	****
CD37	4.19314e-23	1.18754	3.60521e-20	22.3775	****
SLAMF1	4.35321e-23	1.07491	3.63275e-20	22.3612	****
ARHGAP15	6.73253e-23	1.08046	5.37254e-20	22.1718	****
EVI2A	6.81674e-23	0.991742	5.37254e-20	22.1664	****
CCR5	8.73785e-23	0.912895	6.70052e-20	22.0586	****
CD27	1.36401e-22	1.44832	1.01845e-19	21.8652	****
SASH3	1.54309e-22	0.962242	1.09455e-19	21.8116	****
FGL2	1.54309e-22	1.04107	1.09455e-19	21.8116	****
NCF1	2.07343e-22	0.989417	1.43486e-19	21.6833	****
SAMHD1	2.43233e-22	0.898781	1.64316e-19	21.614	****
GPR174	2.49276e-22	1.34506	1.64481e-19	21.6033	****
LPXN	2.65039e-22	0.830777	1.66566e-19	21.5767	****
LCP1	2.68308e-22	1.05598	1.66566e-19	21.5714	****
NCKAP1L	2.74966e-22	1.03155	1.66566e-19	21.5607	****
ITK	2.81788e-22	1.22319	1.66566e-19	21.5501	****
CTLA4	2.81788e-22	1.16953	1.66566e-19	21.5501	****
CXCR6	3.26382e-22	0.864855	1.88988e-19	21.4863	****
TRBC2	3.3858e-22	1.45921	1.92131e-19	21.4703	****
DOCK2	4.3226e-22	1.00266	2.40481e-19	21.3643	****
GZMA	4.59435e-22	1.30923	2.50683e-19	21.3378	****
TLR8	4.82386e-22	1.0702	2.58103e-19	21.3166	****
PYHIN1	4.94284e-22	1.15783	2.58103e-19	21.306	****
TRAT1	5.00323e-22	1.16222	2.58103e-19	21.3007	****
CD48	6.38146e-22	1.18196	3.23324e-19	21.1951	****
CRTAM	6.5781e-22	0.761965	3.27439e-19	21.1819	****
B2M	6.86379e-22	0.83239	3.3577e-19	21.1634	****
DOCK8	7.20521e-22	0.971561	3.46497e-19	21.1424	****
ARHGAP25	8.23319e-22	0.858585	3.89334e-19	21.0844	****
IL2RG	9.07073e-22	1.18441	4.20157e-19	21.0424	****
CYBB	9.18118e-22	1.23448	4.20157e-19	21.0371	****
CCR2	9.7537e-22	1.06536	4.3767e-19	21.0108	****
CD180	9.87237e-22	1.03124	4.3767e-19	21.0056	****
HCST	1.11405e-21	1.01033	4.86293e-19	20.9531	****
SCIMP	1.25697e-21	0.970707	5.40363e-19	20.9007	****
EOMES	1.82555e-21	0.963897	7.73079e-19	20.7386	****
PLEK	3.61168e-21	1.00107	1.50697e-18	20.4423	****
AGAP1	3.97304e-21	-0.689416	1.63373e-18	20.4009	****
GVINP1	4.37013e-21	1.10988	1.77134e-18	20.3595	****
SPN	4.74962e-21	0.881765	1.89804e-18	20.3233	****
DENND1C	5.60904e-21	0.85229	2.21035e-18	20.2511	****
CD52	6.09473e-21	1.41335	2.36885e-18	20.215	****
ITGB7	6.86152e-21	0.815307	2.63084e-18	20.1636	****
KLHL6	7.72358e-21	0.978858	2.92188e-18	20.1122	****
ARHGAP9	8.38992e-21	0.925515	3.1322e-18	20.0762	****
LAX1	9.89777e-21	1.35652	3.64714e-18	20.0045	****
CST7	1.26754e-20	0.993109	4.61075e-18	19.897	****
SP140	1.49421e-20	1.16847	5.36648e-18	19.8256	****
AIF1	1.54777e-20	0.99691	5.48935e-18	19.8103	****
AC245427.1	1.58452e-20	1.19623	5.55032e-18	19.8001	****
SIRPG	1.82388e-20	1.22474	6.31086e-18	19.739	****
GIMAP4	1.97967e-20	0.974755	6.76738e-18	19.7034	****
PTPN22	2.02655e-20	1.0879	6.84425e-18	19.6932	****
SLFN12L	2.0504e-20	1.05641	6.84425e-18	19.6882	****
NCF1B	2.14861e-20	0.952552	7.08866e-18	19.6678	****
CD6	2.33178e-20	1.0258	7.60456e-18	19.6323	****
ABCD2	2.65128e-20	0.785837	8.54828e-18	19.5765	****
CTBP2	2.77789e-20	-0.547611	8.85585e-18	19.5563	****
ZBP1	2.84342e-20	1.18772	8.96403e-18	19.5462	****
MNDA	3.58879e-20	1.04681	1.11895e-17	19.4451	****
ACAP1	3.84794e-20	1.07666	1.18671e-17	19.4148	****
CXorf21	4.74159e-20	0.718536	1.44659e-17	19.3241	****
GRAP2	5.70637e-20	0.825397	1.72241e-17	19.2436	****
TRAP1	6.33183e-20	-0.64104	1.89108e-17	19.1985	****
CD4	6.63113e-20	0.85958	1.95984e-17	19.1784	****
ARHGEF16	7.10648e-20	-1.04403	2.07868e-17	19.1483	****
PRKCB	7.79302e-20	0.948471	2.25624e-17	19.1083	****
AOAH	7.97466e-20	0.980894	2.28551e-17	19.0983	****
STAP1	8.25445e-20	1.13727	2.31898e-17	19.0833	****
SNX20	8.25492e-20	0.408989	2.31898e-17	19.0833	****
ITGA4	9.05104e-20	0.842263	2.5177e-17	19.0433	****
ARHGAP30	1.26262e-19	0.935935	3.4781e-17	18.8987	****
PTPN7	1.29189e-19	0.847904	3.52449e-17	18.8888	****
GIMAP7	1.368e-19	1.09557	3.69661e-17	18.8639	****
ZNF831	1.46521e-19	0.573686	3.92193e-17	18.8341	****
TBX21	1.51635e-19	0.639372	4.02087e-17	18.8192	****
TRAV12-2	1.56644e-19	1.38871	4.11524e-17	18.8051	****
FCMR	1.79969e-19	1.34825	4.68464e-17	18.7448	****
CORO1A	1.94924e-19	0.901052	4.9825e-17	18.7101	****
THEMIS	1.94924e-19	1.02501	4.9825e-17	18.7101	****
TRBV19	2.05314e-19	0.950626	5.20122e-17	18.6876	****
SLA	2.50384e-19	0.86455	6.28686e-17	18.6014	****
TFEC	3.32494e-19	0.877667	8.2753e-17	18.4782	****
HLA-DRA	3.51859e-19	1.13106	8.68112e-17	18.4536	****
TNFSF13B	3.89565e-19	0.892562	9.52855e-17	18.4094	****
SAMD3	4.66706e-19	0.708214	1.13178e-16	18.331	****
TRAF3IP3	4.71999e-19	1.03749	1.13492e-16	18.3261	****
JAML	4.77352e-19	1.10226	1.13814e-16	18.3212	****
CD200R1	4.93773e-19	0.75089	1.16749e-16	18.3065	****
BEND3	5.10752e-19	-0.466862	1.19765e-16	18.2918	****
CSF2RB	5.58901e-19	0.917822	1.29981e-16	18.2527	****
CLUH	5.71623e-19	-0.646457	1.31859e-16	18.2429	****
IGKV2-28	6.76394e-19	2.42038	1.54769e-16	18.1698	****
CD86	6.8424e-19	0.894716	1.55312e-16	18.1648	****
MAP4K1	8.46698e-19	0.973484	1.90662e-16	18.0723	****
ICAM3	8.65871e-19	0.797134	1.91933e-16	18.0625	****
GPR65	8.65871e-19	0.764636	1.91933e-16	18.0625	****
SPI1	9.05514e-19	0.888309	1.99164e-16	18.0431	****
UBQLN4	9.15701e-19	-0.531074	1.99855e-16	18.0382	****
GPR183	9.26002e-19	1.2265	2.00561e-16	18.0334	****
TRBV20-1	9.41413e-19	1.33287	2.02354e-16	18.0262	****
CCR4	9.5225e-19	1.00941	2.03144e-16	18.0212	****
CAMK4	9.79247e-19	0.51785	2.07345e-16	18.0091	****
SEPT1	1.09497e-18	1.07365	2.30131e-16	17.9606	****
IGKV4-1	1.14495e-18	2.32419	2.38866e-16	17.9412	****
SMG5	1.27999e-18	-0.502018	2.65088e-16	17.8928	****
KCNA3	1.29432e-18	1.23893	2.66115e-16	17.888	****
SLA2	1.3383e-18	0.740588	2.73177e-16	17.8734	****
CLEC7A	1.38375e-18	1.01506	2.80436e-16	17.8589	****
EAF2	1.49581e-18	0.816969	3.00997e-16	17.8251	****
P2RY8	1.52944e-18	0.80742	3.05597e-16	17.8155	****
RRNAD1	1.61682e-18	-0.548117	3.20798e-16	17.7913	****
FYB1	1.82679e-18	0.97796	3.59941e-16	17.7383	****
FAM78A	1.86776e-18	0.601514	3.65476e-16	17.7287	****
CD84	2.46321e-18	0.830506	4.78689e-16	17.6085	****
ARRDC5	2.57449e-18	0.986483	4.96912e-16	17.5893	****
LTA	2.71713e-18	0.645348	5.2032e-16	17.5659	****
LY9	2.75078e-18	0.994907	5.2032e-16	17.5605	****
GPR171	2.75078e-18	1.11125	5.2032e-16	17.5605	****
IRF8	2.7813e-18	0.956451	5.21498e-16	17.5558	****
LCP2	2.81215e-18	0.849178	5.21498e-16	17.551	****
IGSF6	2.81215e-18	1.08273	5.21498e-16	17.551	****
CD28	2.87488e-18	0.76694	5.29668e-16	17.5414	****
IL12RB1	3.17466e-18	0.808615	5.81127e-16	17.4983	****
P2RY13	3.74433e-18	0.873946	6.81011e-16	17.4266	****
TBC1D10C	3.82753e-18	0.887144	6.91711e-16	17.4171	****
IL21R	3.91257e-18	0.842973	7.02603e-16	17.4075	****
TMC8	4.36652e-18	0.88707	7.79191e-16	17.3599	****
LRMP	4.87239e-18	0.921325	8.64028e-16	17.3123	****
LAPTM5	5.20324e-18	0.928032	9.16967e-16	17.2837	****
WIPF1	5.37689e-18	0.732252	9.41719e-16	17.2695	****
IL2RB	5.49582e-18	0.839246	9.56643e-16	17.26	****
BTLA	5.64667e-18	0.708767	9.76909e-16	17.2482	****
TNFSF8	6.13054e-18	0.617301	1.05419e-15	17.2125	****
IKZF3	6.54555e-18	0.855284	1.11878e-15	17.1841	****
CYSLTR2	6.68996e-18	0.655613	1.13661e-15	17.1746	****
MARCH1	6.76334e-18	0.639383	1.14224e-15	17.1698	****
KLRB1	7.18129e-18	1.14738	1.20565e-15	17.1438	****
HLA-DPA1	7.54223e-18	1.10541	1.2588e-15	17.1225	****
CD69	7.79271e-18	1.1144	1.293e-15	17.1083	****
TRAV9-2	8.1187e-18	1.31424	1.33925e-15	17.0905	****
DOCK11	8.78339e-18	0.819732	1.44053e-15	17.0563	****
ARHGEF6	9.47751e-18	0.790874	1.54543e-15	17.0233	****
ITGB2	9.58099e-18	0.934797	1.55338e-15	17.0186	****
IGHV3-15	9.95196e-18	2.2492	1.60436e-15	17.0021	****
PMF1	1.03372e-17	-0.568282	1.65705e-15	16.9856	****
MPEG1	1.10321e-17	0.852569	1.75851e-15	16.9573	****
STK17B	1.44587e-17	0.693263	2.29182e-15	16.8399	****
CARD16	1.57627e-17	0.765051	2.48464e-15	16.8024	****
GPR18	1.69027e-17	0.77316	2.64962e-15	16.772	****
TRGC2	1.77458e-17	1.18373	2.76649e-15	16.7509	****
TOMM20P2	1.84902e-17	1.00173	2.86678e-15	16.7331	****
SAMD9L	1.95523e-17	0.985829	3.01499e-15	16.7088	****
TRAV17	2.01255e-17	0.738252	3.0866e-15	16.6963	****
ADGRG5	2.06323e-17	0.681678	3.14732e-15	16.6855	****
TIGIT	2.17705e-17	0.480545	3.30318e-15	16.6621	****
LCK	2.20062e-17	0.96713	3.32119e-15	16.6575	****
SLC15A1	2.21366e-17	-1.35432	3.32319e-15	16.6549	****
ENSA	2.5573e-17	-0.455183	3.81885e-15	16.5922	****
CD244	2.84639e-17	0.649254	4.2283e-15	16.5457	****
FLT3	3.20175e-17	0.857356	4.73142e-15	16.4946	****
FGD3	3.2709e-17	0.674181	4.80857e-15	16.4853	****
TESPA1	3.34153e-17	0.83802	4.88708e-15	16.4761	****
IGHM	3.37741e-17	2.21442	4.91421e-15	16.4714	****
CXCR3	3.41357e-17	0.539946	4.94149e-15	16.4668	****
STK25	3.4503e-17	-0.435861	4.96931e-15	16.4621	****
PDCD1	3.63889e-17	0.761201	5.21445e-15	16.439	****
SELPLG	3.67843e-17	0.840434	5.24463e-15	16.4343	****
KIAA1549	3.71787e-17	-0.926792	5.27436e-15	16.4297	****
UBASH3A	3.92142e-17	0.859954	5.53545e-15	16.4066	****
DOCK10	4.00589e-17	0.818402	5.62668e-15	16.3973	****
TBRG4	4.04879e-17	-0.587032	5.65893e-15	16.3927	****
IGKC	4.18024e-17	1.9771	5.81401e-15	16.3788	****
CD5	4.40873e-17	0.885621	6.07227e-15	16.3557	****
IGHV4-34	4.40873e-17	2.08812	6.07227e-15	16.3557	****
FLAD1	4.64953e-17	-0.58559	6.373e-15	16.3326	****
RAC2	4.74944e-17	0.849195	6.47865e-15	16.3234	****
PLA2G2D	4.93599e-17	1.29858	6.7009e-15	16.3066	****
SMAP2	5.06206e-17	0.594957	6.83933e-15	16.2957	****
IL7R	5.2259e-17	1.27979	7.02722e-15	16.2818	****
FCER1G	5.28166e-17	0.9604	7.06871e-15	16.2772	****
DOK2	5.33802e-17	0.828718	7.11059e-15	16.2726	****
FCRL3	5.74943e-17	1.10265	7.62284e-15	16.2404	****
TRAF4	6.12686e-17	-0.684649	8.08546e-15	16.2128	****
THAP4	6.19209e-17	-0.449852	8.13372e-15	16.2082	****
IRF4	6.45996e-17	1.2104	8.44647e-15	16.1898	****
PSMG3	6.66833e-17	-0.572654	8.67893e-15	16.176	****
TRAV12-3	6.71359e-17	1.18845	8.69793e-15	16.173	****
CD79A	7.49064e-17	1.7294	9.66054e-15	16.1255	****
SMUG1	7.73176e-17	-0.402724	9.88167e-15	16.1117	****
IGKV1-5	7.73176e-17	2.27877	9.88167e-15	16.1117	****
HLA-DOB	7.81382e-17	1.03168	9.94177e-15	16.1071	****
CDK10	8.15074e-17	-0.529564	1.03241e-14	16.0888	****
TNFRSF17	8.19675e-17	1.29159	1.03363e-14	16.0864	****
HAVCR2	8.32453e-17	0.827148	1.04049e-14	16.0796	****
NIT1	8.32453e-17	-0.442286	1.04049e-14	16.0796	****
FURIN	8.41279e-17	-0.890547	1.04691e-14	16.0751	****
TMEM177	8.59209e-17	-0.488881	1.06456e-14	16.0659	****
NKG7	9.05699e-17	0.890651	1.11728e-14	16.043	****
IGLV1-40	9.95708e-17	2.30316	1.223e-14	16.0019	****
HVCN1	1.06057e-16	0.8125	1.29705e-14	15.9745	****
HLA-DMB	1.09454e-16	0.994432	1.33285e-14	15.9608	****
GRTP1	1.12958e-16	-0.905867	1.36965e-14	15.9471	****
IGHV3-23	1.20303e-16	2.23903	1.45249e-14	15.9197	****
TLR7	1.21571e-16	0.918447	1.46159e-14	15.9152	****
MED20	1.42268e-16	-0.457631	1.70319e-14	15.8469	****
TRAV21	1.43058e-16	1.08008	1.70546e-14	15.8445	****
CLK2	1.46806e-16	-0.493493	1.74281e-14	15.8333	****
INTS1	1.54688e-16	-0.638576	1.82874e-14	15.8105	****
URB1	1.56314e-16	-0.589651	1.84029e-14	15.806	****
FAM83H	1.57957e-16	-0.958689	1.85195e-14	15.8015	****
IGHV5-51	1.71722e-16	2.23038	2.00504e-14	15.7652	****
POLR3E	1.73529e-16	-0.422187	2.01784e-14	15.7606	****
CCR8	1.75344e-16	0.893231	2.03062e-14	15.7561	****
IGSF8	1.77189e-16	-0.672409	2.04366e-14	15.7516	****
PLXNC1	1.84741e-16	0.818396	2.12212e-14	15.7334	****
RCSD1	1.86677e-16	0.752286	2.13573e-14	15.7289	****
CHTOP	1.92609e-16	-0.42675	2.19474e-14	15.7153	****
NAXD	1.94627e-16	-0.43895	2.20886e-14	15.7108	****
MPST	1.96666e-16	-0.644497	2.22311e-14	15.7063	****
ZAP70	1.98726e-16	0.883031	2.23748e-14	15.7017	****
CYSLTR1	2.03969e-16	0.868168	2.28743e-14	15.6904	****
IGHV1-18	2.11541e-16	2.46189	2.36301e-14	15.6746	****
ANKRD36BP2	2.13755e-16	1.44259	2.37838e-14	15.6701	****
MAFG	2.15991e-16	-0.369048	2.39387e-14	15.6656	****
TRAV26-1	2.24381e-16	0.967856	2.47718e-14	15.649	****
IGKV2D-28	2.26681e-16	2.07842	2.49287e-14	15.6446	****
APBB1IP	2.29902e-16	0.86885	2.50885e-14	15.6385	****
HNRNPA0	2.29902e-16	-0.345049	2.50885e-14	15.6385	****
GLIPR2	2.49832e-16	0.698378	2.7159e-14	15.6024	****
SLAMF8	2.65888e-16	0.923683	2.87941e-14	15.5753	****
GZMH	2.72873e-16	1.03814	2.94381e-14	15.564	****
IGKV1-16	2.85765e-16	2.4204	3.07122e-14	15.544	****
MCOLN2	2.91898e-16	0.878732	3.12529e-14	15.5348	****
LAIR1	2.94938e-16	0.742397	3.14597e-14	15.5303	****
GPT2	2.9801e-16	-0.932326	3.16683e-14	15.5258	****
CD79B	3.25421e-16	1.23462	3.44522e-14	15.4876	****
C1orf43	3.44471e-16	-0.526244	3.63334e-14	15.4628	****
FASLG	3.51667e-16	0.737371	3.68186e-14	15.4539	****
ZC3H12D	3.51667e-16	0.408625	3.68186e-14	15.4539	****
GCN1	3.7031e-16	-0.467779	3.86279e-14	15.4314	****
IGHV3-21	3.74153e-16	2.28431	3.88859e-14	15.427	****
TRAV4	4.04153e-16	1.14359	4.18505e-14	15.3935	****
SHC1	4.32281e-16	-0.627264	4.46004e-14	15.3642	****
MAP7	4.36758e-16	-0.908196	4.48991e-14	15.3598	****
IGHV3-11	4.55125e-16	2.3747	4.66183e-14	15.3419	****
SCML4	4.59835e-16	0.777651	4.69313e-14	15.3374	****
PIM2	4.94181e-16	1.09595	5.02559e-14	15.3061	****
PTPRCAP	5.25621e-16	0.71406	5.32623e-14	15.2793	****
ANTXRLP1	5.67057e-16	0.668634	5.72096e-14	15.2464	****
FLI1	5.70624e-16	0.712546	5.72096e-14	15.2436	****
HLA-DPB1	5.70624e-16	0.977852	5.72096e-14	15.2436	****
FERMT3	5.7651e-16	0.689261	5.75962e-14	15.2392	****
USP21	5.94529e-16	-0.454303	5.9188e-14	15.2258	****
IGKV1-6	6.21432e-16	2.32742	6.165e-14	15.2066	****
ST8SIA4	6.25801e-16	0.72841	6.16523e-14	15.2036	****
GNGT2	6.25801e-16	0.493929	6.16523e-14	15.2036	****
RGS10	6.51982e-16	0.744806	6.40092e-14	15.1858	****
SARS2	6.72322e-16	-0.581689	6.57786e-14	15.1724	****
DNAAF5	6.93288e-16	-0.585797	6.75967e-14	15.1591	****
PDCD1LG2	7.00418e-16	0.902144	6.80581e-14	15.1546	****
IGHV3-49	7.2206e-16	2.40315	6.97017e-14	15.1414	****
CCR7	7.22247e-16	0.992846	6.97017e-14	15.1413	****
IGKV1D-8	7.5869e-16	1.70835	7.28617e-14	15.1199	****
TGIF1	7.60126e-16	-0.591228	7.28617e-14	15.1191	****
LSP1	7.67933e-16	0.712771	7.33622e-14	15.1147	****
IL16	7.91833e-16	0.833758	7.53915e-14	15.1014	****
ADCY6	8.08171e-16	-0.653849	7.66898e-14	15.0925	****
MLST8	8.33304e-16	-0.442358	7.85493e-14	15.0792	****
CLEC12A	8.33304e-16	0.91795	7.85493e-14	15.0792	****
CHCHD5	8.50485e-16	-0.307558	7.99034e-14	15.0703	****
COASY	8.85901e-16	-0.452407	8.2956e-14	15.0526	****
TRAV13-1	9.06697e-16	1.08305	8.46241e-14	15.0425	****
GBP4	9.51409e-16	1.04815	8.8506e-14	15.0216	****
LST1	9.90961e-16	0.881492	9.18841e-14	15.0039	****
TRIM69	1.0011e-15	0.586163	9.25218e-14	14.9995	****
TNFRSF9	1.04268e-15	0.593293	9.60522e-14	14.9818	****
TRGV10	1.11942e-15	1.06246	1.02787e-13	14.951	****
RASAL3	1.16602e-15	0.798247	1.06721e-13	14.9333	****
CCL4	1.21434e-15	1.1001	1.10787e-13	14.9157	****
KAT2A	1.23924e-15	-0.545849	1.12695e-13	14.9068	****
ARHGAP32	1.25188e-15	-0.617639	1.13119e-13	14.9024	****
KDF1	1.25188e-15	-0.667258	1.13119e-13	14.9024	****
AP1S2	1.26464e-15	0.619713	1.1391e-13	14.898	****
FPR3	1.27753e-15	0.848135	1.14707e-13	14.8936	****
GBP5	1.34395e-15	1.25607	1.2029e-13	14.8716	****
NLRC3	1.35764e-15	0.756567	1.21133e-13	14.8672	****
KBTBD8	1.39953e-15	0.572246	1.24479e-13	14.854	****
PFAS	1.4722e-15	-0.507774	1.30533e-13	14.832	****
KLHL25	1.51757e-15	-0.541603	1.34137e-13	14.8189	****
TUFM	1.56431e-15	-0.437264	1.37412e-13	14.8057	****
FAM46C	1.56431e-15	1.10482	1.37412e-13	14.8057	****
PYGO2	1.62885e-15	-0.451081	1.4264e-13	14.7881	****
OPLAH	1.6621e-15	-0.748114	1.44659e-13	14.7793	****
NFAM1	1.6621e-15	0.614841	1.44659e-13	14.7793	****
CYTH4	1.71323e-15	0.716607	1.48652e-13	14.7662	****
PARP15	1.74817e-15	1.00666	1.51222e-13	14.7574	****
ANKRD44	1.83862e-15	0.794535	1.58563e-13	14.7355	****
APOBEC3G	1.87608e-15	0.795601	1.61303e-13	14.7267	****
IGKV3-20	1.91429e-15	2.15172	1.64091e-13	14.718	****
WDFY4	1.97305e-15	0.897706	1.68618e-13	14.7049	****
RGS18	1.99302e-15	0.761212	1.69814e-13	14.7005	****
IGLV1-47	2.02292e-15	2.01988	1.71845e-13	14.694	****
STAT4	2.05416e-15	0.720331	1.73978e-13	14.6874	****
TYROBP	2.07495e-15	0.94632	1.75216e-13	14.683	****
IGLV2-14	2.13856e-15	2.15923	1.80051e-13	14.6699	****
MECR	2.20408e-15	-0.443534	1.85019e-13	14.6568	****
LILRB1	2.27159e-15	0.822005	1.90123e-13	14.6437	****
PTRHD1	2.29454e-15	-0.522752	1.91479e-13	14.6393	****
THEMIS2	2.36477e-15	0.659759	1.96186e-13	14.6262	****
IGLV2-23	2.36477e-15	2.18124	1.96186e-13	14.6262	****
HCLS1	2.38865e-15	0.770531	1.97589e-13	14.6218	****
NCF1C	2.40066e-15	0.780351	1.98006e-13	14.6197	****
FOXP3	2.48656e-15	0.717992	2.03905e-13	14.6044	****
CTSS	2.48656e-15	0.852204	2.03905e-13	14.6044	****
IDO1	2.72153e-15	1.43394	2.2253e-13	14.5652	****
PTOV1	2.86138e-15	-0.427441	2.33293e-13	14.5434	****
TRBV7-9	3.00124e-15	0.806869	2.43995e-13	14.5227	****
IGHG1	3.09999e-15	2.0196	2.51303e-13	14.5086	****
IGLV1-51	3.16264e-15	1.81666	2.55652e-13	14.4999	****
IGKV3-15	3.32478e-15	2.1936	2.67994e-13	14.4782	****
IGHV6-1	3.3848e-15	1.89491	2.7186e-13	14.4705	****
SELL	3.3919e-15	1.12473	2.7186e-13	14.4696	****
COQ9	3.46035e-15	-0.53458	2.75016e-13	14.4609	****
PSTPIP1	3.46035e-15	0.766339	2.75016e-13	14.4609	****
ZNF692	3.46035e-15	-0.596144	2.75016e-13	14.4609	****
FUT7	3.47747e-15	0.654403	2.75604e-13	14.4587	****
IGHV1-24	3.56549e-15	2.38563	2.8024e-13	14.4479	****
TARS2	3.5656e-15	-0.46362	2.8024e-13	14.4479	****
FAM26F	3.5656e-15	1.12458	2.8024e-13	14.4479	****
AUP1	3.60137e-15	-0.429274	2.8227e-13	14.4435	****
ZNF205	3.67399e-15	-0.48889	2.87168e-13	14.4349	****
PIP4K2A	3.74804e-15	0.546711	2.92152e-13	14.4262	****
METTL13	3.86189e-15	-0.400073	2.99381e-13	14.4132	****
VAV1	3.86189e-15	0.760297	2.99381e-13	14.4132	****
IGKV1-27	3.93916e-15	2.34794	3.04539e-13	14.4046	****
CCT3	4.09989e-15	-0.600734	3.16104e-13	14.3872	****
AAMP	4.14094e-15	-0.440014	3.18404e-13	14.3829	****
CASP1	4.18239e-15	0.701375	3.19857e-13	14.3786	****
C3AR1	4.18239e-15	0.846071	3.19857e-13	14.3786	****
IGHV3-48	4.26653e-15	2.22364	3.25414e-13	14.3699	****
CLEC6A	4.29727e-15	0.548198	3.26881e-13	14.3668	****
PRPF40B	4.30922e-15	-0.584068	3.26913e-13	14.3656	****
HNRNPA1P21	4.35233e-15	1.01325	3.29303e-13	14.3613	****
MS4A6A	4.85547e-15	0.86512	3.66395e-13	14.3138	****
GSTP1	5.00236e-15	-0.714415	3.76477e-13	14.3008	****
SLC8A1	5.15362e-15	0.606162	3.86835e-13	14.2879	****
ANKRD52	5.20503e-15	-0.432315	3.89663e-13	14.2836	****
SPIRE2	5.25695e-15	-0.869242	3.92514e-13	14.2793	****
RNASE6	5.46977e-15	0.785695	4.07333e-13	14.262	****
OTUD7B	5.57933e-15	-0.48168	4.14404e-13	14.2534	****
TRIM22	5.80499e-15	0.862584	4.27805e-13	14.2362	****
EMC10	5.80499e-15	-0.389465	4.27805e-13	14.2362	****
SAMD4B	5.80499e-15	-0.449183	4.27805e-13	14.2362	****
IGLV1-44	6.34588e-15	2.09847	4.66455e-13	14.1975	****
FAM83G	6.40918e-15	-0.717664	4.6989e-13	14.1932	****
ZBTB7B	6.60221e-15	-0.539919	4.82795e-13	14.1803	****
FGD2	6.66782e-15	0.761271	4.85093e-13	14.176	****
NAXE	6.66782e-15	-0.656132	4.85093e-13	14.176	****
KIAA0907	6.80097e-15	-0.493808	4.93514e-13	14.1674	****
SETDB1	6.86852e-15	-0.409581	4.97144e-13	14.1631	****
PLCG2	6.93673e-15	0.629293	5.00804e-13	14.1588	****
HLA-DMA	7.1454e-15	0.914861	5.14559e-13	14.146	****
DNAJA3	7.21631e-15	-0.456719	5.1835e-13	14.1417	****
AGAP2	7.43325e-15	0.570998	5.32585e-13	14.1288	****
RAB30	7.58142e-15	0.427669	5.41833e-13	14.1202	****
TRAV19	7.93072e-15	0.871566	5.65373e-13	14.1007	****
WDR73	8.12329e-15	-0.408479	5.7765e-13	14.0903	****
LTB	8.20375e-15	1.09206	5.81913e-13	14.086	****
ZNF687	8.285e-15	-0.450725	5.8621e-13	14.0817	****
TRAF7	8.44986e-15	-0.524049	5.96388e-13	14.0732	****
TSHR	8.86993e-15	0.691059	6.24483e-13	14.0521	****
MAFK	9.14225e-15	-0.887007	6.42062e-13	14.0389	****
SLC25A1	9.23263e-15	-0.560345	6.46808e-13	14.0347	****
LRP5	9.32389e-15	-0.792118	6.51593e-13	14.0304	****
IFNG	9.86178e-15	0.663546	6.8749e-13	14.006	****
LY96	9.98804e-15	0.795955	6.94585e-13	14.0005	****
LILRB4	1.01862e-14	0.987687	7.06634e-13	13.992	****
LAG3	1.04907e-14	0.811358	7.25984e-13	13.9792	****
NCF4	1.06987e-14	0.684455	7.36782e-13	13.9707	****
HCK	1.06987e-14	0.740706	7.36782e-13	13.9707	****
VPS72	1.14591e-14	-0.473455	7.87235e-13	13.9409	****
MS4A1	1.15719e-14	1.8561	7.93069e-13	13.9366	****
IGLC2	1.23933e-14	1.99822	8.47313e-13	13.9068	****
PPM1K	1.34024e-14	0.604748	9.14099e-13	13.8728	****
EFNA1	1.40736e-14	-0.935318	9.57582e-13	13.8516	****
CLEC2B	1.42118e-14	0.771009	9.6467e-13	13.8474	****
IGLV3-9	1.46095e-14	2.26139	9.89294e-13	13.8354	****
IGHV3-33	1.4995e-14	2.13394	1.01298e-12	13.8241	****
PUS1	1.53663e-14	-0.55449	1.0356e-12	13.8134	****
TSPAN32	1.55092e-14	0.446238	1.03836e-12	13.8094	****
CD274	1.5517e-14	0.948952	1.03836e-12	13.8092	****
GIMAP1	1.5517e-14	0.316051	1.03836e-12	13.8092	****
IGHV3-30	1.57415e-14	2.06715	1.0509e-12	13.803	****
PPP5C	1.58226e-14	-0.423223	1.05384e-12	13.8007	****
RHOH	1.60557e-14	0.436767	1.06686e-12	13.7944	****
PAK4	1.61342e-14	-0.582323	1.06957e-12	13.7923	****
MZB1	1.67756e-14	1.55654	1.1095e-12	13.7753	****
POMGNT1	1.76128e-14	-0.495796	1.16216e-12	13.7542	****
FAM20B	1.7959e-14	-0.444731	1.18225e-12	13.7457	****
PIP5K1A	1.83119e-14	-0.436612	1.2027e-12	13.7373	****
BCS1L	1.84909e-14	-0.451061	1.21165e-12	13.733	****
DHX30	1.92244e-14	-0.334652	1.25681e-12	13.7161	****
GAB3	2.01815e-14	0.590975	1.31635e-12	13.695	****
SH3BP5L	2.03785e-14	-0.4309	1.32615e-12	13.6908	****
BCAR1	2.09809e-14	-0.556107	1.36222e-12	13.6782	****
ATG9A	2.16007e-14	-0.381687	1.39926e-12	13.6655	****
TRAV12-1	2.20746e-14	0.891313	1.4267e-12	13.6561	****
CXCL9	2.2895e-14	1.66677	1.47636e-12	13.6403	****
FAT1	2.3118e-14	-0.792959	1.48065e-12	13.636	****
DEDD	2.3118e-14	-0.407487	1.48065e-12	13.636	****
TMED3	2.3118e-14	-0.383654	1.48065e-12	13.636	****
CXCL13	2.42653e-14	1.59616	1.55063e-12	13.615	****
SIT1	2.50897e-14	0.57406	1.5997e-12	13.6005	****
EPSTI1	2.54689e-14	0.865048	1.62024e-12	13.594	****
IGLV3-10	2.6725e-14	2.28971	1.69635e-12	13.5731	****
NSMF	2.72529e-14	-0.589468	1.726e-12	13.5646	****
GGTA1P	2.75176e-14	0.707865	1.73888e-12	13.5604	****
RPUSD4	2.77848e-14	-0.376122	1.75186e-12	13.5562	****
DDX56	2.83269e-14	-0.386183	1.78208e-12	13.5478	****
EARS2	2.94425e-14	-0.418912	1.84817e-12	13.531	****
NRROS	3.03075e-14	0.589719	1.89827e-12	13.5185	****
IGKV3D-11	3.0518e-14	1.79179	1.90689e-12	13.5154	****
IGKV2-30	3.05796e-14	1.96853	1.90689e-12	13.5146	****
HLA-DQB2	3.0898e-14	1.39587	1.92252e-12	13.5101	****
CD83	3.14998e-14	0.782352	1.9514e-12	13.5017	****
IGHV1-46	3.14998e-14	2.15682	1.9514e-12	13.5017	****
ECI1	3.24241e-14	-0.515526	2.00429e-12	13.4891	****
ACADVL	3.27381e-14	-0.495919	2.0193e-12	13.4849	****
IGHV3-73	3.39901e-14	2.38385	2.08504e-12	13.4686	****
LYSMD1	3.40243e-14	-0.533057	2.08504e-12	13.4682	****
PTAFR	3.40243e-14	0.677208	2.08504e-12	13.4682	****
P2RY12	3.46812e-14	0.946059	2.12071e-12	13.4599	****
CYLD	3.50215e-14	0.485542	2.13018e-12	13.4557	****
ARFIP2	3.50215e-14	-0.36758	2.13018e-12	13.4557	****
IGKV1-12	3.50612e-14	1.97128	2.13018e-12	13.4552	****
TRAV38-2DV8	3.60979e-14	0.871024	2.18848e-12	13.4425	****
IGKV1D-33	3.65845e-14	1.90911	2.21324e-12	13.4367	****
IGLV2-8	3.67468e-14	2.13626	2.21833e-12	13.4348	****
SEMA4G	3.74613e-14	-1.19843	2.25667e-12	13.4264	****
KAT2B	3.81886e-14	0.591315	2.29075e-12	13.4181	****
ATP2A2	3.81886e-14	-0.503267	2.29075e-12	13.4181	****
IGHV2-5	3.8364e-14	2.21941	2.29642e-12	13.4161	****
KLRK1	3.85311e-14	0.53196	2.30156e-12	13.4142	****
TRBV3-1	4.07042e-14	0.843279	2.42447e-12	13.3904	****
ITM2A	4.08451e-14	0.962842	2.42447e-12	13.3889	****
LRRC8C	4.08451e-14	0.550246	2.42447e-12	13.3889	****
PVRIG	4.32656e-14	0.571046	2.56279e-12	13.3639	****
ADGRA3	4.4529e-14	-0.617062	2.63212e-12	13.3514	****
GAREM1	4.71644e-14	-0.811569	2.77634e-12	13.3264	****
ARHGAP39	4.71644e-14	-0.615661	2.77634e-12	13.3264	****
AC245369.7	4.88068e-14	1.66239	2.86707e-12	13.3115	****
TRAV3	4.93662e-14	0.725443	2.89394e-12	13.3066	****
CD38	5.04333e-14	0.914079	2.9504e-12	13.2973	****
CD80	5.34118e-14	0.734631	3.11822e-12	13.2724	****
C16orf54	5.36644e-14	0.539477	3.12653e-12	13.2703	****
MAT2A	5.44426e-14	-0.43614	3.16537e-12	13.2641	****
ABCB6	5.54929e-14	-0.871372	3.21984e-12	13.2558	****
IGKV1-17	5.59814e-14	2.13974	3.23533e-12	13.252	****
IGKV1-39	5.5988e-14	1.91561	3.23533e-12	13.2519	****
TRBV11-2	5.63417e-14	0.912284	3.24915e-12	13.2492	****
FGFR4	5.65631e-14	-0.902614	3.25531e-12	13.2475	****
ZNF408	5.71058e-14	-0.39686	3.27989e-12	13.2433	****
IGHV3OR16-8	5.77876e-14	1.40639	3.31234e-12	13.2382	****
CLECL1	5.81788e-14	0.749755	3.32804e-12	13.2352	****
GIMAP2	6.10507e-14	0.747448	3.48529e-12	13.2143	****
SLC41A3	6.28222e-14	-0.456886	3.57923e-12	13.2019	****
STX11	6.34239e-14	0.670502	3.60627e-12	13.1977	****
UBE2Q1	6.46443e-14	-0.403517	3.66831e-12	13.1895	****
IGKV1D-39	6.71322e-14	1.90786	3.79556e-12	13.1731	****
IGHV4-59	6.71544e-14	2.06341	3.79556e-12	13.1729	****
KLRG1	6.84453e-14	0.631399	3.86083e-12	13.1647	****
CD40LG	6.94256e-14	0.852062	3.90836e-12	13.1585	****
IGHV3-74	7.04264e-14	1.96157	3.95685e-12	13.1523	****
CD74	7.17807e-14	0.899931	4.02497e-12	13.144	****
TNFAIP8L2	7.24626e-14	0.546173	4.05519e-12	13.1399	****
PPP1R16B	7.3159e-14	0.714204	4.0861e-12	13.1357	****
OVOL2	7.45616e-14	-0.74096	4.15626e-12	13.1275	****
KCNAB2	7.52753e-14	0.557474	4.18781e-12	13.1233	****
PLPP2	7.67195e-14	-0.86468	4.25149e-12	13.1151	****
FASN	7.67195e-14	-0.819215	4.25149e-12	13.1151	****
AC141272.1	7.70679e-14	1.58399	4.26247e-12	13.1131	****
PSMD4	7.81909e-14	-0.490711	4.30779e-12	13.1068	****
MEI1	7.81909e-14	0.83356	4.30779e-12	13.1068	****
PRF1	7.8937e-14	0.839497	4.34046e-12	13.1027	****
LY86	8.12175e-14	0.848815	4.45271e-12	13.0904	****
TRAV8-6	8.12922e-14	0.919529	4.45271e-12	13.09	****
SEPT6	8.27736e-14	0.581005	4.52512e-12	13.0821	****
BTN2A2	8.67934e-14	0.591614	4.73575e-12	13.0615	****
FCRL5	8.84545e-14	1.28125	4.80789e-12	13.0533	****
GPR135	8.84545e-14	-0.402197	4.80789e-12	13.0533	****
P2RX7	9.10049e-14	0.745665	4.93706e-12	13.0409	****
AACS	9.54172e-14	-0.564871	5.16655e-12	13.0204	****
PSMB5	9.63245e-14	-0.534583	5.20574e-12	13.0163	****
GEMIN4	9.72403e-14	-0.459535	5.24525e-12	13.0122	****
RNF44	1.01949e-13	-0.374848	5.47843e-12	12.9916	****
IGLV3-1	1.01949e-13	2.16667	5.47843e-12	12.9916	****
TRAV23DV6	1.02371e-13	0.849998	5.49068e-12	12.9898	****
PLXNB1	1.02918e-13	-0.783035	5.50959e-12	12.9875	****
C1orf162	1.03895e-13	0.877236	5.54101e-12	12.9834	****
TLR10	1.03895e-13	0.748835	5.54101e-12	12.9834	****
CCDC69	1.04882e-13	0.737999	5.57267e-12	12.9793	****
IGLC3	1.04882e-13	2.03088	5.57267e-12	12.9793	****
MYO1F	1.07897e-13	0.68939	5.72216e-12	12.967	****
MED9	1.09954e-13	-0.43174	5.82038e-12	12.9588	****
SCRIB	1.13112e-13	-0.62197	5.95424e-12	12.9465	****
TXNRD2	1.13112e-13	-0.460158	5.95424e-12	12.9465	****
IGHV3-7	1.13112e-13	2.01744	5.95424e-12	12.9465	****
IGLV3-19	1.13641e-13	2.22345	5.971e-12	12.9445	****
TRBV29-1	1.16838e-13	0.988564	6.1276e-12	12.9324	****
JCHAIN	1.17462e-13	1.79221	6.14901e-12	12.9301	****
ULK1	1.18575e-13	-0.45708	6.19584e-12	12.926	****
CEACAM21	1.19696e-13	0.610613	6.2429e-12	12.9219	****
GOLGA5P1	1.2786e-13	0.688046	6.65648e-12	12.8933	****
TWNK	1.30291e-13	-0.601404	6.7706e-12	12.8851	****
APOL3	1.34022e-13	0.785996	6.95177e-12	12.8728	****
CLEC2D	1.35289e-13	0.615776	6.99192e-12	12.8687	****
CREB3L4	1.35289e-13	-0.665554	6.99192e-12	12.8687	****
IGHV3-20	1.37706e-13	2.2635	7.10385e-12	12.861	****
APOL6	1.39161e-13	0.556963	7.15294e-12	12.8565	****
HLA-B	1.39161e-13	0.738209	7.15294e-12	12.8565	****
IGHGP	1.40472e-13	2.03682	7.19445e-12	12.8524	****
PPP1R26	1.40476e-13	-0.510185	7.19445e-12	12.8524	****
PIK3R5	1.41803e-13	0.580463	7.24932e-12	12.8483	****
PARVG	1.43142e-13	0.688541	7.30462e-12	12.8442	****
TRAV2	1.43766e-13	1.06015	7.3233e-12	12.8423	****
ZC3H3	1.45858e-13	-0.423099	7.41653e-12	12.8361	****
GIMAP6	1.52871e-13	0.620809	7.75922e-12	12.8157	****
AC233755.1	1.55756e-13	2.08493	7.89155e-12	12.8076	****
JAK2	1.58719e-13	0.615445	8.02733e-12	12.7994	****
P2RX1	1.61725e-13	0.760283	8.1503e-12	12.7912	****
IGHG2	1.61725e-13	1.96885	8.1503e-12	12.7912	****
NUGGC	1.63245e-13	0.893981	8.19797e-12	12.7872	****
HLA-DOA	1.63249e-13	0.746605	8.19797e-12	12.7872	****
SLC7A7	1.66339e-13	0.756785	8.32369e-12	12.779	****
TLR1	1.66339e-13	0.630688	8.32369e-12	12.779	****
HTRA4	1.68693e-13	0.880428	8.42664e-12	12.7729	****
HCN3	1.72692e-13	-0.5464	8.61125e-12	12.7627	****
NLE1	1.74318e-13	-0.48601	8.67705e-12	12.7587	****
IGKV1-9	1.77532e-13	2.16966	8.8102e-12	12.7507	****
JAK3	1.77614e-13	0.699522	8.8102e-12	12.7505	****
TRBV4-1	1.78214e-13	1.10265	8.82455e-12	12.7491	****
PRCC	1.79284e-13	-0.397226	8.86209e-12	12.7465	****
ACAD10	1.80971e-13	-0.38129	8.91438e-12	12.7424	****
IGLV2-11	1.80971e-13	2.0158	8.91438e-12	12.7424	****
RAP1GAP2	1.8439e-13	-0.699445	9.05138e-12	12.7343	****
CSF2RA	1.8439e-13	0.783296	9.05138e-12	12.7343	****
GAS8	1.89638e-13	-0.568676	9.27692e-12	12.7221	****
AIM2	1.89638e-13	1.29741	9.27692e-12	12.7221	****
AL160286.1	1.91384e-13	-0.353626	9.34621e-12	12.7181	****
PRUNE1	1.93219e-13	-0.440795	9.3948e-12	12.714	****
IGKV3-11	1.93219e-13	2.17994	9.3948e-12	12.714	****
TRAV6	1.93373e-13	0.850105	9.3948e-12	12.7136	****
KMO	1.95034e-13	0.666259	9.4593e-12	12.7099	****
CD8B	1.9955e-13	0.450519	9.66183e-12	12.6999	****
NAPSB	2.00579e-13	1.02623	9.67864e-12	12.6977	****
UBAP2L	2.00579e-13	-0.375937	9.67864e-12	12.6977	****
TRAV14DV4	2.03013e-13	0.893353	9.77943e-12	12.6925	****
GPATCH4	2.1214e-13	-0.544648	1.02018e-11	12.6734	****
RCCD1	2.14129e-13	-0.42974	1.02626e-11	12.6693	****
CD300LF	2.14129e-13	0.715682	1.02626e-11	12.6693	****
CD19	2.16072e-13	1.37593	1.03383e-11	12.6654	****
LYZ	2.26456e-13	1.24298	1.07987e-11	12.645	****
INTS3	2.26456e-13	-0.420119	1.07987e-11	12.645	****
CYTH2	2.28577e-13	-0.517716	1.08816e-11	12.641	****
VNN2	2.30718e-13	0.80056	1.09651e-11	12.6369	****
TRDC	2.31782e-13	0.977159	1.09972e-11	12.6349	****
AC247036.4	2.42763e-13	1.89491	1.1499e-11	12.6148	****
PER2	2.53237e-13	-0.619054	1.19752e-11	12.5965	****
C8orf76	2.57994e-13	-0.442985	1.21798e-11	12.5884	****
MCAT	2.60404e-13	-0.445212	1.22732e-11	12.5844	****
EIF2D	2.93835e-13	-0.382174	1.38258e-11	12.5319	****
DVL1	2.96574e-13	-0.574	1.39316e-11	12.5279	****
GZMB	3.02129e-13	1.06617	1.41457e-11	12.5198	****
GPRC5C	3.02129e-13	-0.89346	1.41457e-11	12.5198	****
NFATC2	3.04944e-13	0.626243	1.4254e-11	12.5158	****
MRPL24	3.16466e-13	-0.557262	1.4744e-11	12.4997	****
PUF60	3.16466e-13	-0.486277	1.4744e-11	12.4997	****
IGKV1D-12	3.17706e-13	1.71943	1.47775e-11	12.498	****
GPR132	3.19413e-13	0.536055	1.48326e-11	12.4956	****
TNFAIP8	3.28415e-13	0.544679	1.52257e-11	12.4836	****
TRBV5-1	3.30197e-13	0.599812	1.52833e-11	12.4812	****
ITPA	3.43976e-13	-0.417589	1.58693e-11	12.4635	****
PTGER4	3.43976e-13	0.601233	1.58693e-11	12.4635	****
ISG20L2	3.50401e-13	-0.390621	1.61395e-11	12.4554	****
GPR141	3.53658e-13	0.614345	1.62631e-11	12.4514	****
SUSD3	3.63607e-13	0.590911	1.66936e-11	12.4394	****
IGHV3OR16-13	3.70209e-13	1.0173	1.69692e-11	12.4316	****
BCL2A1	3.73831e-13	0.922779	1.71076e-11	12.4273	****
ACACA	3.80803e-13	-0.526708	1.73986e-11	12.4193	****
ABI3	3.84337e-13	0.601316	1.75037e-11	12.4153	****
ARHGDIB	3.84337e-13	0.730929	1.75037e-11	12.4153	****
SYT13	4.05227e-13	-0.906729	1.84255e-11	12.3923	****
SLC16A6	4.09992e-13	0.520523	1.86123e-11	12.3872	****
BDH1	4.13792e-13	-0.717731	1.87548e-11	12.3832	****
ZNF768	4.21495e-13	-0.470655	1.90735e-11	12.3752	****
COPS7A	4.57939e-13	-0.413808	2.06896e-11	12.3392	****
AMMECR1L	4.62174e-13	-0.313756	2.08147e-11	12.3352	****
PC	4.62174e-13	-0.743714	2.08147e-11	12.3352	****
MAN1A1	4.75113e-13	0.583986	2.13635e-11	12.3232	****
PIK3AP1	4.79504e-13	0.714434	2.15269e-11	12.3192	****
ALOX5AP	4.83936e-13	0.947959	2.16915e-11	12.3152	****
COA4	4.92919e-13	-0.431611	2.20593e-11	12.3072	****
TSTA3	4.97472e-13	-0.605625	2.2228e-11	12.3032	****
TRBV28	5.00519e-13	0.898738	2.2329e-11	12.3006	****
PRKAB2	5.02066e-13	-0.442326	2.23628e-11	12.2992	****
MYO1G	5.55435e-13	0.8321	2.46625e-11	12.2554	****
CMTM4	5.55435e-13	-0.556992	2.46625e-11	12.2554	****
MCRS1	5.65719e-13	-0.424758	2.50799e-11	12.2474	****
SLC39A1	5.76191e-13	-0.465878	2.55043e-11	12.2394	****
TKFC	5.81498e-13	-0.490913	2.56991e-11	12.2355	****
SLC25A15	5.86853e-13	-0.584109	2.58954e-11	12.2315	****
SLC15A3	5.97708e-13	0.708838	2.63335e-11	12.2235	****
UBE2J1	6.0321e-13	0.395114	2.65347e-11	12.2195	****
TRBV2	6.05462e-13	0.910216	2.65925e-11	12.2179	****
NORAD	6.20014e-13	-0.380579	2.71896e-11	12.2076	****
FAM30A	6.2453e-13	0.470251	2.73453e-11	12.2044	****
CCR1	6.31471e-13	0.671962	2.76067e-11	12.1996	****
P2RY14	6.43136e-13	0.731347	2.80734e-11	12.1917	****
TRGV7	6.44283e-13	0.677112	2.80803e-11	12.1909	****
RAB40C	6.49048e-13	-0.561604	2.82445e-11	12.1877	****
SRSF6	6.55012e-13	-0.393703	2.84604e-11	12.1838	****
C1QA	6.61031e-13	0.923482	2.8678e-11	12.1798	****
ARHGEF11	6.67104e-13	-0.458707	2.88973e-11	12.1758	****
MRM1	7.17701e-13	-0.366488	3.10416e-11	12.1441	****
GPSM3	7.30927e-13	0.559297	3.15656e-11	12.1361	****
CMKLR1	7.44393e-13	0.659468	3.20983e-11	12.1282	****
BRD8	7.51217e-13	-0.403461	3.23434e-11	12.1242	****
GIMAP8	7.58102e-13	0.68522	3.25789e-11	12.1203	****
IGKV1D-16	7.58985e-13	1.76017	3.25789e-11	12.1198	****
HAX1	7.72059e-13	-0.420805	3.30901e-11	12.1123	****
IGKV1D-17	7.79215e-13	1.68246	3.33464e-11	12.1083	****
IGKV1-33	7.81848e-13	1.92562	3.34087e-11	12.1069	****
PCYT2	8.1546e-13	-0.512605	3.47926e-11	12.0886	****
IGLL5	8.45716e-13	1.74463	3.60293e-11	12.0728	****
MYBBP1A	8.5345e-13	-0.446235	3.62499e-11	12.0688	****
INPP5D	8.5345e-13	0.723161	3.62499e-11	12.0688	****
IGLV4-69	8.60683e-13	1.78235	3.64722e-11	12.0652	****
HGS	8.61254e-13	-0.429123	3.64722e-11	12.0649	****
GYG2	8.77072e-13	-0.726041	3.70867e-11	12.057	****
INTS11	8.85088e-13	-0.377265	3.73699e-11	12.053	****
TRAV5	9.01634e-13	0.785878	3.8012e-11	12.045	****
IGKV3D-20	9.16756e-13	1.96907	3.85821e-11	12.0377	****
MRPS18A	9.17876e-13	-0.478923	3.85821e-11	12.0372	****
IGHV1-58	9.28754e-13	1.9307	3.89816e-11	12.0321	****
RASSF2	9.87068e-13	0.62768	4.13069e-11	12.0057	****
CXCR4	9.87068e-13	0.869979	4.13069e-11	12.0057	****
SDHC	1.02356e-12	-0.3911	4.2708e-11	11.9899	****
JUP	1.02356e-12	-0.69314	4.2708e-11	11.9899	****
LLGL2	1.0423e-12	-0.829803	4.3426e-11	11.982	****
AC245369.3	1.0441e-12	1.89703	4.34375e-11	11.9813	****
CR1	1.05179e-12	0.829293	4.36933e-11	11.9781	****
RIPOR2	1.06137e-12	0.835719	4.40268e-11	11.9741	****
SEMA4D	1.09063e-12	0.475654	4.51743e-11	11.9623	****
ASPSCR1	1.10056e-12	-0.500798	4.54528e-11	11.9584	****
CBX2	1.10056e-12	-1.01801	4.54528e-11	11.9584	****
IL21	1.10421e-12	0.475849	4.55374e-11	11.9569	****
IFT81	1.11057e-12	-0.528443	4.57333e-11	11.9545	****
IGLV5-45	1.11452e-12	1.7461	4.58294e-11	11.9529	****
IGHV3OR16-9	1.15923e-12	1.03297	4.7599e-11	11.9358	****
RNF187	1.16201e-12	-0.439675	4.7644e-11	11.9348	****
XCR1	1.16651e-12	0.381877	4.77597e-11	11.9331	****
BYSL	1.17257e-12	-0.56037	4.79386e-11	11.9309	****
TLR4	1.18323e-12	0.700437	4.83047e-11	11.9269	****
IGLV3-25	1.20481e-12	1.97611	4.9115e-11	11.9191	****
NLRC4	1.23796e-12	0.611844	5.03942e-11	11.9073	****
APOBEC3C	1.30693e-12	0.624025	5.31254e-11	11.8837	****
EEF2KMT	1.31879e-12	-0.440407	5.35306e-11	11.8798	****
SLC45A4	1.33075e-12	-0.698605	5.3862e-11	11.8759	****
FAM234A	1.33075e-12	-0.354286	5.3862e-11	11.8759	****
KIAA0100	1.36727e-12	-0.376717	5.51829e-11	11.8641	****
MRPL2	1.36727e-12	-0.39041	5.51829e-11	11.8641	****
TMEM156	1.39217e-12	1.08787	5.61078e-11	11.8563	****
STK35	1.43034e-12	-0.396422	5.75647e-11	11.8446	****
MAP3K21	1.49627e-12	-0.688285	6.01326e-11	11.825	****
NDUFS2	1.50981e-12	-0.385724	6.05908e-11	11.8211	****
POP5	1.53724e-12	-0.421198	6.16048e-11	11.8133	****
PTPN3	1.55115e-12	-0.644484	6.20743e-11	11.8093	****
DDRGK1	1.57932e-12	-0.405071	6.31127e-11	11.8015	****
DHODH	1.608e-12	-0.469425	6.41683e-11	11.7937	****
HGH1	1.65197e-12	-0.463731	6.58306e-11	11.782	****
TRGV8	1.66451e-12	0.848312	6.61464e-11	11.7787	****
LAT2	1.66689e-12	0.510733	6.61464e-11	11.7781	****
RUSC1	1.66689e-12	-0.45791	6.61464e-11	11.7781	****
VAV2	1.68194e-12	-0.565447	6.66504e-11	11.7742	****
CNR2	1.69078e-12	0.185721	6.69073e-11	11.7719	****
C1QB	1.7279e-12	0.952496	6.81859e-11	11.7625	****
ZDHHC23	1.7279e-12	-0.599952	6.81859e-11	11.7625	****
TADA1	1.7911e-12	-0.41459	7.05816e-11	11.7469	****
URB2	1.83998e-12	-0.427568	7.2307e-11	11.7352	****
CCDC57	1.83998e-12	-0.53027	7.2307e-11	11.7352	****
GBP1	1.87329e-12	0.952238	7.34127e-11	11.7274	****
CXCL10	1.87329e-12	1.40049	7.34127e-11	11.7274	****
PSMB9	1.89016e-12	0.787469	7.39719e-11	11.7235	****
RGS13	1.90508e-12	0.778028	7.44529e-11	11.7201	****
DEF6	1.92437e-12	0.539925	7.50001e-11	11.7157	****
GLIPR1	1.92437e-12	0.626753	7.50001e-11	11.7157	****
MRPS26	1.9417e-12	-0.584689	7.53649e-11	11.7118	****
PCID2	1.9417e-12	-0.395968	7.53649e-11	11.7118	****
KIF21A	1.9417e-12	-0.628295	7.53649e-11	11.7118	****
TAF5L	1.9946e-12	-0.329326	7.73127e-11	11.7001	****
FBXO21	2.04892e-12	-0.355156	7.90941e-11	11.6885	****
PTPRO	2.04892e-12	0.701891	7.90941e-11	11.6885	****
RBM10	2.04892e-12	-0.337464	7.90941e-11	11.6885	****
IGLV1-36	2.06381e-12	2.01373	7.95604e-11	11.6853	****
TRIM16	2.06735e-12	-0.572039	7.95889e-11	11.6846	****
TSC2	2.12362e-12	-0.382173	8.16441e-11	11.6729	****
PREX1	2.16196e-12	0.572999	8.30057e-11	11.6652	****
AC074143.1	2.18138e-12	-0.637739	8.36383e-11	11.6613	****
CXCR5	2.18465e-12	0.352998	8.36504e-11	11.6606	****
TARBP2	2.20098e-12	-0.394777	8.41621e-11	11.6574	****
MFSD1	2.22074e-12	0.454122	8.48037e-11	11.6535	****
SS18L1	2.2811e-12	-0.448759	8.69914e-11	11.6419	****
TXK	2.30157e-12	0.677444	8.76544e-11	11.638	****
RRP12	2.40667e-12	-0.481332	9.15343e-11	11.6186	****
C7orf49	2.53902e-12	-0.432518	9.64386e-11	11.5953	****
IGF1R	2.56176e-12	-0.725614	9.71723e-11	11.5915	****
MCUB	2.5847e-12	0.600906	9.77811e-11	11.5876	****
RHOT2	2.5847e-12	-0.382976	9.77811e-11	11.5876	****
TRAV29DV5	2.59769e-12	0.586627	9.81414e-11	11.5854	****
ERBB3	2.60785e-12	-0.960534	9.83942e-11	11.5837	****
IGHV4-39	2.63118e-12	1.98076	9.90117e-11	11.5798	****
VARS	2.63119e-12	-0.491655	9.90117e-11	11.5798	****
DDX41	2.6785e-12	-0.363627	1.00658e-10	11.5721	****
TTC22	2.72664e-12	-0.581828	1.02332e-10	11.5644	****
IGKV1D-43	2.7371e-12	1.30763	1.02589e-10	11.5627	****
DMAP1	2.75103e-12	-0.382387	1.02975e-10	11.5605	****
HLA-DRB1	2.77563e-12	0.951144	1.03759e-10	11.5566	****
IGKV3-7	2.79972e-12	1.52544	1.04274e-10	11.5529	****
FDPS	2.80045e-12	-0.481217	1.04274e-10	11.5528	****
MGAT4B	2.80045e-12	-0.562479	1.04274e-10	11.5528	****
TRBV6-1	2.82236e-12	0.811844	1.04794e-10	11.5494	****
POLR1A	2.82548e-12	-0.386184	1.04794e-10	11.5489	****
FAM49A	2.82548e-12	0.509559	1.04794e-10	11.5489	****
PGAP2	2.87621e-12	-0.426465	1.06397e-10	11.5412	****
NOC2L	2.87621e-12	-0.475312	1.06397e-10	11.5412	****
MTG1	2.92784e-12	-0.490667	1.08025e-10	11.5335	****
RBM4B	2.92784e-12	-0.376856	1.08025e-10	11.5335	****
NCF2	2.95399e-12	0.733428	1.08849e-10	11.5296	****
PPP3CC	3.00698e-12	0.457879	1.10658e-10	11.5219	****
RHPN2	3.03383e-12	-0.976041	1.11501e-10	11.518	****
TRBV5-4	3.18231e-12	0.669253	1.16807e-10	11.4973	****
POLR1C	3.22843e-12	-0.447508	1.18347e-10	11.491	****
CERS2	3.25721e-12	-0.505318	1.19248e-10	11.4872	****
C16orf58	3.28624e-12	-0.420224	1.20155e-10	11.4833	****
DOK3	3.34507e-12	0.397985	1.21992e-10	11.4756	****
TMED4	3.34507e-12	-0.406946	1.21992e-10	11.4756	****
IL2RA	3.40493e-12	0.781051	1.23857e-10	11.4679	****
NCKIPSD	3.40493e-12	-0.412975	1.23857e-10	11.4679	****
IRS2	3.43526e-12	-0.963589	1.248e-10	11.464	****
AL355987.4	3.46578e-12	-0.227414	1.25747e-10	11.4602	****
IGLV6-57	3.49609e-12	1.90269	1.26546e-10	11.4564	****
MRPL46	3.4967e-12	-0.402629	1.26546e-10	11.4563	****
FAM136A	3.52782e-12	-0.41424	1.2751e-10	11.4525	****
IGHV4-61	3.57896e-12	1.7829	1.29193e-10	11.4462	****
TRMT12	3.59089e-12	-0.397481	1.29459e-10	11.4448	****
TMEM186	3.62284e-12	-0.446053	1.30445e-10	11.441	****
DDX54	3.68757e-12	-0.420817	1.3244e-10	11.4333	****
NT5C	3.68757e-12	-0.45128	1.3244e-10	11.4333	****
FCHSD2	3.75343e-12	0.421216	1.34465e-10	11.4256	****
ITGAX	3.75343e-12	0.683662	1.34465e-10	11.4256	****
PYM1	3.82045e-12	-0.368094	1.36693e-10	11.4179	****
CXCL11	3.8372e-12	1.10013	1.37119e-10	11.416	****
LAP3	3.88864e-12	0.527198	1.38608e-10	11.4102	****
TIMM13	3.88864e-12	-0.425652	1.38608e-10	11.4102	****
TBL3	3.92318e-12	-0.34755	1.39664e-10	11.4064	****
IGHG3	3.99317e-12	1.83523	1.41978e-10	11.3987	****
EPPK1	4.10045e-12	-1.06437	1.45609e-10	11.3872	****
POGZ	4.21055e-12	-0.361507	1.49146e-10	11.3757	****
BANK1	4.21055e-12	1.03952	1.49146e-10	11.3757	****
IGHV3-53	4.24547e-12	1.96912	1.50094e-10	11.3721	****
AARSD1	4.24789e-12	-0.44574	1.50094e-10	11.3718	****
NR2F6	4.28556e-12	-0.544182	1.51237e-10	11.368	****
IGKV5-2	4.29232e-12	1.77909	1.51287e-10	11.3673	****
MRPL27	4.32355e-12	-0.368571	1.52199e-10	11.3642	****
FGR	4.36188e-12	0.683148	1.53358e-10	11.3603	****
RTN1	4.40053e-12	0.66734	1.54334e-10	11.3565	****
ACY1	4.40053e-12	-0.516702	1.54334e-10	11.3565	****
DDX23	4.43953e-12	-0.36029	1.55509e-10	11.3527	****
IQCE	4.47886e-12	-0.470282	1.56694e-10	11.3488	****
PPARGC1A	4.51853e-12	-1.22275	1.57887e-10	11.345	****
OR52N4	4.59084e-12	0.700794	1.60216e-10	11.3381	****
TMEM120B	4.59891e-12	-0.389769	1.60301e-10	11.3373	****
C15orf53	4.63099e-12	0.150514	1.61221e-10	11.3343	****
RAP1A	4.63963e-12	0.395151	1.61324e-10	11.3335	****
IGHV1OR15-2	4.75689e-12	1.12416	1.65038e-10	11.3227	****
NAT9	4.7639e-12	-0.378542	1.65038e-10	11.322	****
DGAT1	4.7639e-12	-0.483285	1.65038e-10	11.322	****
ERAL1	5.02233e-12	-0.398567	1.73567e-10	11.2991	****
DECR2	5.02233e-12	-0.467998	1.73567e-10	11.2991	****
CD22	5.24813e-12	1.05275	1.8115e-10	11.28	****
DPP3	5.34121e-12	-0.432278	1.84139e-10	11.2724	****
FCRL1	5.45767e-12	0.944531	1.87925e-10	11.263	****
HSF4	5.67993e-12	-0.648677	1.95341e-10	11.2457	****
DPH2	5.78051e-12	-0.418538	1.9832e-10	11.238	****
NELFA	5.78051e-12	-0.3573	1.9832e-10	11.238	****
FNBP1	5.83145e-12	0.435022	1.99826e-10	11.2342	****
RPAP1	6.03966e-12	-0.394322	2.06462e-10	11.219	****
OGFRL1	6.03966e-12	0.569984	2.06462e-10	11.219	****
TRIM11	6.09284e-12	-0.269759	2.08029e-10	11.2152	****
SETDB2	6.14648e-12	0.404847	2.09608e-10	11.2114	****
CARD10	6.20059e-12	-0.788593	2.112e-10	11.2076	****
WDR59	6.3102e-12	-0.367473	2.14675e-10	11.2	****
NOL3	6.36571e-12	-0.651366	2.16305e-10	11.1962	****
DDC	6.44407e-12	-1.4233	2.18705e-10	11.1908	****
CYC1	6.76794e-12	-0.550303	2.29365e-10	11.1695	****
IGKV2-24	6.77432e-12	1.88596	2.29365e-10	11.1691	****
FAM222B	6.8274e-12	-0.388199	2.30886e-10	11.1657	****
PEX5	6.88737e-12	-0.465135	2.32637e-10	11.1619	****
FAS	6.94785e-12	0.655041	2.34123e-10	11.1581	****
NDUFA10	6.94785e-12	-0.335663	2.34123e-10	11.1581	****
MS4A7	7.07039e-12	0.752537	2.37969e-10	11.1506	****
AC233755.2	7.31293e-12	1.78552	2.45841e-10	11.1359	****
CD72	7.45085e-12	0.715444	2.50181e-10	11.1278	****
RPP21	7.64838e-12	-0.468674	2.5651e-10	11.1164	****
ADGRE4P	7.78316e-12	0.735627	2.60722e-10	11.1088	****
IGKV3D-15	7.90101e-12	1.75354	2.64358e-10	11.1023	****
BMP2K	7.92011e-12	0.487652	2.64685e-10	11.1013	****
TMEM184A	8.05928e-12	-0.845259	2.68708e-10	11.0937	****
PATL2	8.05943e-12	0.697435	2.68708e-10	11.0937	****
POU2AF1	8.12983e-12	1.04744	2.70424e-10	11.0899	****
ELMO1	8.12998e-12	0.562606	2.70424e-10	11.0899	****
NCR1	8.34312e-12	0.59295	2.76613e-10	11.0787	****
PICK1	8.3453e-12	-0.469684	2.76613e-10	11.0786	****
NOP56	8.3453e-12	-0.512961	2.76613e-10	11.0786	****
MS4A4A	8.4183e-12	0.788003	2.78059e-10	11.0748	****
TM6SF1	8.4183e-12	0.67465	2.78059e-10	11.0748	****
C16orf91	8.4183e-12	-0.452188	2.78059e-10	11.0748	****
C1QC	8.49193e-12	0.837852	2.79839e-10	11.071	****
INAVA	8.49193e-12	-0.82573	2.79839e-10	11.071	****
SUDS3	8.79282e-12	-0.367741	2.89418e-10	11.0559	****
TRBV9	8.86743e-12	0.835499	2.90935e-10	11.0522	****
SCAP	8.86966e-12	-0.340589	2.90935e-10	11.0521	****
MRPS12	8.86966e-12	-0.452949	2.90935e-10	11.0521	****
SLC31A2	8.94716e-12	0.513139	2.93138e-10	11.0483	****
EMP3	9.02532e-12	0.687459	2.95358e-10	11.0445	****
AC245088.2	9.07286e-12	0.597692	2.96572e-10	11.0423	****
MAML3	9.18365e-12	-0.512156	2.99848e-10	11.037	****
UNC45A	9.26384e-12	-0.352954	3.02118e-10	11.0332	****
PARS2	9.34471e-12	-0.340726	3.04057e-10	11.0294	****
SETD4	9.34471e-12	-0.396731	3.04057e-10	11.0294	****
D2HGDH	9.42627e-12	-0.466067	3.06009e-10	11.0257	****
NIPSNAP1	9.42627e-12	-0.547044	3.06009e-10	11.0257	****
MPP1	9.84465e-12	0.577719	3.18861e-10	11.0068	****
HLA-E	9.84465e-12	0.521949	3.18861e-10	11.0068	****
HIP1R	9.93048e-12	-0.558322	3.21274e-10	11.003	****
CSNK1E	1.00171e-11	-0.47206	3.23706e-10	10.9993	****
CCDC51	1.02812e-11	-0.465263	3.31864e-10	10.988	****
CCDC141	1.05522e-11	0.724983	3.39838e-10	10.9767	****
ADSSL1	1.05522e-11	-0.874713	3.39838e-10	10.9767	****
TRBV27	1.07278e-11	0.468465	3.44998e-10	10.9695	****
SLC5A6	1.07367e-11	-0.518689	3.44998e-10	10.9691	****
CPSF7	1.08302e-11	-0.287554	3.47607e-10	10.9654	****
U2AF2	1.13095e-11	-0.316947	3.62171e-10	10.9466	****
ANKRD9	1.13095e-11	-0.178385	3.62171e-10	10.9466	****
GPR55	1.14672e-11	0.184767	3.66807e-10	10.9405	****
ASB2	1.1607e-11	0.458726	3.70861e-10	10.9353	****
ACP5	1.17078e-11	0.786437	3.73243e-10	10.9315	****
GYPC	1.17078e-11	0.668138	3.73243e-10	10.9315	****
GTF3C2	1.22251e-11	-0.347567	3.88425e-10	10.9127	****
PSKH1	1.22251e-11	-0.379221	3.88425e-10	10.9127	****
NAIF1	1.22251e-11	-0.244244	3.88425e-10	10.9127	****
CYHR1	1.23313e-11	-0.363523	3.91359e-10	10.909	****
SETD6	1.25462e-11	-0.408085	3.97292e-10	10.9015	****
COQ8B	1.25462e-11	-0.45968	3.97292e-10	10.9015	****
SLC29A2	1.27648e-11	-0.792513	4.03764e-10	10.894	****
ABCC2	1.28755e-11	-1.89781	4.0636e-10	10.8902	****
TNFAIP1	1.28755e-11	-0.383253	4.0636e-10	10.8902	****
GRAMD4	1.29872e-11	-0.476221	4.08973e-10	10.8865	****
AP4M1	1.29872e-11	-0.405275	4.08973e-10	10.8865	****
CD40	1.30998e-11	0.665806	4.11605e-10	10.8827	****
TBC1D16	1.30998e-11	-0.434007	4.11605e-10	10.8827	****
IGHV3-66	1.32869e-11	1.95918	4.17023e-10	10.8766	****
NIT2	1.35598e-11	-0.397082	4.25117e-10	10.8677	****
AC067945.1	1.37957e-11	0.806995	4.32035e-10	10.8603	****
ENTPD2	1.38448e-11	-0.798076	4.33097e-10	10.8587	****
S100P	1.39046e-11	-2.07938	4.34489e-10	10.8568	****
FCRLA	1.41794e-11	0.615383	4.42587e-10	10.8483	****
PLCL2	1.42796e-11	0.609994	4.45224e-10	10.8453	****
CDK16	1.44031e-11	-0.460509	4.47601e-10	10.8415	****
IFT140	1.44031e-11	-0.511682	4.47601e-10	10.8415	****
PEX26	1.44031e-11	-0.323746	4.47601e-10	10.8415	****
AMPD1	1.46475e-11	0.971712	4.54698e-10	10.8342	****
TTLL4	1.47801e-11	-0.422579	4.57777e-10	10.8303	****
TUFT1	1.47801e-11	-0.712826	4.57777e-10	10.8303	****
TRAV8-3	1.47951e-11	0.579186	4.57777e-10	10.8299	****
PAH	1.485e-11	-1.60283	4.58976e-10	10.8283	****
CPNE5	1.50368e-11	0.622076	4.64242e-10	10.8228	****
ERI3	1.52978e-11	-0.374108	4.71787e-10	10.8154	****
GALE	1.543e-11	-0.808532	4.74831e-10	10.8116	****
DLG5	1.543e-11	-0.545156	4.74831e-10	10.8116	****
PYCR2	1.55633e-11	-0.414456	4.78414e-10	10.8079	****
FZD5	1.56977e-11	-0.632178	4.81503e-10	10.8042	****
GPAA1	1.56977e-11	-0.462786	4.81503e-10	10.8042	****
BLK	1.59007e-11	1.15521	4.87204e-10	10.7986	****
GFOD2	1.59699e-11	-0.312537	4.88797e-10	10.7967	****
WDR72	1.60917e-11	-1.21251	4.91994e-10	10.7934	****
CLEC4A	1.63867e-11	0.527407	4.99945e-10	10.7855	****
HDHD3	1.6387e-11	-0.450455	4.99945e-10	10.7855	****
PDE4D	1.65284e-11	-0.964523	5.03717e-10	10.7818	****
IGHV1-2	1.74021e-11	2.1705	5.29775e-10	10.7594	****
CENPB	1.75521e-11	-0.398636	5.33768e-10	10.7557	****
DNAJC5B	1.77031e-11	0.844774	5.37785e-10	10.7519	****
LRRC75A-AS1	1.78558e-11	-0.590192	5.41842e-10	10.7482	****
SIGLEC10	1.80096e-11	0.799541	5.45925e-10	10.7445	****
KLRD1	1.81647e-11	0.299108	5.50038e-10	10.7408	****
MAVS	1.84787e-11	-0.370171	5.58357e-10	10.7333	****
GRPEL2	1.84787e-11	-0.335253	5.58357e-10	10.7333	****
SNAP47	1.87981e-11	-0.349193	5.67404e-10	10.7259	****
DUS1L	1.89599e-11	-0.413527	5.71677e-10	10.7222	****
TLDC1	1.91229e-11	-0.528169	5.75982e-10	10.7184	****
TRAV20	1.92444e-11	0.664581	5.79025e-10	10.7157	****
RASSF4	1.92874e-11	0.63408	5.79705e-10	10.7147	****
JPT2	1.94532e-11	-0.493141	5.84071e-10	10.711	****
IGLV3-21	1.9789e-11	1.99499	5.929e-10	10.7036	****
AFMID	1.97891e-11	-0.503479	5.929e-10	10.7036	****
CARD14	1.99588e-11	-0.924663	5.97354e-10	10.6999	****
RAB25	2.01307e-11	-0.708459	6.01863e-10	10.6961	****
PRMT5	2.0478e-11	-0.453988	6.1096e-10	10.6887	****
NPRL3	2.0478e-11	-0.384611	6.1096e-10	10.6887	****
NSUN5P2	2.06539e-11	-0.505385	6.15559e-10	10.685	****
EIF2B4	2.101e-11	-0.297011	6.25517e-10	10.6776	****
ANXA13	2.12807e-11	-0.886341	6.32911e-10	10.672	****
A2M-AS1	2.13721e-11	0.446544	6.34964e-10	10.6702	****
DAG1	2.15556e-11	-0.44758	6.39745e-10	10.6664	****
NLRP14	2.17349e-11	0.601198	6.43886e-10	10.6628	****
PLEKHH1	2.17405e-11	-1.05762	6.43886e-10	10.6627	****
LARP1	2.19269e-11	-0.313726	6.48731e-10	10.659	****
IGHV2-70	2.20455e-11	1.69102	6.5156e-10	10.6567	****
ADAMDEC1	2.2115e-11	1.27794	6.52933e-10	10.6553	****
ATAD3B	2.23046e-11	-0.51649	6.57846e-10	10.6516	****
CENPX	2.24958e-11	-0.462274	6.62796e-10	10.6479	****
TRAV8-4	2.29087e-11	0.953178	6.74263e-10	10.64	****
PTGES2	2.32768e-11	-0.403801	6.84385e-10	10.6331	****
GCSAM	2.33463e-11	0.47105	6.85719e-10	10.6318	****
GPR82	2.34588e-11	0.405385	6.88104e-10	10.6297	****
FCRL2	2.3476e-11	1.01117	6.88104e-10	10.6294	****
AC015911.4	2.36771e-11	0.46447	6.93283e-10	10.6257	****
TNFRSF13B	2.3792e-11	0.873396	6.95929e-10	10.6236	****
IGHV3-43	2.38505e-11	1.90174	6.9692e-10	10.6225	****
AL365436.1	2.38798e-11	-0.791211	6.9706e-10	10.622	****
RNF215	2.44982e-11	-0.378561	7.12911e-10	10.6109	****
ARF1	2.44982e-11	-0.370221	7.12911e-10	10.6109	****
METTL17	2.44982e-11	-0.32568	7.12911e-10	10.6109	****
NECAB3	2.47078e-11	-0.657208	7.18273e-10	10.6072	****
IGLV8-61	2.47938e-11	1.92451	7.20036e-10	10.6057	****
HNRNPA1P70	2.48288e-11	0.660004	7.20315e-10	10.605	****
NRBP2	2.49191e-11	-0.532299	7.22197e-10	10.6035	****
COG7	2.53472e-11	-0.36812	7.33852e-10	10.5961	****
NCR3	2.55411e-11	0.445891	7.37867e-10	10.5928	****
CLEC4E	2.55634e-11	0.76859	7.37867e-10	10.5924	****
RGS1	2.55638e-11	1.17176	7.37867e-10	10.5924	****
SMPD4	2.57824e-11	-0.380541	7.43417e-10	10.5887	****
LRTOMT	2.60027e-11	-0.452374	7.49009e-10	10.585	****
TOB1	2.62249e-11	-0.701099	7.54643e-10	10.5813	****
VPS28	2.64489e-11	-0.390795	7.59549e-10	10.5776	****
RTL6	2.64489e-11	-0.284775	7.59549e-10	10.5776	****
ANKS3	2.66748e-11	-0.417664	7.65262e-10	10.5739	****
MEF2C	2.73639e-11	0.60898	7.83448e-10	10.5628	****
BHLHE41	2.73639e-11	0.762725	7.83448e-10	10.5628	****
AHCY	2.7833e-11	-0.565217	7.95273e-10	10.5554	****
SSH3	2.7833e-11	-0.595211	7.95273e-10	10.5554	****
FAM129C	2.85443e-11	0.648869	8.14159e-10	10.5445	****
NGRN	2.85514e-11	-0.136559	8.14159e-10	10.5444	****
ETS2	2.87949e-11	-0.592655	8.19455e-10	10.5407	****
SLC25A44	2.87949e-11	-0.361996	8.19455e-10	10.5407	****
RTKN	2.90404e-11	-0.543271	8.24787e-10	10.537	****
MEIS3P1	2.90404e-11	-0.54967	8.24787e-10	10.537	****
MTG2	2.92879e-11	-0.378529	8.30986e-10	10.5333	****
CTTN	2.95375e-11	-0.4745	8.37231e-10	10.5296	****
RBM15B	3.0043e-11	-0.308989	8.50709e-10	10.5223	****
CSNK1D	3.10795e-11	-0.321097	8.79182e-10	10.5075	****
ZXDC	3.18798e-11	-0.389624	9.00026e-10	10.4965	****
IRF2BP2	3.18798e-11	-0.361709	9.00026e-10	10.4965	****
ERGIC1	3.35413e-11	-0.566606	9.45992e-10	10.4744	****
BRI3BP	3.41138e-11	-0.453416	9.61182e-10	10.4671	****
CASC4P1	3.45492e-11	0.532306	9.72486e-10	10.4616	****
AC026362.1	3.49904e-11	-0.105808	9.83928e-10	10.4561	****
GFI1	3.52875e-11	0.526693	9.913e-10	10.4524	****
STK4	3.55871e-11	0.345397	9.96754e-10	10.4487	****
PEMT	3.55871e-11	-0.485846	9.96754e-10	10.4487	****
C1orf35	3.55871e-11	-0.437824	9.96754e-10	10.4487	****
NOP2	3.61937e-11	-0.528368	1.01274e-09	10.4414	****
CIITA	3.65007e-11	0.821742	1.01832e-09	10.4377	****
ZNF101	3.65007e-11	0.41804	1.01832e-09	10.4377	****
ENTPD6	3.65007e-11	-0.469284	1.01832e-09	10.4377	****
FO393401.1	3.68158e-11	0.291006	1.02611e-09	10.434	****
PEX11A	3.71226e-11	-0.38677	1.03364e-09	10.4304	****
MINDY4	3.77546e-11	-0.47808	1.04713e-09	10.423	****
ZNF263	3.77547e-11	-0.323587	1.04713e-09	10.423	****
CANT1	3.77547e-11	-0.473533	1.04713e-09	10.423	****
TRPV2	3.77547e-11	0.558804	1.04713e-09	10.423	****
GP1BA	3.86738e-11	1.02567	1.07157e-09	10.4126	****
THEM6	3.90509e-11	-0.419995	1.07991e-09	10.4084	****
UCKL1	3.90509e-11	-0.385116	1.07991e-09	10.4084	****
C19orf48	3.97152e-11	-0.579133	1.09721e-09	10.401	****
RASGRP1	4.00514e-11	0.735451	1.10543e-09	10.3974	****
HSPE1P18	4.02301e-11	0.456992	1.10928e-09	10.3954	****
ZNF74	4.03905e-11	-0.422651	1.11262e-09	10.3937	****
KIAA1522	4.14247e-11	-0.551169	1.14e-09	10.3827	****
RRP1	4.17751e-11	-0.448811	1.14742e-09	10.3791	****
POLL	4.17751e-11	-0.335786	1.14742e-09	10.3791	****
STAT1	4.24847e-11	0.660761	1.16578e-09	10.3718	****
MKS1	4.35712e-11	-0.417298	1.19444e-09	10.3608	****
IFRD2	4.39394e-11	-0.445907	1.20337e-09	10.3571	****
TRIM41	4.43107e-11	-0.40824	1.21237e-09	10.3535	****
S100B	4.46842e-11	0.902474	1.22141e-09	10.3498	****
POLDIP2	4.50624e-11	-0.407701	1.23056e-09	10.3462	****
KCNA2	4.54317e-11	0.184506	1.23945e-09	10.3426	****
TRIM28	4.58265e-11	-0.452132	1.24903e-09	10.3389	****
NME4	4.66034e-11	-0.545266	1.26776e-09	10.3316	****
GAS5	4.66034e-11	-0.414686	1.26776e-09	10.3316	****
JMJD4	4.69966e-11	-0.350782	1.27358e-09	10.3279	****
ENTPD1	4.69966e-11	0.586532	1.27358e-09	10.3279	****
RPTOR	4.69966e-11	-0.352074	1.27358e-09	10.3279	****
MCRIP2	4.69966e-11	-0.523318	1.27358e-09	10.3279	****
ZNF598	4.77929e-11	-0.445618	1.29392e-09	10.3206	****
PRDM1	4.81959e-11	0.705087	1.30111e-09	10.317	****
GRB7	4.81959e-11	-0.751699	1.30111e-09	10.317	****
PLA2G7	4.81959e-11	0.871334	1.30111e-09	10.317	****
IGKV1D-27	4.85764e-11	1.06033	1.30959e-09	10.3136	****
UBQLN4P1	4.86023e-11	-0.299575	1.30959e-09	10.3133	****
MLF2	4.90121e-11	-0.441878	1.31937e-09	10.3097	****
ABHD17C	4.98417e-11	-0.806829	1.34043e-09	10.3024	****
IGHV3-64	5.11383e-11	1.6651	1.374e-09	10.2913	****
IGKV2D-40	5.15992e-11	0.921858	1.38508e-09	10.2874	****
ARG2	5.19763e-11	-0.925851	1.39388e-09	10.2842	****
TTC24	5.2174e-11	0.301453	1.39786e-09	10.2825	****
ELMO3	5.2855e-11	-0.665011	1.41344e-09	10.2769	****
ZNF513	5.2855e-11	-0.40409	1.41344e-09	10.2769	****
NTMT1	5.42003e-11	-0.385651	1.44805e-09	10.266	****
C1orf54	5.46562e-11	0.528864	1.45885e-09	10.2624	****
DPM3	5.51157e-11	-0.478792	1.46974e-09	10.2587	****
TNRC18	5.55791e-11	-0.453574	1.4807e-09	10.2551	****
IQANK1	5.58098e-11	-0.267365	1.48545e-09	10.2533	****
DDX51	5.60463e-11	-0.379048	1.49035e-09	10.2515	****
NME8	5.67516e-11	0.529415	1.50769e-09	10.246	****
TACC2	5.84404e-11	-0.894876	1.5511e-09	10.2333	****
PUM1	5.99246e-11	-0.252194	1.58753e-09	10.2224	****
PIK3CD	5.99246e-11	0.556827	1.58753e-09	10.2224	****
FAM86EP	6.04272e-11	-0.515218	1.59935e-09	10.2188	****
GPR155	6.14456e-11	0.460935	1.62479e-09	10.2115	****
MIEN1	6.1961e-11	-0.434737	1.63689e-09	10.2079	****
AC136428.1	6.22192e-11	1.00656	1.64218e-09	10.2061	****
AC116348.4	6.40571e-11	0.620879	1.68912e-09	10.1934	****
SERINC2	6.51431e-11	-0.811583	1.71616e-09	10.1861	****
RPS16	6.56887e-11	-0.470001	1.72893e-09	10.1825	****
GBP2	6.62389e-11	0.703601	1.74179e-09	10.1789	****
E4F1	6.73527e-11	-0.379755	1.76617e-09	10.1716	****
TTC30A	6.73527e-11	-0.399772	1.76617e-09	10.1716	****
CCDC85C	6.73527e-11	-0.23753	1.76617e-09	10.1716	****
AC067852.2	6.84848e-11	-0.345659	1.7942e-09	10.1644	****
WDR4	6.90578e-11	-0.445206	1.80754e-09	10.1608	****
IMP4	7.0218e-11	-0.377237	1.83622e-09	10.1536	****
CTSW	7.08052e-11	0.779699	1.84987e-09	10.1499	****
CBX8	7.1994e-11	-0.424238	1.87747e-09	10.1427	****
CSF1R	7.1994e-11	0.657926	1.87747e-09	10.1427	****
ATP1B1	7.32024e-11	-0.94591	1.90723e-09	10.1355	****
GPT	7.56725e-11	-0.893407	1.96813e-09	10.1211	****
SLC52A3	7.56786e-11	-0.702094	1.96813e-09	10.121	****
IGHV3-72	7.60379e-11	1.82696	1.97566e-09	10.119	****
DHX33	7.63107e-11	-0.396	1.97913e-09	10.1174	****
TST	7.63107e-11	-0.570033	1.97913e-09	10.1174	****
ZNF219	7.75898e-11	-0.53918	2.01046e-09	10.1102	****
OR5B21	7.96903e-11	0.489654	2.06301e-09	10.0986	****
IGKV1-8	8.04264e-11	1.5412	2.08016e-09	10.0946	****
POGK	8.08801e-11	-0.331934	2.08999e-09	10.0922	****
DHX34	8.15544e-11	-0.431353	2.1055e-09	10.0886	****
GNG2	8.29194e-11	0.34362	2.13879e-09	10.0813	****
PPRC1	8.36102e-11	-0.32039	2.15465e-09	10.0777	****
ECH1	8.50089e-11	-0.503258	2.18871e-09	10.0705	****
MARC1	8.57168e-11	-0.775937	2.20493e-09	10.0669	****
CTDSP1	8.78751e-11	-0.364669	2.25636e-09	10.0561	****
TP53INP1	8.78751e-11	0.546564	2.25636e-09	10.0561	****
PLEKHA6	8.86063e-11	-0.934511	2.27103e-09	10.0525	****
SF1	8.86063e-11	-0.244302	2.27103e-09	10.0525	****
DAPP1	8.93435e-11	0.636628	2.28168e-09	10.0489	****
GOT2	8.93435e-11	-0.467155	2.28168e-09	10.0489	****
RDH13	8.93435e-11	-0.543494	2.28168e-09	10.0489	****
C10orf128	8.93435e-11	0.483708	2.28168e-09	10.0489	****
RREB1	9.00866e-11	-0.335384	2.29859e-09	10.0453	****
HCFC1	9.15911e-11	-0.342837	2.33487e-09	10.0381	****
TRBV24-1	9.21173e-11	0.75018	2.34618e-09	10.0357	****
TRAV1-2	9.26365e-11	0.859479	2.35729e-09	10.0332	****
LYPLA2	9.3894e-11	-0.427705	2.38501e-09	10.0274	****
DPEP2	9.3894e-11	0.604655	2.38501e-09	10.0274	****
PGAM5	9.46741e-11	-0.477386	2.40267e-09	10.0238	****
NELFCD	9.54605e-11	-0.380719	2.42047e-09	10.0202	****
HOOK2	9.62534e-11	-0.530471	2.43839e-09	10.0166	****
TRAV36DV7	9.64836e-11	0.672257	2.44204e-09	10.0155	****
NTPCR	9.70527e-11	-0.424374	2.45207e-09	10.013	****
DXO	9.70527e-11	-0.350697	2.45207e-09	10.013	****
POU2F2	9.78584e-11	0.516444	2.47023e-09	10.0094	****
STK16	9.86708e-11	-0.288777	2.48852e-09	10.0058	****
TRBV30	9.90988e-11	0.485004	2.4971e-09	10.0039	****
GEMIN8	1.01147e-10	-0.410528	2.5397e-09	9.99505	****
DGCR2	1.01147e-10	-0.404554	2.5397e-09	9.99505	****
HERC5	1.01147e-10	0.684164	2.5397e-09	9.99505	****
NAIP	1.01147e-10	0.49816	2.5397e-09	9.99505	****
DERL3	1.02832e-10	0.627881	2.57972e-09	9.98787	****
ITGAE	1.03685e-10	0.598377	2.59881e-09	9.98428	****
APOBR	1.04544e-10	0.546821	2.61804e-09	9.9807	****
TMCO6	1.05411e-10	-0.366986	2.63509e-09	9.97711	****
FCGR1A	1.05411e-10	0.675342	2.63509e-09	9.97711	****
WARS	1.06284e-10	0.611071	2.65416e-09	9.97353	****
IGLC6	1.06361e-10	1.48382	2.65416e-09	9.97322	****
CCL19	1.08052e-10	1.4469	2.694e-09	9.96637	****
ASL	1.0985e-10	-0.586286	2.73641e-09	9.9592	****
TRGV9	1.10002e-10	0.300184	2.73781e-09	9.9586	****
UQCRC1	1.11676e-10	-0.423005	2.7746e-09	9.95204	****
FAM189B	1.11676e-10	-0.45777	2.7746e-09	9.95204	****
MRPL10	1.12601e-10	-0.353595	2.79511e-09	9.94846	****
CXorf65	1.12798e-10	0.63537	2.79756e-09	9.9477	****
TRAV10	1.13267e-10	0.771613	2.80675e-09	9.9459	****
LYL1	1.13532e-10	0.389803	2.81087e-09	9.94488	****
AKT2	1.14472e-10	-0.329881	2.82918e-09	9.9413	****
HLA-F	1.14472e-10	0.695674	2.82918e-09	9.9413	****
RAP1GAP	1.15418e-10	-1.21247	2.8501e-09	9.93772	****
KCTD3	1.16373e-10	-0.517135	2.87117e-09	9.93415	****
AKNA	1.17335e-10	0.520791	2.8924e-09	9.93057	****
USP43	1.19283e-10	-0.572632	2.93786e-09	9.92342	****
ARNT	1.20269e-10	-0.294724	2.95701e-09	9.91985	****
LRRC45	1.20269e-10	-0.496527	2.95701e-09	9.91985	****
EDC3	1.21262e-10	-0.304263	2.97628e-09	9.91627	****
TRPV1	1.21262e-10	-0.507444	2.97628e-09	9.91627	****
ATG101	1.22264e-10	-0.400771	2.99827e-09	9.9127	****
BCR	1.24292e-10	-0.430082	3.04274e-09	9.90556	****
C5orf56	1.24292e-10	0.409287	3.04274e-09	9.90556	****
NPC1L1	1.26323e-10	-0.827373	3.08786e-09	9.89852	****
PTDSS2	1.26353e-10	-0.370179	3.08786e-09	9.89842	****
KIAA1191	1.27395e-10	-0.355178	3.11066e-09	9.89485	****
IGHV3-13	1.28876e-10	1.88719	3.1441e-09	9.88983	****
BLNK	1.29506e-10	0.689336	3.15677e-09	9.88771	****
RNF10	1.31651e-10	-0.247413	3.20631e-09	9.88057	****
IGLV3-16	1.32382e-10	1.13219	3.22134e-09	9.87817	****
INTS6L	1.36046e-10	0.56	3.30766e-09	9.86631	****
IFIT5	1.38297e-10	0.448431	3.35951e-09	9.85919	****
IGKV2D-30	1.39922e-10	1.34222	3.39607e-09	9.85411	****
SETP9	1.4139e-10	0.369196	3.42878e-09	9.84958	****
SLC35C2	1.41742e-10	-0.314219	3.43436e-09	9.8485	****
AC027796.4	1.4251e-10	-0.281674	3.45003e-09	9.84615	****
NOP16	1.42909e-10	-0.483306	3.45085e-09	9.84494	****
MAD2L1BP	1.42909e-10	-0.371959	3.45085e-09	9.84494	****
CXADR	1.42909e-10	-0.702246	3.45085e-09	9.84494	****
HDAC4	1.44085e-10	-0.433928	3.46744e-09	9.84138	****
AP1S1	1.44085e-10	-0.501342	3.46744e-09	9.84138	****
HSPBP1	1.44085e-10	-0.431755	3.46744e-09	9.84138	****
MYO19	1.44085e-10	-0.48139	3.46744e-09	9.84138	****
FOXA3	1.44853e-10	-0.952399	3.48297e-09	9.83907	****
POLD2	1.4527e-10	-0.53797	3.49006e-09	9.83782	****
L2HGDH	1.46465e-10	-0.406358	3.51282e-09	9.83426	****
GMEB2	1.46465e-10	-0.333019	3.51282e-09	9.83426	****
SLC26A1	1.46646e-10	-0.303323	3.51418e-09	9.83373	****
BAG6	1.48885e-10	-0.312758	3.56481e-09	9.82715	****
SPOCK2	1.50109e-10	0.672535	3.58505e-09	9.82359	****
EML2	1.50109e-10	-0.411481	3.58505e-09	9.82359	****
SLC35B2	1.50109e-10	-0.455478	3.58505e-09	9.82359	****
FYN	1.51343e-10	0.520205	3.61148e-09	9.82004	****
PLA2G12A	1.55105e-10	-0.348168	3.69503e-09	9.80938	****
PACSIN3	1.55105e-10	-0.67482	3.69503e-09	9.80938	****
KIAA0895L	1.58958e-10	-0.382517	3.78365e-09	9.79872	****
FKBP4	1.60263e-10	-0.704055	3.81152e-09	9.79517	****
IGHA1	1.61578e-10	1.71762	3.83958e-09	9.79162	****
AP000266.1	1.62902e-10	-0.635806	3.86462e-09	9.78807	****
DNAJC11	1.62904e-10	-0.357524	3.86462e-09	9.78807	****
C12orf43	1.64241e-10	-0.292123	3.88983e-09	9.78452	****
SOCS7	1.64241e-10	-0.370809	3.88983e-09	9.78452	****
IGHV2-26	1.64556e-10	1.70746	3.89404e-09	9.78369	****
HNF4A	1.66053e-10	-0.882806	3.92619e-09	9.77975	****
COG4	1.66947e-10	-0.384599	3.94075e-09	9.77742	****
ZNF787	1.66947e-10	-0.300384	3.94075e-09	9.77742	****
PROSER3	1.68316e-10	-0.437013	3.96647e-09	9.77388	****
PKP3	1.68316e-10	-0.69914	3.96647e-09	9.77388	****
TPTE2	1.69491e-10	0.666402	3.98905e-09	9.77085	****
PVR	1.69696e-10	-0.478621	3.98905e-09	9.77033	****
RFNG	1.69696e-10	-0.358406	3.98905e-09	9.77033	****
DHX37	1.71087e-10	-0.404547	4.01483e-09	9.76678	****
EFNA4	1.71087e-10	-0.468981	4.01483e-09	9.76678	****
ABCG8	1.71217e-10	-0.580813	4.01483e-09	9.76645	****
POLR3H	1.73903e-10	-0.395198	4.07444e-09	9.75969	****
TBXAS1	1.75328e-10	0.593648	4.10105e-09	9.75615	****
SNX33	1.75328e-10	-0.339375	4.10105e-09	9.75615	****
PTBP1	1.79671e-10	-0.323373	4.19917e-09	9.74552	****
ERGIC3	1.81142e-10	-0.353345	4.23007e-09	9.74198	****
RASAL1	1.82623e-10	-0.753114	4.25768e-09	9.73844	****
FCGR2B	1.82624e-10	0.679509	4.25768e-09	9.73844	****
PLEKHO1	1.85625e-10	0.520506	4.3241e-09	9.73136	****
IGLV2-34	1.85857e-10	0.752124	4.32595e-09	9.73082	****
UNC119B	1.87144e-10	-0.331335	4.35233e-09	9.72782	****
TELO2	1.90218e-10	-0.425465	4.42018e-09	9.72075	****
PTRH2	1.91773e-10	-0.358535	4.45268e-09	9.71721	****
MFSD3	1.93341e-10	-0.528387	4.48541e-09	9.71368	****
TRBV6-5	1.93824e-10	0.934975	4.49294e-09	9.71259	****
ZBTB12	1.94921e-10	-0.429893	4.51468e-09	9.71014	****
SLC22A18	1.96514e-10	-0.605569	4.54046e-09	9.70661	****
CHD1L	1.96514e-10	-0.421723	4.54046e-09	9.70661	****
SHARPIN	1.96514e-10	-0.430712	4.54046e-09	9.70661	****
NPLOC4	1.98119e-10	-0.366491	4.57383e-09	9.70307	****
WDR55	1.99737e-10	-0.347295	4.6037e-09	9.69954	****
KLC4	1.99737e-10	-0.498042	4.6037e-09	9.69954	****
IFT43	2.01369e-10	-0.38152	4.63753e-09	9.69601	****
RPUSD1	2.0467e-10	-0.394906	4.70211e-09	9.68895	****
PAWR	2.0467e-10	-0.389206	4.70211e-09	9.68895	****
EHMT2	2.0467e-10	-0.369697	4.70211e-09	9.68895	****
STRN4	2.09722e-10	-0.361382	4.81428e-09	9.67836	****
CPSF1	2.13157e-10	-0.43197	4.88523e-09	9.6713	****
ID1	2.13157e-10	-0.831673	4.88523e-09	9.6713	****
AC243829.4	2.14705e-10	0.792405	4.91672e-09	9.66816	****
MGAT4A	2.14896e-10	0.492278	4.91712e-09	9.66777	****
STUB1	2.16648e-10	-0.346104	4.95322e-09	9.66425	****
ASS1P1	2.18414e-10	0.670453	4.98957e-09	9.66072	****
SLC12A3	2.21791e-10	0.283509	5.06265e-09	9.65406	****
GAPT	2.21984e-10	0.531462	5.06299e-09	9.65368	****
GPR15	2.22408e-10	0.951292	5.06857e-09	9.65285	****
RUBCNL	2.23796e-10	0.590112	5.09204e-09	9.65015	****
ZFAND2B	2.23796e-10	-0.324193	5.09204e-09	9.65015	****
DARS2	2.25619e-10	-0.450993	5.1212e-09	9.64662	****
RITA1	2.25619e-10	-0.329134	5.1212e-09	9.64662	****
VCAM1	2.25619e-10	0.872745	5.1212e-09	9.64662	****
KANSL3	2.27457e-10	-0.289363	5.14644e-09	9.6431	****
BTBD3	2.27457e-10	-0.479803	5.14644e-09	9.6431	****
LIMD2	2.27457e-10	0.42151	5.14644e-09	9.6431	****
SIRT7	2.27457e-10	-0.433647	5.14644e-09	9.6431	****
TSKU	2.33057e-10	-0.784582	5.26895e-09	9.63254	****
KIAA1958	2.34954e-10	-0.376422	5.30337e-09	9.62902	****
GATD1	2.34954e-10	-0.325175	5.30337e-09	9.62902	****
CHID1	2.36865e-10	-0.331907	5.34227e-09	9.6255	****
FAM110C	2.37373e-10	-0.452986	5.34947e-09	9.62457	****
CNOT3	2.38792e-10	-0.319821	5.37292e-09	9.62198	****
SPR	2.38792e-10	-0.467399	5.37292e-09	9.62198	****
LILRB2	2.40734e-10	0.665061	5.41232e-09	9.61846	****
IGKV6-21	2.42423e-10	1.32797	5.44597e-09	9.61543	****
SLC22A23	2.44665e-10	-0.74341	5.49199e-09	9.61143	****
KIF12	2.4986e-10	-1.06455	5.60416e-09	9.6023	****
TRMT61A	2.50679e-10	-0.343031	5.61809e-09	9.60088	****
CD7	2.52715e-10	0.478292	5.65926e-09	9.59737	****
DCAF8	2.54768e-10	-0.348434	5.69175e-09	9.59386	****
ETS1	2.54768e-10	0.529719	5.69175e-09	9.59386	****
ATG4B	2.54768e-10	-0.323877	5.69175e-09	9.59386	****
C1orf226	2.55799e-10	-0.448293	5.7103e-09	9.5921	****
SLC7A11	2.61024e-10	-1.36031	5.82235e-09	9.58332	****
ATAT1	2.65277e-10	-0.412131	5.91258e-09	9.5763	****
TRAV16	2.65628e-10	0.645748	5.91576e-09	9.57573	****
IL9R	2.69598e-10	0.584847	5.99945e-09	9.56928	****
IGLV7-46	2.73076e-10	1.66331	6.07209e-09	9.56372	****
SLC9A9	2.73989e-10	0.629179	6.08762e-09	9.56227	****
NAPRT	2.7621e-10	-0.608473	6.12738e-09	9.55876	****
PPP1R16A	2.7621e-10	-0.582813	6.12738e-09	9.55876	****
MRPL43	2.78449e-10	-0.300021	6.17222e-09	9.55525	****
ZNF384	2.80706e-10	-0.392583	6.21738e-09	9.55175	****
RETSAT	2.8298e-10	-0.457329	6.26286e-09	9.54824	****
TRAV13-2	2.86775e-10	0.70503	6.34192e-09	9.54246	****
PSMB8-AS1	2.87583e-10	0.532701	6.35482e-09	9.54124	****
ZSCAN2	2.92259e-10	-0.410379	6.4481e-09	9.53423	****
C5orf30	2.92259e-10	-0.464825	6.4481e-09	9.53423	****
C14orf79	2.94624e-10	-0.466897	6.49524e-09	9.53073	****
AL645931.1	2.9562e-10	0.688449	6.51214e-09	9.52927	****
AKR1C3	3.01834e-10	-1.79146	6.64387e-09	9.52023	****
IMPA2	3.04276e-10	-0.782734	6.69242e-09	9.51673	****
HLA-DQA2	3.09216e-10	1.47478	6.79582e-09	9.50974	****
IGKV3OR2-268	3.11942e-10	0.796219	6.85042e-09	9.50593	****
IGKV6D-21	3.12613e-10	0.975505	6.85983e-09	9.50499	****
BCL9	3.16775e-10	-0.505347	6.94579e-09	9.49925	****
KDM5B	3.24513e-10	-0.397529	7.09901e-09	9.48877	****
SPINT2	3.24513e-10	-0.581648	7.09901e-09	9.48877	****
CCDC88B	3.24513e-10	0.546467	7.09901e-09	9.48877	****
MFSD9	3.27134e-10	-0.330815	7.15082e-09	9.48527	****
NFKBIL1	3.29775e-10	-0.375576	7.203e-09	9.48178	****
HLA-DRB6	3.33762e-10	0.85892	7.28448e-09	9.47656	****
LETM1	3.35119e-10	-0.375964	7.30848e-09	9.4748	****
AKR7A3	3.40535e-10	-1.07402	7.4098e-09	9.46784	****
HDHD5	3.40548e-10	-0.428842	7.4098e-09	9.46782	****
KNOP1	3.40548e-10	-0.372671	7.4098e-09	9.46782	****
HLCS	3.43295e-10	-0.366287	7.46384e-09	9.46433	****
IGLL1	3.47334e-10	0.551152	7.54586e-09	9.45925	****
RAB8B	3.51665e-10	0.455222	7.63412e-09	9.45387	****
COPS7B	3.60235e-10	-0.27757	7.81417e-09	9.44341	****
IL12RB2	3.63136e-10	0.761527	7.8711e-09	9.43993	****
F11R	3.69008e-10	-0.422763	7.99226e-09	9.43296	****
HERPUD1	3.71978e-10	0.434255	8.05045e-09	9.42948	****
JMJD8	3.74972e-10	-0.351812	8.10906e-09	9.426	****
EPS8L2	3.7799e-10	-0.709737	8.16809e-09	9.42252	****
RAB17	3.79506e-10	-0.722762	8.19461e-09	9.42078	****
DCDC2	3.80701e-10	-0.831073	8.21418e-09	9.41942	****
RBM19	3.84096e-10	-0.425883	8.28111e-09	9.41556	****
DALRD3	3.87185e-10	-0.335407	8.33505e-09	9.41208	****
ATAD3A	3.87185e-10	-0.459299	8.33505e-09	9.41208	****
IGLV9-49	3.88786e-10	1.26037	8.36318e-09	9.41029	****
ZSCAN32	3.90298e-10	-0.263971	8.37664e-09	9.4086	****
TPRN	3.90298e-10	-0.495193	8.37664e-09	9.4086	****
DTHD1	3.90298e-10	0.749724	8.37664e-09	9.4086	****
IGLV2-5	3.92496e-10	1.20436	8.41745e-09	9.40617	****
GOLGA3	3.93436e-10	-0.349238	8.41919e-09	9.40513	****
KRTCAP3	3.93436e-10	-0.83934	8.41919e-09	9.40513	****
IGKV2D-29	3.93467e-10	1.63014	8.41919e-09	9.40509	****
TRBV4-2	3.94561e-10	0.819366	8.43622e-09	9.40389	****
CLASRP	3.96598e-10	-0.378666	8.4734e-09	9.40165	****
FAM159A	4.01169e-10	0.576975	8.56461e-09	9.39667	****
CRTC2	4.02997e-10	-0.29655	8.59717e-09	9.3947	****
LAIR2	4.03587e-10	0.418655	8.60329e-09	9.39406	****
ESRP2	4.06234e-10	-0.690109	8.64025e-09	9.39122	****
ZNF574	4.06234e-10	-0.349714	8.64025e-09	9.39122	****
DHRS13	4.06234e-10	-0.532445	8.64025e-09	9.39122	****
WSB2	4.09497e-10	-0.405537	8.70312e-09	9.38775	****
IGHV3OR16-11	4.14821e-10	0.54568	8.80966e-09	9.38214	****
SHROOM1	4.22806e-10	-0.579615	8.97252e-09	9.37386	****
CDC42BPB	4.29617e-10	-0.393632	9.11026e-09	9.36692	****
MOCS3	4.33063e-10	-0.257871	9.16279e-09	9.36345	****
ZNF593	4.33063e-10	-0.398963	9.16279e-09	9.36345	****
ZNRF3	4.33063e-10	-0.501962	9.16279e-09	9.36345	****
BPHL	4.36536e-10	-0.441085	9.22251e-09	9.35998	****
PTPRF	4.36536e-10	-0.558512	9.22251e-09	9.35998	****
CDAN1	4.40036e-10	-0.349025	9.28954e-09	9.35651	****
IGLV7-43	4.49543e-10	1.37349	9.48318e-09	9.34723	****
LAD1	4.57951e-10	-0.886944	9.65337e-09	9.33918	****
IQGAP3	4.61618e-10	-0.799295	9.72346e-09	9.33572	****
NEO1	4.65315e-10	-0.540692	9.79404e-09	9.33225	****
CPLX2	4.66546e-10	-0.583046	9.81269e-09	9.33111	****
MPP3	4.6904e-10	-0.534429	9.85782e-09	9.32879	****
EMILIN2	4.72794e-10	0.515218	9.92937e-09	9.32533	****
ANKS6	4.84233e-10	-0.409544	1.01621e-08	9.31495	****
KLRC1	4.87038e-10	0.551402	1.02134e-08	9.31244	****
GPNMB	4.88106e-10	0.841737	1.02282e-08	9.31149	****
TBCE	4.92009e-10	-0.42117	1.03024e-08	9.30803	****
MTX1	4.95942e-10	-0.447627	1.03771e-08	9.30457	****
LINC00861	5.01325e-10	0.0670567	1.0482e-08	9.29988	****
RAB39B	5.01824e-10	0.194746	1.04847e-08	9.29945	****
CRAMP1	5.03901e-10	-0.260437	1.05204e-08	9.29765	****
PBLD	5.07927e-10	-0.652666	1.05888e-08	9.2942	****
SNRNP200	5.07927e-10	-0.298343	1.05888e-08	9.2942	****
NDUFS1	5.11985e-10	-0.318387	1.06578e-08	9.29074	****
SPINT1	5.11985e-10	-0.594959	1.06578e-08	9.29074	****
LAMA5	5.16074e-10	-0.683425	1.0735e-08	9.28729	****
TEAD3	5.20195e-10	-0.424032	1.08049e-08	9.28383	****
PXMP2	5.20195e-10	-0.537268	1.08049e-08	9.28383	****
PRR26	5.22242e-10	-0.295755	1.08395e-08	9.28213	****
CEP170B	5.24348e-10	-0.554923	1.08752e-08	9.28038	****
CLEC10A	5.32711e-10	0.705736	1.10406e-08	9.27351	****
FCRL4	5.36764e-10	0.348864	1.11052e-08	9.27022	****
PTCD1	5.37003e-10	-0.224519	1.11052e-08	9.27002	****
WDR24	5.37003e-10	-0.33038	1.11052e-08	9.27002	****
PTGDR	5.49955e-10	0.497979	1.13648e-08	9.25967	****
TRGV2	5.51171e-10	0.865817	1.13817e-08	9.25871	****
DEAF1	5.5434e-10	-0.381628	1.14329e-08	9.25622	****
CXCR2P1	5.5446e-10	0.538861	1.14329e-08	9.25613	****
AGBL5	5.63212e-10	-0.47433	1.15965e-08	9.24933	****
SUPT5H	5.63212e-10	-0.335572	1.15965e-08	9.24933	****
AMBP	5.67543e-10	-1.41156	1.16772e-08	9.246	****
IGHV4-55	5.74528e-10	1.05374	1.18124e-08	9.24069	****
SLC37A4	5.81375e-10	-0.470002	1.19358e-08	9.23554	****
TNK1	5.81375e-10	-0.40978	1.19358e-08	9.23554	****
TMTC4	5.86004e-10	-0.420602	1.20222e-08	9.2321	****
FBXW9	5.90669e-10	-0.443153	1.21004e-08	9.22866	****
IL3RA	5.90669e-10	0.64182	1.21004e-08	9.22866	****
CLEC17A	6.13255e-10	0.596782	1.2554e-08	9.21236	****
IGLV2-18	6.17635e-10	1.7687	1.26346e-08	9.20927	****
HARS2	6.24354e-10	-0.281267	1.27536e-08	9.20457	****
TMEM131L	6.24354e-10	0.491556	1.27536e-08	9.20457	****
IGHV4-31	6.29179e-10	1.77476	1.28273e-08	9.20123	****
FBXL19	6.29317e-10	-0.381918	1.28273e-08	9.20113	****
C6orf132	6.29317e-10	-0.672717	1.28273e-08	9.20113	****
IGKV1D-13	6.38063e-10	1.66189	1.29962e-08	9.19514	****
DYNC1LI2	6.44437e-10	-0.287913	1.31166e-08	9.19082	****
IGHG4	6.59911e-10	1.95287	1.3422e-08	9.18051	****
EIF3B	6.65149e-10	-0.424291	1.34802e-08	9.17708	****
TAF4	6.65149e-10	-0.336186	1.34802e-08	9.17708	****
APEH	6.65149e-10	-0.328484	1.34802e-08	9.17708	****
BLOC1S4	6.65149e-10	-0.26727	1.34802e-08	9.17708	****
UQCC3	6.65149e-10	-0.318444	1.34802e-08	9.17708	****
RPS10P2	6.6806e-10	-0.520619	1.35295e-08	9.17518	****
AC245088.3	6.73155e-10	0.767284	1.3623e-08	9.17189	****
PLD4	6.75745e-10	0.433053	1.3656e-08	9.17022	****
ING5	6.75748e-10	-0.281697	1.3656e-08	9.17022	****
GRWD1	6.86511e-10	-0.334765	1.38636e-08	9.16335	****
FBXW11P1	7.02916e-10	-0.367543	1.41758e-08	9.1531	****
GNAI2	7.0297e-10	0.38576	1.41758e-08	9.15306	****
MANEA	7.08541e-10	0.366892	1.4278e-08	9.14964	****
UBE2L6	7.14155e-10	0.552755	1.43809e-08	9.14621	****
NMB	7.19813e-10	-0.779483	1.44743e-08	9.14278	****
MRPL38	7.19813e-10	-0.369809	1.44743e-08	9.14278	****
DIP2C	7.25515e-10	-0.446354	1.45786e-08	9.13935	****
MAPKAPK5	7.3126e-10	-0.299912	1.46629e-08	9.13593	****
PPP1R37	7.3126e-10	-0.344487	1.46629e-08	9.13593	****
PMPCA	7.3126e-10	-0.32138	1.46629e-08	9.13593	****
SLC25A53	7.36815e-10	0.155236	1.47582e-08	9.13264	****
MTFR1L	7.3705e-10	-0.304596	1.47582e-08	9.1325	****
ATP8B4	7.42885e-10	0.502211	1.48645e-08	9.12908	****
ADI1	7.48765e-10	-0.403198	1.49716e-08	9.12565	****
C11orf21	7.65616e-10	0.342526	1.52978e-08	9.11599	****
SRF	7.78851e-10	-0.320103	1.55513e-08	9.10855	****
IGHV1-67	7.80136e-10	0.509579	1.5566e-08	9.10783	****
TRAV8-2	7.83259e-10	0.70255	1.56173e-08	9.10609	****
RUNX3	7.85008e-10	0.463756	1.56412e-08	9.10513	****
MFSD10	7.91213e-10	-0.474603	1.57317e-08	9.10171	****
SLC4A2	7.91213e-10	-0.425947	1.57317e-08	9.10171	****
ACBD6	7.91213e-10	-0.367904	1.57317e-08	9.10171	****
INHA	7.96801e-10	-0.918531	1.58227e-08	9.09865	****
TASP1	7.97465e-10	-0.350833	1.58227e-08	9.09829	****
TRUB2	7.97465e-10	-0.371868	1.58227e-08	9.09829	****
TTLL12	8.03766e-10	-0.595242	1.59366e-08	9.09487	****
TRBV25-1	8.07944e-10	0.679064	1.60082e-08	9.09262	****
DNAJC14	8.16513e-10	-0.271785	1.61555e-08	9.08804	****
SIRPB2	8.16513e-10	0.532693	1.61555e-08	9.08804	****
IGHV4-28	8.25034e-10	1.44267	1.63127e-08	9.08353	****
TJP2	8.36004e-10	-0.454902	1.65181e-08	9.07779	****
RHBDD3	8.4925e-10	-0.38823	1.67681e-08	9.07096	****
PILRA	8.55949e-10	0.602224	1.68886e-08	9.06755	****
MYH14	8.69503e-10	-0.83115	1.71322e-08	9.06073	****
CLK3	8.69503e-10	-0.260149	1.71322e-08	9.06073	****
SORBS2	8.76358e-10	-1.00475	1.72553e-08	9.05732	****
ZNF142	8.83266e-10	-0.331391	1.73793e-08	9.05391	****
HNRNPA1P7	8.90227e-10	-0.736976	1.7492e-08	9.0505	****
NFS1	8.90227e-10	-0.317794	1.7492e-08	9.0505	****
FXYD4	9.1112e-10	-0.820549	1.78901e-08	9.04042	****
URGCP	9.1861e-10	-0.378083	1.79874e-08	9.03687	****
IL18RAP	9.1861e-10	0.490903	1.79874e-08	9.03687	****
OSBPL2	9.1861e-10	-0.340668	1.79874e-08	9.03687	****
C6orf136	9.1861e-10	-0.380707	1.79874e-08	9.03687	****
NCSTN	9.25842e-10	-0.382783	1.81165e-08	9.03346	****
AP002004.1	9.33116e-10	0.211788	1.82214e-08	9.03006	****
PFDN2	9.3313e-10	-0.446053	1.82214e-08	9.03006	****
GPR34	9.3313e-10	0.590626	1.82214e-08	9.03006	****
TIMM50	9.40474e-10	-0.451579	1.8327e-08	9.02665	****
NSUN5	9.40474e-10	-0.41745	1.8327e-08	9.02665	****
DCTPP1	9.40474e-10	-0.472195	1.8327e-08	9.02665	****
WDR34	9.55331e-10	-0.512379	1.8591e-08	9.01985	****
NEURL4	9.55331e-10	-0.355384	1.8591e-08	9.01985	****
DCLRE1CP1	9.82989e-10	0.692442	1.91161e-08	9.00745	****
RASGRP3	9.85735e-10	0.511549	1.91563e-08	9.00624	****
CPVL	9.93482e-10	0.66697	1.92937e-08	9.00284	****
CIAPIN1	1.00129e-09	-0.37643	1.94187e-08	8.99944	****
FUK	1.00129e-09	-0.402829	1.94187e-08	8.99944	****
LRP11	1.00916e-09	-0.583357	1.95579e-08	8.99604	****
ANKRD39	1.01708e-09	-0.388048	1.96981e-08	8.99264	****
XYLB	1.02507e-09	-0.464835	1.98122e-08	8.98925	****
RAB40B	1.02507e-09	-0.511368	1.98122e-08	8.98925	****
MRPL55	1.02507e-09	-0.294599	1.98122e-08	8.98925	****
ETFA	1.04123e-09	-0.338147	2.00971e-08	8.98245	****
IMPDH1P5	1.04123e-09	-0.609124	2.00971e-08	8.98245	****
AXIN1	1.0494e-09	-0.346642	2.02136e-08	8.97906	****
ANKZF1	1.0494e-09	-0.364891	2.02136e-08	8.97906	****
ZEB2	1.0494e-09	0.558466	2.02136e-08	8.97906	****
WDR46	1.05764e-09	-0.300449	2.03584e-08	8.97566	****
TBC1D9	1.06593e-09	0.380198	2.05042e-08	8.97227	****
TRBV5-6	1.0971e-09	0.585762	2.10894e-08	8.95975	****
SRSF1	1.09976e-09	-0.281888	2.1112e-08	8.9587	****
FBXL6	1.09976e-09	-0.44277	2.1112e-08	8.9587	****
PATJ	1.11707e-09	-0.478223	2.14297e-08	8.95192	****
MVK	1.12582e-09	-0.47425	2.15539e-08	8.94853	****
DIEXF	1.12582e-09	-0.330602	2.15539e-08	8.94853	****
SH3BGRL	1.12582e-09	0.469325	2.15539e-08	8.94853	****
RRP9	1.14353e-09	-0.39032	2.18781e-08	8.94175	****
SLC25A39	1.1615e-09	-0.426238	2.21772e-08	8.93498	****
CBFA2T3	1.1615e-09	0.388418	2.21772e-08	8.93498	****
CHIT1	1.1615e-09	1.58363	2.21772e-08	8.93498	****
FCGR3A	1.17059e-09	0.794496	2.23357e-08	8.93159	****
DNMT3A	1.17975e-09	-0.388974	2.24954e-08	8.92821	****
SCAMP3	1.18898e-09	-0.407132	2.26106e-08	8.92482	****
RAB3IP	1.18898e-09	-0.470178	2.26106e-08	8.92482	****
TMEM254	1.18898e-09	-0.429744	2.26106e-08	8.92482	****
GTF2H4	1.18898e-09	-0.354038	2.26106e-08	8.92482	****
ARL16	1.19829e-09	-0.362784	2.27681e-08	8.92144	****
TRAV39	1.19887e-09	0.647229	2.27681e-08	8.92123	****
TSSC4	1.20766e-09	-0.257428	2.29196e-08	8.91806	****
ETFB	1.2171e-09	-0.496186	2.3068e-08	8.91467	****
PIGC	1.2171e-09	-0.32867	2.3068e-08	8.91467	****
EGR2	1.22662e-09	0.741181	2.32328e-08	8.91129	****
MSRB1	1.2556e-09	-0.577682	2.37659e-08	8.90115	****
GPHN	1.26541e-09	-0.381162	2.39356e-08	8.89777	****
ELAC2	1.27529e-09	-0.306093	2.41065e-08	8.89439	****
ETNPPL	1.27936e-09	-0.745171	2.41674e-08	8.89301	****
SMTN	1.28525e-09	-0.499594	2.42624e-08	8.89101	****
LTBR	1.29528e-09	-0.535892	2.44193e-08	8.88764	****
ZNF628	1.29528e-09	-0.30718	2.44193e-08	8.88764	****
WWC1	1.30539e-09	-0.624316	2.45772e-08	8.88426	****
PPP2R2B	1.30539e-09	0.254193	2.45772e-08	8.88426	****
AL590666.2	1.30913e-09	-0.5758	2.46312e-08	8.88302	****
C1orf56	1.31558e-09	-0.381784	2.47198e-08	8.88088	****
NLRP3	1.31558e-09	0.5775	2.47198e-08	8.88088	****
PES1	1.32584e-09	-0.379944	2.48798e-08	8.87751	****
AGRN	1.32584e-09	-0.544013	2.48798e-08	8.87751	****
EXOSC5	1.33619e-09	-0.451149	2.50573e-08	8.87413	****
PAM16	1.347e-09	-0.219247	2.52433e-08	8.87063	****
ALS2CL	1.36769e-09	-0.707218	2.56142e-08	8.86401	****
COA7	1.37835e-09	-0.374271	2.57798e-08	8.86064	****
VPS52	1.37835e-09	-0.285285	2.57798e-08	8.86064	****
ATP7B	1.38909e-09	-0.705766	2.59636e-08	8.85727	****
NRG4	1.39517e-09	-0.766537	2.606e-08	8.85537	****
SNAPC4	1.41082e-09	-0.3673	2.6335e-08	8.85053	****
TRAV38-1	1.41658e-09	0.585276	2.64252e-08	8.84876	****
LENG9	1.43288e-09	-0.486842	2.67117e-08	8.84379	****
PITPNM2	1.44404e-09	-0.549233	2.6902e-08	8.84042	****
NSUN5P1	1.45528e-09	-0.452774	2.70936e-08	8.83705	****
ANKEF1	1.46661e-09	-0.464696	2.72866e-08	8.83369	****
ASAH2B	1.47737e-09	-0.315219	2.74629e-08	8.83051	****
PPP2R1A	1.47802e-09	-0.331936	2.74629e-08	8.83032	****
SUCNR1	1.48952e-09	0.449916	2.76584e-08	8.82696	****
ELOB	1.5011e-09	-0.371369	2.78189e-08	8.82359	****
CAP2	1.5011e-09	-0.547119	2.78189e-08	8.82359	****
TOR1AIP2	1.5011e-09	-0.323856	2.78189e-08	8.82359	****
DUSP23	1.51277e-09	-0.467388	2.80169e-08	8.82023	****
ARHGAP8	1.51818e-09	-0.36286	2.80987e-08	8.81868	****
ATXN7L3	1.53639e-09	-0.299381	2.83986e-08	8.8135	****
SRGN	1.53639e-09	0.652848	2.83986e-08	8.8135	****
PABPC1L	1.54833e-09	-0.560027	2.86007e-08	8.81014	****
SRC	1.56036e-09	-0.454645	2.88042e-08	8.80678	****
OSCAR	1.57248e-09	0.552536	2.89902e-08	8.80341	****
POLR2A	1.57248e-09	-0.309057	2.89902e-08	8.80341	****
KIAA1671	1.63448e-09	-0.494588	3.01137e-08	8.78662	****
FAH	1.65994e-09	-0.480917	3.0563e-08	8.77991	****
HEATR9	1.73694e-09	0.384712	3.19503e-08	8.76022	****
RHBDF1	1.73867e-09	-0.493309	3.19503e-08	8.75978	****
PEX10	1.73867e-09	-0.297052	3.19503e-08	8.75978	****
ASB1	1.75214e-09	-0.262502	3.21561e-08	8.75643	****
COPZ1	1.75214e-09	-0.347592	3.21561e-08	8.75643	****
RGL4	1.75585e-09	0.143291	3.22034e-08	8.75551	****
SRSF2	1.76571e-09	-0.366112	3.23633e-08	8.75308	****
ACVR2B	1.77938e-09	-0.365685	3.25719e-08	8.74973	****
B4GALT2	1.77938e-09	-0.426458	3.25719e-08	8.74973	****
CLNK	1.79303e-09	0.347	3.27607e-08	8.74641	****
PRDX6	1.79316e-09	-0.416647	3.27607e-08	8.74638	****
VPS25	1.79316e-09	-0.348618	3.27607e-08	8.74638	****
COG1	1.82103e-09	-0.300048	3.32484e-08	8.73968	****
LINC02245	1.82998e-09	0.137535	3.33904e-08	8.73755	****
IL4I1	1.83512e-09	0.774693	3.34196e-08	8.73634	****
TJAP1	1.83512e-09	-0.327402	3.34196e-08	8.73634	****
CSAD	1.83512e-09	-0.418172	3.34196e-08	8.73634	****
PANK1	1.84932e-09	-0.359638	3.36566e-08	8.73299	****
POLM	1.86362e-09	-0.361286	3.38952e-08	8.72964	****
HSF1	1.87803e-09	-0.414768	3.41354e-08	8.7263	****
COPA	1.89255e-09	-0.309096	3.43773e-08	8.72295	****
NQO1	1.90718e-09	-1.18322	3.46209e-08	8.71961	****
TRIM27	1.95174e-09	-0.309636	3.54071e-08	8.70958	****
SMG7	1.99731e-09	-0.31971	3.62106e-08	8.69956	****
ZFP64	2.01272e-09	-0.350212	3.64435e-08	8.69622	****
CASP9	2.01272e-09	-0.386892	3.64435e-08	8.69622	****
TFCP2L1	2.02826e-09	-0.908643	3.6678e-08	8.69288	****
FXR2	2.02826e-09	-0.308245	3.6678e-08	8.69288	****
IL18R1	2.04391e-09	0.49083	3.6914e-08	8.68954	****
USP19	2.04391e-09	-0.247079	3.6914e-08	8.68954	****
CAMKK2	2.05968e-09	-0.241136	3.71751e-08	8.6862	****
MTHFS	2.0676e-09	-0.381958	3.72944e-08	8.68453	****
CAMSAP3	2.07557e-09	-0.601888	3.73905e-08	8.68286	****
GLI4	2.07557e-09	-0.409158	3.73905e-08	8.68286	****
ALOX5	2.09157e-09	0.669538	3.76072e-08	8.67953	****
CDH24	2.09157e-09	-0.621589	3.76072e-08	8.67953	****
PI4KB	2.09157e-09	-0.305025	3.76072e-08	8.67953	****
AGO2	2.1077e-09	-0.370755	3.78253e-08	8.67619	****
LRRC47	2.1077e-09	-0.268861	3.78253e-08	8.67619	****
TOP1MT	2.1077e-09	-0.474644	3.78253e-08	8.67619	****
OSGIN1	2.12395e-09	-1.08223	3.80928e-08	8.67286	****
POLRMT	2.14032e-09	-0.35493	3.83621e-08	8.66952	****
LIPA	2.15681e-09	0.649374	3.85603e-08	8.66619	****
ZMYND19	2.15681e-09	-0.400935	3.85603e-08	8.66619	****
ZNF16	2.15681e-09	-0.339679	3.85603e-08	8.66619	****
RNF26	2.15681e-09	-0.386259	3.85603e-08	8.66619	****
F2	2.16141e-09	-0.966174	3.86182e-08	8.66526	****
C8G	2.17341e-09	-0.44423	3.88082e-08	8.66286	****
HK3	2.20704e-09	0.701191	3.9359e-08	8.65619	****
NDUFV1	2.20704e-09	-0.329178	3.9359e-08	8.65619	****
RPRD2	2.24115e-09	-0.344115	3.98922e-08	8.64953	****
MROH1	2.24115e-09	-0.468616	3.98922e-08	8.64953	****
RUNDC1	2.24115e-09	-0.305635	3.98922e-08	8.64953	****
USP5	2.29329e-09	-0.403276	4.07691e-08	8.63954	****
SERPINB9	2.29329e-09	0.45969	4.07691e-08	8.63954	****
PITPNM1	2.3287e-09	-0.438147	4.13727e-08	8.63289	****
CBLC	2.34613e-09	-0.759364	4.15348e-08	8.62965	****
KPTN	2.3466e-09	-0.400072	4.15348e-08	8.62956	****
PYCR1	2.3466e-09	-0.652136	4.15348e-08	8.62956	****
THAP7	2.3466e-09	-0.358398	4.15348e-08	8.62956	****
L3MBTL1	2.3466e-09	-0.441701	4.15348e-08	8.62956	****
KMT2B	2.3466e-09	-0.364316	4.15348e-08	8.62956	****
APOBEC3H	2.3556e-09	0.489591	4.1668e-08	8.6279	****
MAB21L3	2.36972e-09	-0.45183	4.18916e-08	8.6253	****
KIAA0556	2.38282e-09	-0.352415	4.20708e-08	8.62291	****
IARS2	2.38282e-09	-0.386445	4.20708e-08	8.62291	****
GRHL2	2.41958e-09	-0.653168	4.26666e-08	8.61626	****
TFB2M	2.41958e-09	-0.400137	4.26666e-08	8.61626	****
GALNT2	2.43816e-09	-0.437532	4.29677e-08	8.61294	****
DNAH8	2.46621e-09	0.369629	4.3435e-08	8.60797	****
PHPT1	2.5139e-09	-0.379904	4.41927e-08	8.59965	****
MUTYH	2.5139e-09	-0.386623	4.41927e-08	8.59965	****
LMAN2	2.5139e-09	-0.34776	4.41927e-08	8.59965	****
KLHL12	2.53319e-09	-0.328881	4.44767e-08	8.59633	****
KRTCAP2	2.53319e-09	-0.578511	4.44767e-08	8.59633	****
ZC3HAV1L	2.55263e-09	-0.460102	4.47902e-08	8.59301	****
IGHV1-3	2.58124e-09	2.01204	4.52643e-08	8.58817	****
FAM83F	2.66988e-09	-0.33789	4.67897e-08	8.57351	****
PKP4	2.6928e-09	-0.390072	4.71618e-08	8.5698	****
C2CD4D	2.69444e-09	-0.227717	4.71618e-08	8.56953	****
AC247036.6	2.70933e-09	2.07653	4.73772e-08	8.56714	****
TNFRSF1B	2.71342e-09	0.437939	4.73772e-08	8.56648	****
DRG2	2.71342e-09	-0.307374	4.73772e-08	8.56648	****
CCND2	2.71342e-09	0.494353	4.73772e-08	8.56648	****
SMIM22	2.74963e-09	-0.940727	4.79798e-08	8.56073	****
ZBED4	2.75514e-09	-0.271992	4.80465e-08	8.55986	****
CUL7	2.77623e-09	-0.421324	4.83252e-08	8.55654	****
TMEM183A	2.77623e-09	-0.293057	4.83252e-08	8.55654	****
MRC1	2.77623e-09	0.956697	4.83252e-08	8.55654	****
MANBAL	2.79748e-09	-0.288683	4.86353e-08	8.55323	****
ZSCAN29	2.79748e-09	-0.300618	4.86353e-08	8.55323	****
IGKV2-4	2.83003e-09	0.256487	4.91711e-08	8.54821	****
TRAV8-1	2.83618e-09	0.325265	4.92478e-08	8.54727	****
GSK3A	2.84045e-09	-0.325001	4.92918e-08	8.54661	****
IGHV3OR16-6	2.85571e-09	0.775052	4.95263e-08	8.54429	****
AKAP1	2.86218e-09	-0.482722	4.95779e-08	8.5433	****
INF2	2.86218e-09	-0.526539	4.95779e-08	8.5433	****
TRGC1	2.86833e-09	0.41006	4.96541e-08	8.54237	****
AC136616.2	2.92241e-09	0.49678	5.05594e-08	8.53426	****
AC027097.2	2.92833e-09	0.426176	5.06311e-08	8.53338	****
GEMIN8P4	2.93705e-09	-0.292714	5.07509e-08	8.53209	****
LIG3	2.97326e-09	-0.338334	5.12829e-08	8.52677	****
DAP3	2.97326e-09	-0.338914	5.12829e-08	8.52677	****
NLRC5	2.97326e-09	0.576086	5.12829e-08	8.52677	****
MIR155HG	2.97818e-09	0.180506	5.13366e-08	8.52605	****
CYP3A5	2.99509e-09	-1.52894	5.15966e-08	8.52359	****
PYGB	3.01886e-09	-0.575662	5.19431e-08	8.52016	****
PRKAB1	3.01886e-09	-0.440325	5.19431e-08	8.52016	****
TSEN54	3.04192e-09	-0.38412	5.23081e-08	8.51685	****
SNX10	3.06514e-09	0.588232	5.26118e-08	8.51355	****
SCAF1	3.06514e-09	-0.336336	5.26118e-08	8.51355	****
JAKMIP1	3.06514e-09	0.524598	5.26118e-08	8.51355	****
PIGQ	3.08854e-09	-0.380374	5.29494e-08	8.51025	****
CMIP	3.08854e-09	-0.411309	5.29494e-08	8.51025	****
TXNDC15	3.11211e-09	0.27715	5.33213e-08	8.50694	****
ZNF213	3.18389e-09	-0.321661	5.44852e-08	8.49704	****
ARVCF	3.18389e-09	-0.489502	5.44852e-08	8.49704	****
IGHV3OR16-7	3.2173e-09	0.451365	5.50238e-08	8.49251	****
NARFL	3.23263e-09	-0.30174	5.52194e-08	8.49044	****
PCNX3	3.23263e-09	-0.341182	5.52194e-08	8.49044	****
PIGT	3.25727e-09	-0.381538	5.56068e-08	8.48715	****
MMACHC	3.2821e-09	-0.291705	5.59297e-08	8.48385	****
MDH2	3.2821e-09	-0.493217	5.59297e-08	8.48385	****
RNF123	3.2821e-09	-0.263634	5.59297e-08	8.48385	****
HDGF	3.35768e-09	-0.45806	5.71834e-08	8.47396	****
PPP2R1B	3.38325e-09	-0.34658	5.75843e-08	8.47067	****
MRPL28	3.40901e-09	-0.335152	5.79185e-08	8.46737	****
BTBD6	3.40901e-09	-0.375772	5.79185e-08	8.46737	****
ZNF517	3.40901e-09	-0.240731	5.79185e-08	8.46737	****
MCF2L	3.43496e-09	-0.569125	5.82895e-08	8.46408	****
NPL	3.43496e-09	0.570746	5.82895e-08	8.46408	****
GATA3	3.4611e-09	0.622002	5.8628e-08	8.46079	****
BSG	3.4611e-09	-0.472806	5.8628e-08	8.46079	****
SNRNP35	3.4611e-09	-0.273833	5.8628e-08	8.46079	****
RTL10	3.51397e-09	-0.323904	5.9488e-08	8.4542	****
CLIC2	3.5407e-09	0.659856	5.9869e-08	8.45091	****
FASTK	3.5407e-09	-0.355376	5.9869e-08	8.45091	****
PRKAA2	3.59475e-09	-0.60551	6.07467e-08	8.44433	****
NUDCD3	3.62207e-09	-0.304337	6.10993e-08	8.44104	****
DMAC2	3.62207e-09	-0.315298	6.10993e-08	8.44104	****
FBXL18	3.62207e-09	-0.431526	6.10993e-08	8.44104	****
IGKV1D-37	3.66918e-09	0.599931	6.18571e-08	8.43543	****
NAA38	3.67733e-09	-0.328268	6.19578e-08	8.43447	****
ZNF446	3.70527e-09	-0.257866	6.23175e-08	8.43118	****
NCLN	3.70527e-09	-0.343888	6.23175e-08	8.43118	****
TOMM6	3.70527e-09	-0.40708	6.23175e-08	8.43118	****
IPCEF1	3.73341e-09	0.47744	6.26053e-08	8.42789	****
NSFL1C	3.73341e-09	-0.34605	6.26053e-08	8.42789	****
IL15	3.73341e-09	0.29222	6.26053e-08	8.42789	****
AGFG1	3.73341e-09	-0.366141	6.26053e-08	8.42789	****
IBA57	3.73341e-09	-0.121937	6.26053e-08	8.42789	****
SF3B4	3.76176e-09	-0.363549	6.30062e-08	8.42461	****
MRRF	3.76176e-09	-0.331745	6.30062e-08	8.42461	****
SHANK2	3.79032e-09	-0.823558	6.34097e-08	8.42132	****
SLC22A5	3.79032e-09	-0.378458	6.34097e-08	8.42132	****
MANSC1	3.84808e-09	-0.595316	6.42622e-08	8.41476	****
ZC2HC1C	3.84808e-09	-0.379468	6.42622e-08	8.41476	****
PCBD1	3.84808e-09	-0.518891	6.42622e-08	8.41476	****
TOB2	3.87728e-09	-0.297906	6.47117e-08	8.41147	****
ZNF80	3.89032e-09	0.236588	6.48912e-08	8.41001	****
PRKCQ	3.90669e-09	0.642149	6.5126e-08	8.40819	****
MRPL17	3.93632e-09	-0.31051	6.5543e-08	8.40491	****
NOC4L	3.93632e-09	-0.37819	6.5543e-08	8.40491	****
DBN1	3.96617e-09	-0.532296	6.59626e-08	8.40163	****
SDF2	3.96617e-09	-0.333798	6.59626e-08	8.40163	****
IGKV2D-24	3.97718e-09	1.01701	6.61069e-08	8.40042	****
MARS2	3.99624e-09	-0.391536	6.63849e-08	8.39835	****
TMEM9	4.02653e-09	-0.506205	6.68489e-08	8.39507	****
SLC39A9	4.05705e-09	-0.266799	6.71199e-08	8.39179	****
CEP128	4.05705e-09	0.471973	6.71199e-08	8.39179	****
PDCD11	4.05705e-09	-0.354117	6.71199e-08	8.39179	****
YTHDF1	4.05705e-09	-0.292794	6.71199e-08	8.39179	****
MVD	4.05705e-09	-0.426889	6.71199e-08	8.39179	****
CYB5D1	4.05705e-09	-0.246279	6.71199e-08	8.39179	****
ZNF282	4.08779e-09	-0.32545	6.7589e-08	8.38851	****
STOX2	4.11875e-09	-0.484054	6.80614e-08	8.38523	****
ENGASE	4.14995e-09	-0.413068	6.84971e-08	8.38196	****
SIGLEC7	4.14995e-09	0.527647	6.84971e-08	8.38196	****
CNTRL	4.21303e-09	0.38732	6.94979e-08	8.37541	****
KIAA1161	4.24492e-09	-0.41639	6.99832e-08	8.37213	****
BTN3A3	4.34201e-09	0.56395	7.15007e-08	8.36231	****
VARS2	4.34201e-09	-0.340738	7.15007e-08	8.36231	****
CCDC137	4.40793e-09	-0.400557	7.25441e-08	8.35577	****
MIR17HG	4.44037e-09	-0.331	7.30079e-08	8.35258	****
IRF1	4.44125e-09	0.523001	7.30079e-08	8.35249	****
JADE3	4.47482e-09	-0.420815	7.35171e-08	8.34922	****
MDFI	4.50864e-09	-0.65926	7.40298e-08	8.34595	****
PLCL1	4.5427e-09	0.476844	7.45029e-08	8.34269	****
RMND5B	4.5427e-09	-0.31281	7.45029e-08	8.34269	****
GM2A	4.57702e-09	0.471978	7.50224e-08	8.33942	****
CNPY2	4.61158e-09	-0.396545	7.55017e-08	8.33615	****
AC079316.1	4.61158e-09	0.548197	7.55017e-08	8.33615	****
GPS1	4.64641e-09	-0.321618	7.60155e-08	8.33288	****
CDHR2	4.64832e-09	-1.06728	7.60155e-08	8.3327	****
GIMAP5	4.68142e-09	0.313545	7.64256e-08	8.32962	****
BZW2	4.68148e-09	-0.439671	7.64256e-08	8.32962	****
UCK2	4.68148e-09	-0.642628	7.64256e-08	8.32962	****
IGKV1OR2-108	4.7148e-09	0.989905	7.68698e-08	8.32654	****
MEGF8	4.71682e-09	-0.351343	7.68698e-08	8.32635	****
IQCC	4.71682e-09	-0.432912	7.68698e-08	8.32635	****
IFIH1	4.78827e-09	0.572404	7.79447e-08	8.31982	****
APRT	4.78827e-09	-0.41337	7.79447e-08	8.31982	****
IPO4	4.80264e-09	-0.157742	7.81337e-08	8.31852	****
PMVK	4.86077e-09	-0.330858	7.90342e-08	8.31329	****
ZNF696	4.89742e-09	-0.279723	7.95845e-08	8.31003	****
IGLC7	4.92757e-09	2.03866	8.00287e-08	8.30737	****
EXOC7	4.93434e-09	-0.333377	8.00928e-08	8.30677	****
IGHJ4	4.96099e-09	0.712769	8.04793e-08	8.30443	****
TMEM54	4.97153e-09	-0.60758	8.06042e-08	8.30351	****
LRP8	5.04674e-09	-0.735755	8.17767e-08	8.29699	****
SMOX	5.08475e-09	-0.621274	8.23457e-08	8.29373	****
USH1C	5.09255e-09	-1.19162	8.24249e-08	8.29307	****
ST8SIA1	5.16162e-09	0.311614	8.34952e-08	8.28721	****
BST2	5.20047e-09	0.76858	8.39801e-08	8.28396	****
MARVELD3	5.20047e-09	-0.50178	8.39801e-08	8.28396	****
HMBS	5.20047e-09	-0.445988	8.39801e-08	8.28396	****
ALS2	5.23961e-09	-0.31163	8.4564e-08	8.2807	****
TRAF2	5.27904e-09	-0.429067	8.50552e-08	8.27744	****
EGLN1	5.27904e-09	-0.390121	8.50552e-08	8.27744	****
PWWP2B	5.27904e-09	-0.371439	8.50552e-08	8.27744	****
IGKV2-40	5.30745e-09	1.06059	8.54645e-08	8.27511	****
MNT	5.31876e-09	-0.264362	8.55494e-08	8.27419	****
TAF6	5.31876e-09	-0.395021	8.55494e-08	8.27419	****
GUCY2EP	5.32601e-09	-0.440952	8.56174e-08	8.2736	****
PCGF1	5.35876e-09	-0.363653	8.59979e-08	8.27094	****
WDR74	5.35876e-09	-0.376025	8.59979e-08	8.27094	****
PHB	5.35876e-09	-0.435633	8.59979e-08	8.27094	****
C4orf50	5.39371e-09	0.200423	8.65097e-08	8.26811	****
SLC38A10	5.43966e-09	-0.308698	8.71482e-08	8.26443	****
RRP7A	5.43966e-09	-0.353447	8.71482e-08	8.26443	****
ZNF76	5.48055e-09	-0.338149	8.77537e-08	8.26118	****
WDR90	5.52174e-09	-0.461862	8.82638e-08	8.25792	****
ZBTB42	5.52174e-09	-0.360259	8.82638e-08	8.25792	****
BX890604.1	5.52174e-09	-0.396769	8.82638e-08	8.25792	****
WNT3	5.56321e-09	-0.423818	8.8827e-08	8.25467	****
TNFAIP3	5.56323e-09	0.578663	8.8827e-08	8.25467	****
EPN3	5.5839e-09	-0.7167	8.91068e-08	8.25306	****
NDFIP2	5.60502e-09	-0.40333	8.93435e-08	8.25142	****
SH3BP4	5.60502e-09	-0.532556	8.93435e-08	8.25142	****
HSD17B2	5.64485e-09	-1.13843	8.99278e-08	8.24835	****
EBI3	5.68681e-09	0.393675	9.05454e-08	8.24513	****
KMT2D	5.73225e-09	-0.278208	9.12177e-08	8.24168	****
ZNF618	5.77528e-09	-0.37055	9.18509e-08	8.23843	****
MST1P2	5.79689e-09	-0.612902	9.21429e-08	8.2368	****
APOBEC3D	5.8186e-09	0.51272	9.22816e-08	8.23518	****
HSPA9	5.81862e-09	-0.394422	9.22816e-08	8.23518	****
MLXIP	5.81862e-09	-0.304359	9.22816e-08	8.23518	****
CCHCR1	5.81862e-09	-0.419693	9.22816e-08	8.23518	****
TIFAB	5.84995e-09	0.160643	9.27266e-08	8.23285	****
ZNF516	5.86228e-09	-0.405569	9.28183e-08	8.23193	****
ADCK5	5.86228e-09	-0.412677	9.28183e-08	8.23193	****
EIPR1	5.90626e-09	-0.333498	9.34104e-08	8.22869	****
QARS	5.90626e-09	-0.286448	9.34104e-08	8.22869	****
ZNF526	5.99518e-09	-0.350077	9.46584e-08	8.2222	****
DCXR	5.99518e-09	-0.517961	9.46584e-08	8.2222	****
ZNF511	5.99518e-09	-0.30816	9.46584e-08	8.2222	****
FBXL14	6.04013e-09	-0.381503	9.53151e-08	8.21895	****
AKR1C4	6.08229e-09	-0.75968	9.56571e-08	8.21593	****
MRPS34	6.0854e-09	-0.355007	9.56571e-08	8.21571	****
MZF1	6.0854e-09	-0.413458	9.56571e-08	8.21571	****
LAMTOR2	6.0854e-09	-0.393625	9.56571e-08	8.21571	****
MACROD1	6.0854e-09	-0.515875	9.56571e-08	8.21571	****
KIAA0895	6.0854e-09	-0.508229	9.56571e-08	8.21571	****
SFMBT2	6.0854e-09	0.475649	9.56571e-08	8.21571	****
SP100	6.13101e-09	0.396424	9.61609e-08	8.21247	****
TRIM45	6.13101e-09	-0.467144	9.61609e-08	8.21247	****
ANAPC11	6.13101e-09	-0.332682	9.61609e-08	8.21247	****
MIB2	6.13101e-09	-0.35687	9.61609e-08	8.21247	****
MED24	6.22322e-09	-0.302125	9.75532e-08	8.20599	****
B9D1	6.26983e-09	-0.406831	9.81754e-08	8.20274	****
CABYR	6.26983e-09	-1.09586	9.81754e-08	8.20274	****
AC099336.1	6.36363e-09	-0.24134	9.95411e-08	8.19629	****
ADGRG1	6.36407e-09	-0.70213	9.95411e-08	8.19627	****
KLRF1	6.4104e-09	0.501996	1.00211e-07	8.19312	****
HSD11B2	6.45968e-09	-0.722497	1.00925e-07	8.18979	****
MMAB	6.5567e-09	-0.399508	1.02328e-07	8.18331	****
ZNF202	6.5567e-09	-0.325314	1.02328e-07	8.18331	****
AC007458.1	6.56938e-09	0.318134	1.0247e-07	8.18248	****
GPBP1L1	6.60573e-09	-0.28119	1.02924e-07	8.18008	****
FAAP100	6.60573e-09	-0.353788	1.02924e-07	8.18008	****
FAM84B	6.65513e-09	-0.480107	1.0358e-07	8.17684	****
MTA1	6.65513e-09	-0.384877	1.0358e-07	8.17684	****
GTF3C1	6.70488e-09	-0.280423	1.04183e-07	8.17361	****
UBL4A	6.70488e-09	-0.352405	1.04183e-07	8.17361	****
OLR1	6.70488e-09	0.937384	1.04183e-07	8.17361	****
VPREB3	6.72855e-09	0.890012	1.04493e-07	8.17208	****
XPNPEP3	6.75499e-09	-0.318778	1.04847e-07	8.17038	****
EDC4	6.85632e-09	-0.272245	1.06361e-07	8.16391	****
TMEM141	6.90753e-09	-0.517475	1.07097e-07	8.16068	****
BMP2	7.01108e-09	-0.883787	1.08584e-07	8.15422	****
DOCK1	7.01108e-09	-0.388817	1.08584e-07	8.15422	****
DHPS	7.06342e-09	-0.309346	1.09275e-07	8.15099	****
ELF3	7.06342e-09	-0.7835	1.09275e-07	8.15099	****
FCRL6	7.11479e-09	0.448411	1.09851e-07	8.14784	****
AC073869.1	7.11614e-09	-0.386292	1.09851e-07	8.14776	****
TRAPPC9	7.11614e-09	-0.360039	1.09851e-07	8.14776	****
NME2	7.11614e-09	-0.498605	1.09851e-07	8.14776	****
GRB14	7.16924e-09	-0.962217	1.1055e-07	8.14453	****
ABT1	7.16924e-09	-0.287122	1.1055e-07	8.14453	****
NFXL1	7.2766e-09	-0.312489	1.12145e-07	8.13807	****
PTPN23	7.33086e-09	-0.254474	1.1292e-07	8.13485	****
ZNF207	7.44057e-09	-0.249354	1.14424e-07	8.12839	****
RHOBTB1	7.44057e-09	-0.476465	1.14424e-07	8.12839	****
HIRA	7.44057e-09	-0.316757	1.14424e-07	8.12839	****
KCNMA1	7.55188e-09	0.604809	1.16072e-07	8.12194	****
DIS3L2	7.60814e-09	-0.295089	1.16874e-07	8.11872	****
ACMSD	7.63646e-09	-0.825485	1.17245e-07	8.11711	****
ZNF804A	7.66471e-09	0.238624	1.17615e-07	8.1155	****
AC104699.1	7.70078e-09	0.402543	1.18105e-07	8.11347	****
C22orf34	7.72189e-09	0.329177	1.18365e-07	8.11228	****
UQCC2	7.77938e-09	-0.440173	1.19117e-07	8.10906	****
ZFYVE27	7.77938e-09	-0.301345	1.19117e-07	8.10906	****
AGPAT1	7.83728e-09	-0.329451	1.19939e-07	8.10583	****
DIDO1	7.89561e-09	-0.276151	1.20702e-07	8.10261	****
EMC8	7.89561e-09	-0.367516	1.20702e-07	8.10261	****
MOK	7.95436e-09	-0.448796	1.21534e-07	8.09939	****
ZNF473	8.07313e-09	-0.327336	1.23216e-07	8.09296	****
ARHGAP45	8.07313e-09	0.53569	1.23216e-07	8.09296	****
NOB1	8.13316e-09	-0.396549	1.24066e-07	8.08974	****
POMT2	8.25453e-09	-0.393132	1.25849e-07	8.08331	****
MARCO	8.31587e-09	1.22643	1.26717e-07	8.08009	****
NUBP2	8.43989e-09	-0.310625	1.28537e-07	8.07366	****
PRDM10	8.6293e-09	-0.249559	1.31351e-07	8.06402	****
PUSL1	8.69335e-09	-0.355177	1.32255e-07	8.06081	****
AL365361.1	8.75703e-09	0.0538639	1.33023e-07	8.05764	****
OAS2	8.75786e-09	0.674535	1.33023e-07	8.0576	****
TMSB4X	8.75786e-09	0.498858	1.33023e-07	8.0576	****
GLYR1	8.82283e-09	-0.264428	1.33866e-07	8.05439	****
ITPRIPL1	8.82283e-09	0.357232	1.33866e-07	8.05439	****
ITGAM	8.95419e-09	0.654902	1.35787e-07	8.04797	****
IGKV3D-7	9.01038e-09	0.558454	1.36566e-07	8.04526	****
CAD	9.02058e-09	-0.428165	1.36648e-07	8.04477	****
DOCK6	9.08745e-09	-0.436462	1.37587e-07	8.04156	****
POMK	9.1548e-09	-0.422132	1.38533e-07	8.03835	****
IGHV1OR16-3	9.16543e-09	0.609521	1.3862e-07	8.03785	****
SP110	9.22264e-09	0.459507	1.39337e-07	8.03514	****
RNF207	9.22264e-09	-0.455417	1.39337e-07	8.03514	****
IGHJ5	9.28964e-09	0.899993	1.40145e-07	8.032	****
GRB10	9.29097e-09	-0.556681	1.40145e-07	8.03194	****
GATS	9.29097e-09	-0.505428	1.40145e-07	8.03194	****
CCDC120	9.35978e-09	-0.312375	1.41033e-07	8.02873	****
WASH6P	9.35978e-09	-0.508939	1.41033e-07	8.02873	****
LMTK2	9.4291e-09	-0.377033	1.42002e-07	8.02553	****
CD300C	9.49878e-09	0.442823	1.42902e-07	8.02233	****
UBE2O	9.49891e-09	-0.326743	1.42902e-07	8.02233	****
APOBEC3F	9.64004e-09	0.408276	1.44871e-07	8.01592	****
PIK3R6	9.64004e-09	0.436984	1.44871e-07	8.01592	****
MRPL9	9.71137e-09	-0.337968	1.45866e-07	8.01272	****
CLEC4D	9.71722e-09	0.339119	1.45877e-07	8.01246	****
PCSK9	9.74332e-09	-0.95865	1.46191e-07	8.01129	****
ESS2	9.85557e-09	-0.276154	1.47797e-07	8.00632	****
NCBP3	9.92845e-09	-0.317596	1.48654e-07	8.00312	****
COMMD4	9.92845e-09	-0.367848	1.48654e-07	8.00312	****
CNNM3	9.92845e-09	-0.315085	1.48654e-07	8.00312	****
GPX2	1.00603e-08	-2.11193	1.50549e-07	7.99739	****
RAB33A	1.01496e-08	0.43723	1.51735e-07	7.99355	****
ATXN7L3B	1.01502e-08	-0.291555	1.51735e-07	7.99352	****
TNFRSF13C	1.02251e-08	0.306712	1.52695e-07	7.99033	****
POLR3B	1.02252e-08	-0.3186	1.52695e-07	7.99033	****
TKT	1.03768e-08	-0.569509	1.54878e-07	7.98393	****
TRGV3	1.03886e-08	0.741987	1.54972e-07	7.98344	****
CLEC12B	1.04024e-08	0.271184	1.55095e-07	7.98287	****
RAB26	1.04493e-08	-0.523394	1.5553e-07	7.98091	****
TPD52L1	1.04535e-08	-0.747021	1.5553e-07	7.98074	****
RUVBL2	1.04535e-08	-0.436151	1.5553e-07	7.98074	****
ZBED1	1.04535e-08	-0.406762	1.5553e-07	7.98074	****
HLA-DPB2	1.05868e-08	0.268745	1.57431e-07	7.97524	****
ACOT8	1.06866e-08	-0.318989	1.58833e-07	7.97116	****
SLC27A4	1.07655e-08	-0.434554	1.59921e-07	7.96797	****
ILF2	1.08449e-08	-0.391282	1.61016e-07	7.96477	****
SDCCAG3	1.09249e-08	-0.348283	1.62034e-07	7.96158	****
POFUT2	1.09249e-08	-0.338873	1.62034e-07	7.96158	****
HMGXB3	1.10054e-08	-0.304261	1.63058e-07	7.95839	****
OBSL1	1.10054e-08	-0.616703	1.63058e-07	7.95839	****
STAT5A	1.10866e-08	0.408116	1.64004e-07	7.9552	****
KIAA1551	1.10866e-08	0.422801	1.64004e-07	7.9552	****
SOWAHC	1.10866e-08	-0.553403	1.64004e-07	7.9552	****
SIGLEC9	1.13334e-08	0.526148	1.67394e-07	7.94564	****
TSNARE1	1.13334e-08	-0.45209	1.67394e-07	7.94564	****
RGL2	1.13334e-08	-0.410994	1.67394e-07	7.94564	****
IGLV5-37	1.14173e-08	1.10413	1.68544e-07	7.94244	****
OR56B1	1.1489e-08	0.334403	1.69515e-07	7.93972	****
SIAH1	1.1501e-08	-0.30173	1.69604e-07	7.93926	****
LRRC14	1.15857e-08	-0.341066	1.70764e-07	7.93608	****
BRAT1	1.17568e-08	-0.372615	1.73017e-07	7.92971	****
COX6A1	1.17568e-08	-0.534585	1.73017e-07	7.92971	****
STARD10	1.17568e-08	-0.650406	1.73017e-07	7.92971	****
ESRRA	1.18434e-08	-0.350691	1.742e-07	7.92653	****
IFIT3	1.19305e-08	0.675672	1.75209e-07	7.92334	****
ADGRE5	1.19305e-08	0.500574	1.75209e-07	7.92334	****
PCED1B	1.19305e-08	0.520135	1.75209e-07	7.92334	****
FAM86C2P	1.20181e-08	-0.437234	1.76404e-07	7.92017	****
ANAPC7	1.21066e-08	-0.330785	1.77611e-07	7.91698	****
MMP15	1.22852e-08	-0.719134	1.80139e-07	7.91062	****
PAX5	1.23747e-08	0.434187	1.81357e-07	7.90747	****
NFRKB	1.2558e-08	-0.302716	1.83949e-07	7.90108	****
CD1C	1.27429e-08	0.935796	1.8618e-07	7.89473	****
TXN2	1.27431e-08	-0.299668	1.8618e-07	7.89472	****
AKAP7	1.27431e-08	0.392021	1.8618e-07	7.89472	****
RHOD	1.27431e-08	-0.602614	1.8618e-07	7.89472	****
SPTBN2	1.27431e-08	-0.635066	1.8618e-07	7.89472	****
ABCC11	1.27863e-08	-0.225514	1.86714e-07	7.89326	****
DHX32	1.28367e-08	-0.378556	1.87257e-07	7.89155	****
PRPF3	1.28367e-08	-0.405854	1.87257e-07	7.89155	****
INPP5A	1.31213e-08	-0.302526	1.91311e-07	7.88202	****
DPYD	1.34121e-08	0.546259	1.95451e-07	7.8725	****
RECQL5	1.35105e-08	-0.356914	1.96581e-07	7.86933	****
LONP1	1.35105e-08	-0.359186	1.96581e-07	7.86933	****
YRDC	1.35105e-08	-0.392387	1.96581e-07	7.86933	****
ENTPD8	1.36058e-08	-0.544642	1.97414e-07	7.86628	****
TAF1C	1.36095e-08	-0.3434	1.97414e-07	7.86616	****
KRT18	1.36095e-08	-0.714308	1.97414e-07	7.86616	****
JTB	1.36095e-08	-0.338488	1.97414e-07	7.86616	****
PTK2	1.36095e-08	-0.378252	1.97414e-07	7.86616	****
RBM4	1.36095e-08	-0.295554	1.97414e-07	7.86616	****
DPT	1.36592e-08	0.86566	1.98033e-07	7.86458	****
TRIB3	1.38096e-08	-0.617507	2.00113e-07	7.85982	****
AL355802.2	1.42185e-08	-0.366445	2.05933e-07	7.84715	****
B3GALT6	1.43225e-08	-0.143114	2.07333e-07	7.84398	****
DPH1	1.44274e-08	-0.298898	2.08638e-07	7.84081	****
LPIN3	1.44274e-08	-0.474226	2.08638e-07	7.84081	****
COX10	1.45329e-08	-0.28441	2.0995e-07	7.83765	****
NSUN4	1.45329e-08	-0.235297	2.0995e-07	7.83765	****
CLEC4C	1.45678e-08	0.457341	2.10347e-07	7.83661	****
ZNF771	1.46392e-08	-0.107887	2.10842e-07	7.83448	****
GTF2IRD1	1.46392e-08	-0.465104	2.10842e-07	7.83448	****
PREB	1.46392e-08	-0.313806	2.10842e-07	7.83448	****
EWSR1	1.46392e-08	-0.251288	2.10842e-07	7.83448	****
ZNF512B	1.46392e-08	-0.419076	2.10842e-07	7.83448	****
DNAJC5	1.47462e-08	-0.329344	2.12168e-07	7.83132	****
SUDS3P1	1.47462e-08	-0.413164	2.12168e-07	7.83132	****
Z82206.1	1.47921e-08	0.365972	2.1272e-07	7.82997	****
AC009093.9	1.49065e-08	0.448824	2.14256e-07	7.82662	****
TTC30B	1.49626e-08	-0.316085	2.14954e-07	7.82499	****
SFXN1	1.5072e-08	-0.412245	2.16415e-07	7.82183	****
SDCBP2	1.51821e-08	-1.08394	2.17776e-07	7.81867	****
WDR12	1.51821e-08	-0.361345	2.17776e-07	7.81867	****
TRAV26-2	1.52049e-08	0.559088	2.17993e-07	7.81802	****
FCN1	1.54046e-08	0.67488	2.203e-07	7.81235	****
B3GNTL1	1.54046e-08	-0.408852	2.203e-07	7.81235	****
SIX5	1.54046e-08	-0.377798	2.203e-07	7.81235	****
PDXDC1	1.54046e-08	-0.322481	2.203e-07	7.81235	****
FAHD1	1.54046e-08	-0.297246	2.203e-07	7.81235	****
ZNF335	1.55171e-08	-0.290136	2.21797e-07	7.80919	****
BTN3A1	1.56304e-08	0.533424	2.22967e-07	7.80603	****
POFUT1	1.56304e-08	-0.313177	2.22967e-07	7.80603	****
UBE2M	1.56304e-08	-0.349004	2.22967e-07	7.80603	****
C2orf68	1.56304e-08	-0.254558	2.22967e-07	7.80603	****
PTGR1	1.57445e-08	-0.978899	2.24143e-07	7.80287	****
HTATIP2	1.57445e-08	-0.477765	2.24143e-07	7.80287	****
KLHL36	1.57445e-08	-0.351594	2.24143e-07	7.80287	****
IFI44	1.57445e-08	0.767702	2.24143e-07	7.80287	****
TRBV7-3	1.59425e-08	0.272851	2.26849e-07	7.79744	****
EHBP1	1.5975e-08	-0.40801	2.27084e-07	7.79656	****
STAG3L5P-PVRIG2P-PILRB	1.5975e-08	-0.328465	2.27084e-07	7.79656	****
TMIGD2	1.59967e-08	0.222727	2.27279e-07	7.79597	****
C9orf139	1.60218e-08	0.0865391	2.27521e-07	7.79529	****
[truncated: 26,375 more rows]

## Sheet: Table_S7
Table S7. LIRA-score group relvant ligand-receptor analysis, Related to Figure 5F and S8C.
LR	p.value	Statistic	p.adj	log10pvalue	p.signif	from	to	method
ICAM1_ICAM3_ITGAL	3.31978e-21	-0.216927	2.65251e-18	20.4789	****	ICAM1	ICAM3	Wilcoxon
ICAM1_IL2RG	3.38533e-20	-0.212686	1.35244e-17	19.4704	****	ICAM1	IL2RG	Wilcoxon
IL16_KCNA3	8.23068e-20	-0.341235	2.1921e-17	19.0846	****	IL16	KCNA3	Wilcoxon
CCL2_CCL3_GNAI2_CCL5_CCL4_CCR5	7.63379e-18	-0.321848	1.52485e-15	17.1173	****	CCL2	CCL3	Wilcoxon
CCL2_CCL3_CCL5_CCR4	1.49447e-17	-0.395697	1.71141e-15	16.8255	****	CCL2	CCL3	Wilcoxon
CCL2_CCR2	1.47991e-17	-0.331355	1.71141e-15	16.8298	****	CCL2	CCR2	Wilcoxon
ICAM3_ITGB2	1.49935e-17	-0.207412	1.71141e-15	16.8241	****	ICAM3	ITGB2	Wilcoxon
FN1_ITGB7	2.65657e-17	-0.203205	2.65324e-15	16.5757	****	FN1	ITGB7	Wilcoxon
VCAN_ITGA4	1.43043e-16	-0.146441	1.2699e-14	15.8445	****	VCAN	ITGA4	Wilcoxon
BTLA_CD79A	1.59756e-16	-0.38848	1.27645e-14	15.7965	****	BTLA	CD79A	Wilcoxon
VCAM1_ITGB7	1.78441e-16	-0.203483	1.29613e-14	15.7485	****	VCAM1	ITGB7	Wilcoxon
C3_ITGB2	2.33916e-16	-0.139146	1.55749e-14	15.6309	****	C3	ITGB2	Wilcoxon
IL16_CD4	2.63551e-16	-0.237924	1.61982e-14	15.5791	****	IL16	CD4	Wilcoxon
CDH1_ITGB7	3.18039e-16	-0.197653	1.81509e-14	15.4975	****	CDH1	ITGB7	Wilcoxon
LY86_CD180	4.3453e-16	-0.311741	2.31459e-14	15.362	****	LY86	CD180	Wilcoxon
BTLA_TNFRSF14	6.7303e-16	-0.379725	3.36094e-14	15.172	****	BTLA	TNFRSF14	Wilcoxon
CCL13_CCR5	8.09998e-16	-0.344312	3.80699e-14	15.0915	****	CCL13	CCR5	Wilcoxon
CXCL16_CXCR6	1.23488e-15	-0.333947	5.48148e-14	14.9084	****	CXCL16	CXCR6	Wilcoxon
LTA_LTBR_TNFRSF14_TNFRSF1A_TNFRSF1B	1.55534e-15	-0.344864	6.54063e-14	14.8082	****	LTA	LTBR	Wilcoxon
CXCL10_CXCR3	2.28061e-15	-0.322009	9.11104e-14	14.6419	****	CXCL10	CXCR3	Wilcoxon
CCL13_CXCR3	2.7269e-15	-0.32877	1.03752e-13	14.5643	****	CCL13	CXCR3	Wilcoxon
CCL5_CXCR3	3.50584e-15	-0.318151	1.27326e-13	14.4552	****	CCL5	CXCR3	Wilcoxon
VCAM1_ITGA4	4.50191e-15	-0.172246	1.56393e-13	14.3466	****	VCAM1	ITGA4	Wilcoxon
CXCL12_CXCR3	6.35527e-15	-0.314639	2.11577e-13	14.1969	****	CXCL12	CXCR3	Wilcoxon
CCL13_CCR2	1.15229e-14	-0.351298	3.68273e-13	13.9384	****	CCL13	CCR2	Wilcoxon
CCL20_CXCR3	3.13007e-14	-0.301913	9.61894e-13	13.5044	****	CCL20	CXCR3	Wilcoxon
CD40LG_CD40	4.19797e-14	-0.408593	1.24229e-12	13.377	****	CD40LG	CD40	Wilcoxon
TNFSF13B_TNFRSF17	9.75894e-14	-0.456979	2.78478e-12	13.0106	****	TNFSF13B	TNFRSF17	Wilcoxon
F13A1_ITGA4	1.25849e-13	-0.144735	3.46737e-12	12.9001	****	F13A1	ITGA4	Wilcoxon
SELPLG_SELL	1.38629e-13	-0.249633	3.69214e-12	12.8581	****	SELPLG	SELL	Wilcoxon
CCL5_SDC4	1.92586e-13	-0.199045	4.96374e-12	12.7154	****	CCL5	SDC4	Wilcoxon
B2M_HLA-A_HLA-B_HLA-C_LILRB1	4.29666e-13	-0.195503	1.07282e-11	12.3669	****	B2M	HLA-A	Wilcoxon
CCL4_CCR8	4.69688e-13	-0.369305	1.13721e-11	12.3282	****	CCL4	CCR8	Wilcoxon
LTB_CD40	5.51788e-13	-0.318035	1.2967e-11	12.2582	****	LTB	CD40	Wilcoxon
CFH_SELL	1.01219e-12	-0.250376	2.31069e-11	11.9947	****	CFH	SELL	Wilcoxon
LTB_LTBR_TNFRSF1A	1.14185e-12	-0.304037	2.53427e-11	11.9424	****	LTB	LTBR	Wilcoxon
GNAI2_P2RY12	2.32713e-12	-0.392794	5.02535e-11	11.6332	****	GNAI2	P2RY12	Wilcoxon
PODXL_SELL	3.0629e-12	-0.227737	6.44015e-11	11.5139	****	PODXL	SELL	Wilcoxon
C3_CD55_C1QA_CR1	3.37347e-12	-0.23106	6.91128e-11	11.4719	****	C3	CD55	Wilcoxon
CCL5_CCR1	4.2007e-12	-0.20421	8.39089e-11	11.3767	****	CCL5	CCR1	Wilcoxon
ANXA1_HEBP1_FPR3	5.51095e-12	-0.176647	1.07396e-10	11.2588	****	ANXA1	HEBP1	Wilcoxon
GZMB_IGF2R	6.35904e-12	-0.307713	1.20973e-10	11.1966	****	GZMB	IGF2R	Wilcoxon
C3_CD19	9.19544e-12	-0.458036	1.70864e-10	11.0364	****	C3	CD19	Wilcoxon
GNAI2_IGF1R	1.28615e-11	0.100821	2.33553e-10	10.8907	****	GNAI2	IGF1R	Wilcoxon
CCL5_SDC1	1.35502e-11	-0.176954	2.40591e-10	10.8681	****	CCL5	SDC1	Wilcoxon
FASLG_FAS	1.60889e-11	-0.306533	2.79458e-10	10.7935	****	FASLG	FAS	Wilcoxon
C3_ICAM1_ITGAX	2.61538e-11	-0.122158	4.44614e-10	10.5825	****	C3	ICAM1	Wilcoxon
CCL2_CCR1	3.13005e-11	-0.199449	5.21024e-10	10.5044	****	CCL2	CCR1	Wilcoxon
C3_C3AR1	3.24429e-11	-0.159679	5.29018e-10	10.4889	****	C3	C3AR1	Wilcoxon
SEMA4D_PLXNB2	4.27381e-11	-0.0979321	6.82954e-10	10.3692	****	SEMA4D	PLXNB2	Wilcoxon
CCL4_CCR1	5.18347e-11	-0.200096	8.12077e-10	10.2854	****	CCL4	CCR1	Wilcoxon
THBS2_ITGA4	5.56427e-11	-0.11322	8.54972e-10	10.2546	****	THBS2	ITGA4	Wilcoxon
APP_NCSTN	7.05373e-11	0.0537184	1.06338e-09	10.1516	****	APP	NCSTN	Wilcoxon
CDH1_IGF1R	7.64477e-11	0.112028	1.13114e-09	10.1166	****	CDH1	IGF1R	Wilcoxon
CCL3_CCR1	7.8589e-11	-0.198271	1.14168e-09	10.1046	****	CCL3	CCR1	Wilcoxon
CCL8_CCR5	8.53713e-11	-0.275165	1.21807e-09	10.0687	****	CCL8	CCR5	Wilcoxon
RARRES2_CMKLR1	8.75374e-11	-0.196086	1.22706e-09	10.0578	****	RARRES2	CMKLR1	Wilcoxon
SEMA4D_CD72	9.06602e-11	-0.225448	1.24892e-09	10.0426	****	SEMA4D	CD72	Wilcoxon
TNFSF13B_TNFRSF13B	1.11088e-10	-0.416101	1.50439e-09	9.95433	****	TNFSF13B	TNFRSF13B	Wilcoxon
AFDN_F11R	1.44775e-10	0.204747	1.92792e-09	9.83931	****	AFDN	F11R	Wilcoxon
VCAM1_ITGB2	2.19044e-10	-0.157573	2.86912e-09	9.65947	****	VCAM1	ITGB2	Wilcoxon
ICAM1_IL2RA	2.61265e-10	-0.200034	3.36695e-09	9.58292	****	ICAM1	IL2RA	Wilcoxon
THBS1_LRP5	2.89462e-10	0.104955	3.67111e-09	9.53841	****	THBS1	LRP5	Wilcoxon
CDH1_PTPRF	5.75121e-10	0.0830373	7.10355e-09	9.24024	****	CDH1	PTPRF	Wilcoxon
APOE_LRP5	5.77885e-10	0.10986	7.10355e-09	9.23816	****	APOE	LRP5	Wilcoxon
APOE_LRPAP1_LRP8	6.15024e-10	0.199156	7.44551e-09	9.21111	****	APOE	LRPAP1	Wilcoxon
BGN_S100A9_TLR4	7.51631e-10	-0.131796	8.96348e-09	9.124	****	BGN	S100A9	Wilcoxon
GSTP1_TRAF2	7.88285e-10	0.0937844	9.26235e-09	9.10332	****	GSTP1	TRAF2	Wilcoxon
SPINT1_ST14	1.2711e-09	0.100298	1.47189e-08	8.89582	****	SPINT1	ST14	Wilcoxon
VCAM1_ITGB1	1.37032e-09	-0.157523	1.56412e-08	8.86318	****	VCAM1	ITGB1	Wilcoxon
CCL17_CCR8	1.42397e-09	-0.358873	1.60247e-08	8.8465	****	CCL17	CCR8	Wilcoxon
PCSK9_VLDLR	1.7462e-09	0.428041	1.93779e-08	8.75791	****	PCSK9	VLDLR	Wilcoxon
B2M_HLA-F	1.7807e-09	-0.0927755	1.94901e-08	8.74941	****	B2M	HLA-F	Wilcoxon
IFNG_IFNGR1_IFNGR2	2.22847e-09	-0.328171	2.40615e-08	8.65199	****	IFNG	IFNGR1	Wilcoxon
CCL8_CCR2	2.28863e-09	-0.272093	2.43815e-08	8.64042	****	CCL8	CCR2	Wilcoxon
ICAM1_ITGB2	2.74063e-09	-0.135742	2.88127e-08	8.56215	****	ICAM1	ITGB2	Wilcoxon
SEMA4D_MET	3.84911e-09	-0.0926489	3.99408e-08	8.41464	****	SEMA4D	MET	Wilcoxon
CCL17_CCR4	6.15763e-09	-0.351439	6.30762e-08	8.21059	****	CCL17	CCR4	Wilcoxon
EFNA4_EPHA2	9.40913e-09	0.136723	9.51632e-08	8.02645	****	EFNA4	EPHA2	Wilcoxon
VWF_GP1BA	1.06004e-08	-0.406833	1.05872e-07	7.97468	****	VWF	GP1BA	Wilcoxon
CCL13_CCR1	1.72027e-08	-0.249734	1.69691e-07	7.7644	****	CCL13	CCR1	Wilcoxon
ULBP2_KLRK1	2.78701e-08	-0.227942	2.71564e-07	7.55486	****	ULBP2	KLRK1	Wilcoxon
CTHRC1_FZD5	2.90611e-08	0.192186	2.79757e-07	7.53669	****	CTHRC1	FZD5	Wilcoxon
TNFSF13_TNFRSF17	2.97699e-08	-0.273734	2.83168e-07	7.52622	****	TNFSF13	TNFRSF17	Wilcoxon
IL18_IL18R1	3.1137e-08	-0.163892	2.92688e-07	7.50672	****	IL18	IL18R1	Wilcoxon
VCAN_TLR2	3.26469e-08	-0.115918	3.03312e-07	7.48616	****	VCAN	TLR2	Wilcoxon
AFDN_NECTIN4	3.84291e-08	0.166301	3.5293e-07	7.41534	****	AFDN	NECTIN4	Wilcoxon
GNAS_PTGDR	4.63687e-08	-0.217927	4.21007e-07	7.33377	****	GNAS	PTGDR	Wilcoxon
HLA-E_KLRC1	5.07306e-08	-0.278948	4.55436e-07	7.29473	****	HLA-E	KLRC1	Wilcoxon
EFNA1_EPHA2	5.63642e-08	0.100505	5.00389e-07	7.249	****	EFNA1	EPHA2	Wilcoxon
TNFSF13_TNFRSF13B	6.22007e-08	-0.282688	5.46136e-07	7.2062	****	TNFSF13	TNFRSF13B	Wilcoxon
TNFSF13B_TNFRSF13C	6.65849e-08	-0.214204	5.78276e-07	7.17662	****	TNFSF13B	TNFRSF13C	Wilcoxon
CXCL10_SDC4	7.16714e-08	-0.205682	6.15757e-07	7.14465	****	CXCL10	SDC4	Wilcoxon
CCL7_CXCR3	8.46609e-08	-0.237796	7.19617e-07	7.07232	****	CCL7	CXCR3	Wilcoxon
BGN_TLR2	1.00526e-07	-0.111332	8.45476e-07	6.99772	****	BGN	TLR2	Wilcoxon
C3_CCN2_CCN1_ICAM1_ITGAM	1.10132e-07	-0.142031	9.0717e-07	6.95809	****	C3	CCN2	Wilcoxon
CFH_ITGAM	1.09677e-07	-0.141685	9.0717e-07	6.95989	****	CFH	ITGAM	Wilcoxon
SEMA4D_ERBB2	1.13841e-07	-0.075522	9.2815e-07	6.9437	****	SEMA4D	ERBB2	Wilcoxon
IL15_IL2RB	1.30996e-07	-0.161629	1.05723e-06	6.88274	****	IL15	IL2RB	Wilcoxon
GAS6_TYRO3	1.35382e-07	0.162214	1.0817e-06	6.86844	****	GAS6	TYRO3	Wilcoxon
IL15_IL2RA	1.42229e-07	-0.160321	1.12516e-06	6.84701	****	IL15	IL2RA	Wilcoxon
EBI3_IL27RA	1.64758e-07	-0.214539	1.29061e-06	6.78315	****	EBI3	IL27RA	Wilcoxon
HLA-B_HLA-E_KLRD1	1.7741e-07	-0.172194	1.37622e-06	6.75102	****	HLA-B	HLA-E	Wilcoxon
CD14_FN1_SPP1_THBS1_ITGA4	1.82545e-07	-0.111252	1.40243e-06	6.73863	****	CD14	FN1	Wilcoxon
CSF1_CSF1R	2.13026e-07	-0.131575	1.62103e-06	6.67157	****	CSF1	CSF1R	Wilcoxon
PROS1_TYRO3	2.30989e-07	0.15555	1.74114e-06	6.63641	****	PROS1	TYRO3	Wilcoxon
IL15_IL15RA	2.37615e-07	-0.157735	1.77434e-06	6.62413	****	IL15	IL15RA	Wilcoxon
IL15_IL2RG	2.58614e-07	-0.157143	1.91326e-06	6.58735	****	IL15	IL2RG	Wilcoxon
HLA-A_HLA-B_HLA-C_LILRB2	2.79148e-07	-0.127733	2.04623e-06	6.55416	****	HLA-A	HLA-B	Wilcoxon
RARRES2_CCRL2	3.90395e-07	-0.156912	2.83569e-06	6.4085	****	RARRES2	CCRL2	Wilcoxon
IL18_IL18RAP	4.02985e-07	-0.196199	2.90077e-06	6.39471	****	IL18	IL18RAP	Wilcoxon
EFNA3_EPHA3	4.86625e-07	0.141134	3.47155e-06	6.31281	****	EFNA3	EPHA3	Wilcoxon
EFNA3_EPHA1	5.24745e-07	0.141909	3.64584e-06	6.28005	****	EFNA3	EPHA1	Wilcoxon
EFNA3_EPHA2	5.24745e-07	0.141909	3.64584e-06	6.28005	****	EFNA3	EPHA2	Wilcoxon
EFNA3_EPHA4	5.24745e-07	0.141909	3.64584e-06	6.28005	****	EFNA3	EPHA4	Wilcoxon
EFNA3_EPHB1	5.61281e-07	0.128766	3.86607e-06	6.25082	****	EFNA3	EPHB1	Wilcoxon
CCL22_CCR4	6.10405e-07	-0.256196	4.16849e-06	6.21438	****	CCL22	CCR4	Wilcoxon
CDH1_ITGAE	6.43473e-07	-0.132852	4.35708e-06	6.19147	****	CDH1	ITGAE	Wilcoxon
HRAS_INSR	6.92894e-07	0.0740978	4.65229e-06	6.15933	****	HRAS	INSR	Wilcoxon
CD55_ADGRE5	9.22584e-07	-0.0858683	6.14287e-06	6.03499	****	CD55	ADGRE5	Wilcoxon
MFNG_NOTCH1	1.26738e-06	-0.117085	8.30033e-06	5.89709	****	MFNG	NOTCH1	Wilcoxon
MFNG_NOTCH2	1.26738e-06	-0.116962	8.30033e-06	5.89709	****	MFNG	NOTCH2	Wilcoxon
PSAP_CELSR1	1.32651e-06	0.097428	8.61691e-06	5.87729	****	PSAP	CELSR1	Wilcoxon
S100A8_TLR4	1.36221e-06	-0.127472	8.77748e-06	5.86576	****	S100A8	TLR4	Wilcoxon
COL3A1_DDR1	1.57275e-06	0.0898208	1.0053e-05	5.80334	****	COL3A1	DDR1	Wilcoxon
COL1A1_DDR1	1.68307e-06	0.089461	1.06728e-05	5.7739	****	COL1A1	DDR1	Wilcoxon
SEMA3F_NRP1	1.72147e-06	0.116964	1.08304e-05	5.7641	****	SEMA3F	NRP1	Wilcoxon
TNFSF8_TNFRSF8	1.79058e-06	-0.16482	1.11771e-05	5.74701	****	TNFSF8	TNFRSF8	Wilcoxon
AGRN_LRP4	1.8349e-06	0.190965	1.1365e-05	5.73639	****	AGRN	LRP4	Wilcoxon
BMP2_BMPR1A	2.02995e-06	0.16774	1.24764e-05	5.69251	****	BMP2	BMPR1A	Wilcoxon
BMP2_ENG	2.06819e-06	0.230596	1.26144e-05	5.68441	****	BMP2	ENG	Wilcoxon
BMP2_ACVR1	2.10712e-06	0.230023	1.27545e-05	5.67631	****	BMP2	ACVR1	Wilcoxon
BMP2_BMPR2	2.15477e-06	0.228033	1.29448e-05	5.6666	****	BMP2	BMPR2	Wilcoxon
TNFSF4_TNFRSF4	2.79285e-06	-0.14724	1.66529e-05	5.55395	****	TNFSF4	TNFRSF4	Wilcoxon
CCL23_CCR1	3.11185e-06	-0.250961	1.82821e-05	5.50698	****	CCL23	CCR1	Wilcoxon
TNF_TNFRSF1B	3.09604e-06	-0.175486	1.82821e-05	5.50919	****	TNF	TNFRSF1B	Wilcoxon
TGFA_EGFR	3.40551e-06	0.185041	1.97174e-05	5.46782	****	TGFA	EGFR	Wilcoxon
TGFA_ERBB2	3.40551e-06	0.185041	1.97174e-05	5.46782	****	TGFA	ERBB2	Wilcoxon
SEMA3F_PLXNA3	3.7719e-06	0.109491	2.16817e-05	5.42344	****	SEMA3F	PLXNA3	Wilcoxon
TNF_TNFRSF1A_TNFRSF21_TRAF2	3.96898e-06	-0.172141	2.26516e-05	5.40132	****	TNF	TNFRSF1A	Wilcoxon
B2M_CD1A	5.81256e-06	-0.327359	3.29378e-05	5.23563	****	B2M	CD1A	Wilcoxon
IL1B_ADRB2	5.87888e-06	-0.160025	3.30791e-05	5.23071	****	IL1B	ADRB2	Wilcoxon
FGF7_FGFR1_NRP1	6.18022e-06	-0.233594	3.45314e-05	5.209	****	FGF7	FGFR1	Wilcoxon
CX3CL1_CX3CR1	6.64825e-06	-0.207085	3.68885e-05	5.17729	****	CX3CL1	CX3CR1	Wilcoxon
ARF1_INSR	8.38175e-06	0.0471128	4.61863e-05	5.07667	****	ARF1	INSR	Wilcoxon
COL5A2_DDR1	9.18323e-06	0.0857266	5.02561e-05	5.037	****	COL5A2	DDR1	Wilcoxon
PRSS23_TMEM222	9.31285e-06	0.0768828	5.06188e-05	5.03092	****	PRSS23	TMEM222	Wilcoxon
ICAM2_ITGAM	1.00226e-05	-0.115508	5.41083e-05	4.99902	****	ICAM2	ITGAM	Wilcoxon
SERPING1_CD24_SELPLG_SELP	1.09349e-05	-0.227127	5.82463e-05	4.96119	****	SERPING1	CD24	Wilcoxon
VCAN_SELP	1.09349e-05	-0.227127	5.82463e-05	4.96119	****	VCAN	SELP	Wilcoxon
MMP9_CD44	1.13216e-05	-0.174163	5.99068e-05	4.94609	****	MMP9	CD44	Wilcoxon
B2M_PSAP_CD1B	1.48377e-05	-0.266862	7.79953e-05	4.82863	****	B2M	PSAP	Wilcoxon
CXCL12_CD4	1.51787e-05	-0.115604	7.92663e-05	4.81877	****	CXCL12	CD4	Wilcoxon
ADAM28_ITGA4	1.53354e-05	-0.130707	7.9565e-05	4.8143	****	ADAM28	ITGA4	Wilcoxon
TNFSF10_TNFRSF10D	1.68176e-05	0.0941934	8.66918e-05	4.77424	****	TNFSF10	TNFRSF10D	Wilcoxon
ICAM4_ITGB3	2.20899e-05	-0.194064	0.00011314	4.65581	****	ICAM4	ITGB3	Wilcoxon
TNFSF10_TNFRSF10B	2.32714e-05	-0.10226	0.000118078	4.63318	****	TNFSF10	TNFRSF10B	Wilcoxon
BMP2_ACVR2A	2.33496e-05	0.177718	0.000118078	4.63172	****	BMP2	ACVR2A	Wilcoxon
PROC_PROCR	2.38763e-05	0.285665	0.000119982	4.62203	****	PROC	PROCR	Wilcoxon
PNOC_OPRL1	2.57637e-05	-0.0985204	0.000128657	4.58899	****	PNOC	OPRL1	Wilcoxon
FN1_ITGA8	2.73233e-05	-0.192535	0.000135598	4.56347	****	FN1	ITGA8	Wilcoxon
PDGFA_PDGFRA	3.02875e-05	0.122716	0.000149381	4.51874	****	PDGFA	PDGFRA	Wilcoxon
ICAM2_ITGAL	3.16195e-05	-0.110977	0.000154994	4.50005	****	ICAM2	ITGAL	Wilcoxon
PROC_THBD	3.66314e-05	0.263142	0.000178467	4.43615	****	PROC	THBD	Wilcoxon
SEMA4C_PLXNB2	3.96724e-05	0.0660687	0.000192111	4.40151	****	SEMA4C	PLXNB2	Wilcoxon
AFDN_NECTIN2	4.3325e-05	0.0638233	0.000208534	4.36326	****	AFDN	NECTIN2	Wilcoxon
ANXA1_GNAI2_FPR1	5.32989e-05	-0.123623	0.000255005	4.27328	****	ANXA1	GNAI2	Wilcoxon
LRP1B_PLAUR	6.07908e-05	0.251794	0.000289118	4.21616	****	LRP1B	PLAUR	Wilcoxon
F13A1_ITGB1	6.66845e-05	-0.114822	0.000315272	4.17598	****	F13A1	ITGB1	Wilcoxon
LIF_IL6ST	6.81855e-05	0.12312	0.000320472	4.16631	****	LIF	IL6ST	Wilcoxon
TGFB1_TGFBR2	8.0379e-05	-0.0629585	0.000375572	4.09486	****	TGFB1	TGFBR2	Wilcoxon
VCAN_CD44	8.39982e-05	-0.0686116	0.000390201	4.07573	****	VCAN	CD44	Wilcoxon
TNFSF4_TRAF2	9.97625e-05	-0.148014	0.000460753	4.00103	****	TNFSF4	TRAF2	Wilcoxon
IL10_IL10RA	0.000105585	-0.152772	0.00048207	3.9764	***	IL10	IL10RA	Wilcoxon
IL10_IL10RB	0.000105585	-0.152772	0.00048207	3.9764	***	IL10	IL10RB	Wilcoxon
GNAI2_PTPRU	0.000108487	0.10823	0.000492505	3.96462	***	GNAI2	PTPRU	Wilcoxon
IL7_IL7R	0.000110519	-0.16741	0.000498898	3.95656	***	IL7	IL7R	Wilcoxon
BST1_CAV1	0.000114344	-0.100047	0.000513262	3.94179	***	BST1	CAV1	Wilcoxon
ADAM15_ITGB1	0.000130919	0.0569803	0.00058438	3.883	***	ADAM15	ITGB1	Wilcoxon
CD14_ITGB1	0.000140889	-0.0958482	0.00062539	3.85112	***	CD14	ITGB1	Wilcoxon
JAG2_NOTCH1	0.000143929	0.105732	0.000635354	3.84185	***	JAG2	NOTCH1	Wilcoxon
SEMA4A_PLXND1	0.000147479	-0.0638183	0.000647448	3.83127	***	SEMA4A	PLXND1	Wilcoxon
ICAM4_ITGAM	0.000149512	-0.204254	0.000652785	3.82533	***	ICAM4	ITGAM	Wilcoxon
AFDN_EPHB3	0.000167003	0.125767	0.000725193	3.77728	***	AFDN	EPHB3	Wilcoxon
SPP1_S1PR1	0.000173162	-0.10633	0.000747874	3.76155	***	SPP1	S1PR1	Wilcoxon
CCL8_CCR1	0.000176853	-0.175027	0.000759707	3.75239	***	CCL8	CCR1	Wilcoxon
VEGFA_GPC1	0.000185013	0.148693	0.000790509	3.7328	***	VEGFA	GPC1	Wilcoxon
IL7_IL2RG	0.000186684	-0.162755	0.000793408	3.72889	***	IL7	IL2RG	Wilcoxon
ZP3_MERTK	0.0002018	0.194364	0.000853114	3.69508	***	ZP3	MERTK	Wilcoxon
JAG2_NOTCH2	0.000205448	0.102145	0.000863965	3.6873	***	JAG2	NOTCH2	Wilcoxon
CLCF1_CRLF1	0.000208511	0.1949	0.000872255	3.68087	***	CLCF1	CRLF1	Wilcoxon
ANOS1_FGFR1	0.00021936	-0.126374	0.000910829	3.65884	***	ANOS1	FGFR1	Wilcoxon
APP_GPC1	0.000220013	0.147773	0.000910829	3.65755	***	APP	GPC1	Wilcoxon
ICAM4_ITGA4	0.000226306	-0.200299	0.000932055	3.6453	***	ICAM4	ITGA4	Wilcoxon
JAG2_NOTCH3	0.000227991	0.103683	0.000934177	3.64208	***	JAG2	NOTCH3	Wilcoxon
COL18A1_GPC1	0.00023694	0.139679	0.000965891	3.62536	***	COL18A1	GPC1	Wilcoxon
LRPAP1_LDLR	0.000252839	0.0508146	0.00102547	3.59716	***	LRPAP1	LDLR	Wilcoxon
JAG1_NOTCH3	0.000275329	0.0472866	0.00111105	3.56015	***	JAG1	NOTCH3	Wilcoxon
SEMA3F_NRP2	0.000276947	0.095625	0.00111196	3.5576	***	SEMA3F	NRP2	Wilcoxon
ARF1_PLD2	0.000296208	0.0420577	0.00118335	3.5284	***	ARF1	PLD2	Wilcoxon
ICAM4_ITGAV	0.000303638	-0.195599	0.00119511	3.51764	***	ICAM4	ITGAV	Wilcoxon
ICAM4_ITGB1	0.000303638	-0.195599	0.00119511	3.51764	***	ICAM4	ITGB1	Wilcoxon
ICAM4_ITGB2	0.000303638	-0.195599	0.00119511	3.51764	***	ICAM4	ITGB2	Wilcoxon
HLA-A_ERBB2	0.000318562	0.0728828	0.0012477	3.49681	***	HLA-A	ERBB2	Wilcoxon
ANXA1_APP_FPR2	0.00032889	-0.18311	0.00128187	3.48295	***	ANXA1	APP	Wilcoxon
HLA-A_APLP2	0.000352522	-0.0313558	0.00136731	3.45281	***	HLA-A	APLP2	Wilcoxon
ICAM4_ITGAL	0.000379365	-0.191097	0.00145727	3.42094	***	ICAM4	ITGAL	Wilcoxon
GAS6_AXL	0.000377735	-0.0771371	0.00145727	3.42281	***	GAS6	AXL	Wilcoxon
MMP9_LRP1	0.00039888	-0.153425	0.0015249	3.39916	***	MMP9	LRP1	Wilcoxon
ICAM2_ITGB2	0.000422329	-0.0953722	0.00160686	3.37435	***	ICAM2	ITGB2	Wilcoxon
APP_TNFRSF21	0.000425955	0.0586525	0.00161298	3.37064	***	APP	TNFRSF21	Wilcoxon
ADAM10_AXL	0.000457326	-0.0722348	0.0017236	3.33977	***	ADAM10	AXL	Wilcoxon
TGM2_ADGRG1	0.000497814	0.0641409	0.00186739	3.30293	***	TGM2	ADGRG1	Wilcoxon
PTDSS1_JMJD6	0.000510598	0.0405215	0.00190287	3.29192	***	PTDSS1	JMJD6	Wilcoxon
AREG_ERBB3	0.000512036	0.0932944	0.00190287	3.2907	***	AREG	ERBB3	Wilcoxon
GAS6_MERTK	0.00056961	-0.0679088	0.00210703	3.24442	***	GAS6	MERTK	Wilcoxon
TNFSF18_TNFRSF18	0.000653228	-0.111997	0.0024052	3.18494	***	TNFSF18	TNFRSF18	Wilcoxon
CAMP_FPR2	0.000685544	-0.149165	0.00251261	3.16396	***	CAMP	FPR2	Wilcoxon
CCL7_CCR5	0.000760532	-0.204659	0.00277473	3.11888	***	CCL7	CCR5	Wilcoxon
LIN7C_ABCA1	0.000849307	0.0377952	0.00308453	3.07094	***	LIN7C	ABCA1	Wilcoxon
TGFB1_ENG	0.000903928	-0.0503588	0.00326805	3.04387	***	TGFB1	ENG	Wilcoxon
CSF2_IL3RA	0.000916971	-0.23032	0.00330027	3.03764	***	CSF2	IL3RA	Wilcoxon
VIM_CD44	0.000959204	-0.0614245	0.00343679	3.01809	***	VIM	CD44	Wilcoxon
CSF2_CSF2RB	0.000965194	-0.226484	0.00344281	3.01539	***	CSF2	CSF2RB	Wilcoxon
CSF2_CSF1R	0.000975641	-0.231418	0.0034619	3.01071	***	CSF2	CSF1R	Wilcoxon
CSF2_CSF2RA	0.000983545	-0.230692	0.0034619	3.00721	***	CSF2	CSF2RA	Wilcoxon
APOE_SCARB1	0.000980069	0.0608575	0.0034619	3.00874	***	APOE	SCARB1	Wilcoxon
CSF2_CSF3R	0.000994176	-0.228539	0.00346929	3.00254	***	CSF2	CSF3R	Wilcoxon
NID1_PTPRF	0.000995993	0.0552151	0.00346929	3.00174	***	NID1	PTPRF	Wilcoxon
CTHRC1_FZD3	0.00099867	0.106418	0.00346929	3.00058	***	CTHRC1	FZD3	Wilcoxon
LIF_LIFR	0.00103408	0.0837649	0.0035709	2.98544	**	LIF	LIFR	Wilcoxon
APOE_LRPAP1_VLDLR	0.00103686	0.098775	0.0035709	2.98428	**	APOE	LRPAP1	Wilcoxon
CCL7_CCR2	0.0011075	-0.208124	0.00379781	2.95566	**	CCL7	CCR2	Wilcoxon
EFNA1_EPHA1	0.00116584	0.0517579	0.0039808	2.93336	**	EFNA1	EPHA1	Wilcoxon
FN1_CD44	0.00124887	-0.0601039	0.00424617	2.90348	**	FN1	CD44	Wilcoxon
PROS1_AXL	0.00134085	-0.0716949	0.00453957	2.87262	**	PROS1	AXL	Wilcoxon
LRPAP1_SORT1	0.00138733	0.0427108	0.00467711	2.85782	**	LRPAP1	SORT1	Wilcoxon
PIGF_FLT1	0.00146556	0.0358267	0.00492009	2.834	**	PIGF	FLT1	Wilcoxon
THBS1_CD47	0.00150031	-0.0542816	0.00501569	2.82382	**	THBS1	CD47	Wilcoxon
COL1A2_CD44	0.00165132	-0.0586977	0.00549753	2.78217	**	COL1A2	CD44	Wilcoxon
CXCL12_CXCR4	0.00168576	-0.092115	0.00557955	2.7732	**	CXCL12	CXCR4	Wilcoxon
DKK1_LRP5	0.00168993	0.23856	0.00557955	2.77213	**	DKK1	LRP5	Wilcoxon
FLT3LG_FLT3	0.00172062	-0.0912777	0.00565751	2.76432	**	FLT3LG	FLT3	Wilcoxon
ADAM15_ITGAV	0.00177021	0.0413606	0.00579672	2.75197	**	ADAM15	ITGAV	Wilcoxon
CSF2_SDC2	0.00179979	-0.198792	0.00586882	2.74478	**	CSF2	SDC2	Wilcoxon
SEMA7A_PLXNC1	0.00180692	-0.108125	0.00586882	2.74306	**	SEMA7A	PLXNC1	Wilcoxon
MMP12_PLAUR	0.00183256	-0.204502	0.00591167	2.73694	**	MMP12	PLAUR	Wilcoxon
EFEMP2_AQP1	0.00183491	-0.138652	0.00591167	2.73639	**	EFEMP2	AQP1	Wilcoxon
COL1A1_CD44	0.00195587	-0.0580955	0.00627607	2.70866	**	COL1A1	CD44	Wilcoxon
DKK1_LRP6	0.00198576	0.222563	0.0063465	2.70207	**	DKK1	LRP6	Wilcoxon
CXCL12_ITGB1	0.00202677	-0.0917714	0.00645174	2.6932	**	CXCL12	ITGB1	Wilcoxon
LAMC2_ITGB4	0.00230543	0.0822415	0.00730969	2.63725	**	LAMC2	ITGB4	Wilcoxon
HLA-B_CANX	0.00231705	0.0171365	0.00731747	2.63507	**	HLA-B	CANX	Wilcoxon
SEMA7A_ITGB1	0.00232871	-0.112837	0.00732535	2.63288	**	SEMA7A	ITGB1	Wilcoxon
SEMA7A_ITGA1	0.00247295	-0.108595	0.00774856	2.60679	**	SEMA7A	ITGA1	Wilcoxon
ADAM17_ITGB1	0.00258001	0.0330188	0.00805245	2.58838	**	ADAM17	ITGB1	Wilcoxon
MMP7_CD44	0.00277934	-0.172093	0.00864082	2.55606	**	MMP7	CD44	Wilcoxon
EFNA3_EPHA5	0.00294008	0.0470586	0.00910513	2.53164	**	EFNA3	EPHA5	Wilcoxon
HGF_MET	0.00297797	-0.131528	0.00918685	2.52608	**	HGF	MET	Wilcoxon
EFNA4_EPHA4	0.00314302	0.0709667	0.00965876	2.50265	**	EFNA4	EPHA4	Wilcoxon

## Sheet: Table_S8
Table S8. Feature summary of the lung adenocarcinoma specimens and single-cell RNA sequencing data, realted to Figure S9A.
No	Patient id	Samples	Tissue origins	Histology	Smoking	Pathology	EGFR	Stages
1	P0006	LUNG_T06	tLung	ADC	Ex	MD	na	IA
2	P0008	LUNG_T08	tLung	ADC	Never	MD	L858R	IB
3	P0009	LUNG_T09	tLung	ADC	Ex	PD	WT	IIA
4	P0018	LUNG_T18	tLung	ADC	Ex	MD	del19	IA
5	P0019	LUNG_T19	tLung	ADC	Cur	WD	exon 20	IA
6	P0020	LUNG_T20	tLung	ADC	Cur	PD	WT	IA
7	P0025	LUNG_T25	tLung	ADC(Double)	Ex	na	WT	IA
8	P0028	LUNG_T28	tLung	ADC(Double)	Cur	na	WT	IIIA
9	P0030	LUNG_T30	tLung	ADC	Never	na	del19	IA
10	P0031	LUNG_T31	tLung	ADC	Ex	na	WT	IIIA
11	P0034	LUNG_T34	tLung	ADC	Never	MD	WT	IA3
* tLung, early stage tumor lung; ADC, Adenocarcinoma; Cur, Current smoker; Ex, Ex-smoker; Never, Never smoker; PD, poorly differentiated; MD, moderately differentiated;, WD, well differentiated

## Sheet: Table_S9
Table S9. Summary of deep learning model prediction results, realted to Figure 6F.
slide_id	label	process	status	seg_level	sthresh	mthresh	close	use_otsu	keep_ids	exclude_ids	a_t	a_h	max_n_holes	vis_level	line_thickness	use_padding	contour_fn	bag_size	Pred_0	p_0	Pred_1	p_1	Pred_2	p_2
TCGA-05-4244-01A-01-TS1.6c46d8c3-d7b4-4513-af31-9170244d60a7	Low	1	tbp	1	8	7	4	FALSE	none	none	100	16	8	1	250	TRUE	four_pt	2700	Middle	0.475374	Low	0.363992	High	0.160634
TCGA-05-4424-01A-02-BS2.f6633661-43a2-40d8-9525-91b7145405dd	Low	1	tbp	1	8	7	4	FALSE	none	none	100	16	8	1	250	TRUE	four_pt	3554	Low	0.714653	Middle	0.274031	High	0.0113158
TCGA-05-5715-01A-01-TS1.d2aaa24d-de1c-4b2b-b92f-8b2d2b29db03	Middle	1	tbp	1	8	7	4	FALSE	none	none	100	16	8	1	250	TRUE	four_pt	3412	Middle	0.637417	Low	0.353589	High	0.00899404
TCGA-38-4625-01A-01-TS1.6fa44ecf-ebe1-4bae-8515-c83eea7b703e	Middle	1	tbp	1	8	7	4	FALSE	none	none	100	16	8	1	250	TRUE	four_pt	2497	Middle	0.531757	Low	0.393585	High	0.0746578
TCGA-38-4628-01A-01-TS1.48c71ae0-5a44-4307-8d2a-db1acfcee821	Middle	1	tbp	1	8	7	4	FALSE	none	none	100	16	8	1	250	TRUE	four_pt	4411	Middle	0.816951	Low	0.158656	High	0.0243935
TCGA-38-4631-01A-01-TS1.2e44cfcf-78d1-4964-aa55-3db3382c4e57	Middle	1	tbp	1	8	7	4	FALSE	none	none	100	16	8	1	250	TRUE	four_pt	3550	High	0.431064	Low	0.344283	Middle	0.224653
TCGA-38-7271-01A-01-TS1.8e38324c-8605-4f16-a842-082e4ffd94dd	High	1	tbp	1	8	7	4	FALSE	none	none	100	16	8	1	250	TRUE	four_pt	3946	High	0.845647	Middle	0.131364	Low	0.0229883
TCGA-44-5645-01A-01-TS1.16170220-fc14-4f39-80be-ef98d46dc3c8	High	1	tbp	1	8	7	4	FALSE	none	none	100	16	8	1	250	TRUE	four_pt	2963	Middle	0.581198	High	0.362043	Low	0.0567585
TCGA-44-7671-01A-01-BS1.914604a2-de9c-404d-9fa5-23fbd0b76da3	Low	1	tbp	1	8	7	4	FALSE	none	none	100	16	8	1	250	TRUE	four_pt	1679	Low	0.78829	Middle	0.205212	High	0.00649739
TCGA-55-1595-01A-01-TS1.33f012e1-59d7-468c-bd99-ed1b1779858b	Low	1	tbp	1	8	7	4	FALSE	none	none	100	16	8	1	250	TRUE	four_pt	2785	Middle	0.658486	Low	0.264536	High	0.0769781
TCGA-55-6978-01A-01-TS1.3f32b6a5-109a-4b6a-beba-d9958ac0a669	High	1	tbp	1	8	7	4	FALSE	none	none	100	16	8	1	250	TRUE	four_pt	5678	Low	0.665172	Middle	0.320583	High	0.0142448
TCGA-55-8299-01A-01-TS1.19326c88-bb48-4d19-a135-ce0e8197fd2c	High	1	tbp	1	8	7	4	FALSE	none	none	100	16	8	1	250	TRUE	four_pt	3515	Middle	0.435941	High	0.303844	Low	0.260215
TCGA-55-8301-01A-01-TS1.10c827cf-2716-48f3-955f-295b7f24e0fb	High	1	tbp	1	8	7	4	FALSE	none	none	100	16	8	1	250	TRUE	four_pt	3477	Low	0.499057	Middle	0.360127	High	0.140816
TCGA-55-8506-01A-01-TS1.93c84ce9-5571-4a86-b3a9-1871d3354826	Middle	1	tbp	1	8	7	4	FALSE	none	none	100	16	8	1	250	TRUE	four_pt	4262	Low	0.71463	Middle	0.241736	High	0.0436337
TCGA-55-8621-01A-01-TS1.a1eca950-00a8-4d11-9233-0a04c29bf128	High	1	tbp	1	8	7	4	FALSE	none	none	100	16	8	1	250	TRUE	four_pt	3098	High	0.373575	Middle	0.322651	Low	0.303775
TCGA-67-3774-01A-01-BS1.31cac0af-cd13-46e7-9383-505da43384a4	Low	1	tbp	1	8	7	4	FALSE	none	none	100	16	8	1	250	TRUE	four_pt	1850	High	0.709962	Middle	0.236244	Low	0.0537936
TCGA-67-4679-01B-01-BS1.d6a20cd8-c299-427b-83ee-095fae02e488	Middle	1	tbp	1	8	7	4	FALSE	none	none	100	16	8	1	250	TRUE	four_pt	3679	Middle	0.583816	Low	0.238807	High	0.177377
TCGA-69-7974-01A-01-TS1.dc8774ee-63fa-4b6b-91a8-dda4487e886b	High	1	tbp	1	8	7	4	FALSE	none	none	100	16	8	1	250	TRUE	four_pt	3717	Low	0.729703	Middle	0.245487	High	0.0248095
TCGA-73-4662-01A-01-TS1.a2819e02-b49d-4b3a-891c-9579c82021c8	Middle	1	tbp	1	8	7	4	FALSE	none	none	100	16	8	1	250	TRUE	four_pt	4137	Middle	0.774334	Low	0.171356	High	0.0543096
TCGA-73-4668-01A-01-TS1.4f9c4f4c-4cae-4abc-a760-0ba05b023b32	Low	1	tbp	1	8	7	4	FALSE	none	none	100	16	8	1	250	TRUE	four_pt	3985	Low	0.832321	Middle	0.121002	High	0.0466774
TCGA-75-5146-01A-01-TS1.8da9013b-65b3-4378-b6f8-b8dfe123ce28	High	1	tbp	1	8	7	4	FALSE	none	none	100	16	8	1	250	TRUE	four_pt	3255	High	0.664957	Middle	0.30386	Low	0.0311829
TCGA-75-5147-01A-01-TS1.a9012624-dfdd-4067-9a7e-20ca9314b28f	Middle	1	tbp	1	8	7	4	FALSE	none	none	100	16	8	1	250	TRUE	four_pt	3647	Middle	0.667501	Low	0.242751	High	0.0897483
TCGA-80-5611-01A-01-TS1.b7a91bf2-1222-4745-b089-f2d847cb26dd	Middle	1	tbp	1	8	7	4	FALSE	none	none	100	16	8	1	250	TRUE	four_pt	6216	Middle	0.631643	Low	0.26091	High	0.107448
TCGA-97-8175-01A-01-TS1.805dfbde-6af0-4860-b04e-c6fb6087d8c0	Middle	1	tbp	1	8	7	4	FALSE	none	none	100	16	8	1	250	TRUE	four_pt	6022	Low	0.665281	Middle	0.235045	High	0.0996747
TCGA-99-8033-01A-01-TS1.c9f52107-d2d5-4e7d-b30a-3d1d6cf5a5f6	Low	1	tbp	1	8	7	4	FALSE	none	none	100	16	8	1	250	TRUE	four_pt	4605	High	0.505658	Middle	0.288546	Low	0.205796
TCGA-18-3406-01A-01-TS1.a9f60826-a270-4e3c-881f-2b8df24a5285	High	1	tbp	1	8	7	4	FALSE	none	none	100	16	8	1	250	TRUE	four_pt	2387	Middle	0.408149	High	0.304852	Low	0.286998
TCGA-18-3407-01A-01-BS1.6115884c-8a3c-4a85-ac0f-f214fa5d4c55	Middle	1	tbp	1	8	7	4	FALSE	none	none	100	16	8	1	250	TRUE	four_pt	4009	Middle	0.641615	High	0.295445	Low	0.0629405
TCGA-18-3407-01A-01-TS1.eb6d8014-eaf9-4679-955f-8ad4c5205850	Middle	1	tbp	1	8	7	4	FALSE	none	none	100	16	8	1	250	TRUE	four_pt	1925	Middle	0.715259	High	0.202389	Low	0.0823522
TCGA-18-3408-01A-01-BS1.6da3d3b3-e891-4922-9135-70fc9cf8959f	High	1	tbp	1	8	7	4	FALSE	none	none	100	16	8	1	250	TRUE	four_pt	2350	Middle	0.491689	High	0.485141	Low	0.0231699
TCGA-18-3410-01A-01-BS1.09c41a54-9a42-4031-ab05-6f955e109ba5	Middle	1	tbp	1	8	7	4	FALSE	none	none	100	16	8	1	250	TRUE	four_pt	2462	Middle	0.523285	High	0.364138	Low	0.112578
TCGA-18-3410-01A-01-TS1.45efb645-1426-47fb-90ff-eebc36fb9c3c	Middle	1	tbp	1	8	7	4	FALSE	none	none	100	16	8	1	250	TRUE	four_pt	2886	Middle	0.573521	High	0.286065	Low	0.140414
TCGA-18-3411-01A-01-BS1.45372e19-1f8e-4d40-8df1-76ed5e0d8bae	Middle	1	tbp	1	8	7	4	FALSE	none	none	100	16	8	1	250	TRUE	four_pt	4584	Middle	0.534693	Low	0.272132	High	0.193175
TCGA-18-3411-01A-01-TS1.c1a2993d-f8b2-4876-9af6-d481daae85de	Middle	1	tbp	1	8	7	4	FALSE	none	none	100	16	8	1	250	TRUE	four_pt	2573	Middle	0.637065	High	0.234411	Low	0.128524
TCGA-18-3412-01A-01-BS1.7fc01d2d-b99f-4b09-82cd-e342469c3157	Middle	1	tbp	1	8	7	4	FALSE	none	none	100	16	8	1	250	TRUE	four_pt	2697	Middle	0.582675	Low	0.310648	High	0.106678
TCGA-18-3412-01A-01-TS1.308b9a22-774c-40c0-8b62-4d60f00900a9	Middle	1	tbp	1	8	7	4	FALSE	none	none	100	16	8	1	250	TRUE	four_pt	2749	Middle	0.680562	Low	0.236244	High	0.0831935
TCGA-18-3414-01A-01-TS1.fc2291c6-270c-4df5-a1ce-5effd58d6642	Middle	1	tbp	1	8	7	4	FALSE	none	none	100	16	8	1	250	TRUE	four_pt	3737	Middle	0.517106	Low	0.315232	High	0.167662
TCGA-18-3416-01A-01-BS1.499f2382-42c4-448d-9753-c0445d7ac136	High	1	tbp	1	8	7	4	FALSE	none	none	100	16	8	1	250	TRUE	four_pt	2182	High	0.891115	Middle	0.104251	Low	0.00463355
TCGA-18-3416-01A-01-TS1.e4d21a40-2cd1-4591-a2f9-68c4fe9e6a7f	High	1	tbp	1	8	7	4	FALSE	none	none	100	16	8	1	250	TRUE	four_pt	3354	High	0.857203	Middle	0.133742	Low	0.00905513
TCGA-18-3417-01A-01-BS1.14671dc9-e87d-457e-9f00-e977d31bb190	Middle	1	tbp	1	8	7	4	FALSE	none	none	100	16	8	1	250	TRUE	four_pt	2909	Middle	0.458745	High	0.39461	Low	0.146645
TCGA-18-3417-01A-01-TS1.b93cab89-2dee-42e8-b352-12f00f8a917c	Middle	1	tbp	1	8	7	4	FALSE	none	none	100	16	8	1	250	TRUE	four_pt	5392	Middle	0.551723	High	0.27761	Low	0.170667
TCGA-18-5595-01A-01-TS1.be514e20-bdae-4ab5-9b2f-e87238540594	Middle	1	tbp	1	8	7	4	FALSE	none	none	100	16	8	1	250	TRUE	four_pt	3970	Low	0.539657	Middle	0.428005	High	0.0323375
TCGA-22-1017-01A-01-BS1.11cafdf3-8c27-4dbb-a970-8fe234201ce4	Middle	1	tbp	1	8	7	4	FALSE	none	none	100	16	8	1	250	TRUE	four_pt	4130	Middle	0.583072	Low	0.392647	High	0.0242806
TCGA-22-4593-01A-02-BS2.f53ff984-52d3-4c5e-976b-ab76122da04a	Low	1	tbp	1	8	7	4	FALSE	none	none	100	16	8	1	250	TRUE	four_pt	4180	Low	0.556566	Middle	0.34673	High	0.0967038
TCGA-22-4601-01A-01-BS1.66cf91ad-925a-4b7f-9258-ae0a0a23c335	Low	1	tbp	1	8	7	4	FALSE	none	none	100	16	8	1	250	TRUE	four_pt	3645	Low	0.551527	Middle	0.391108	High	0.0573657
TCGA-33-4538-01A-01-TS1.f9d4177a-c051-4b11-957c-e6e9801df9d5	Middle	1	tbp	1	8	7	4	FALSE	none	none	100	16	8	1	250	TRUE	four_pt	3506	Middle	0.844658	Low	0.146606	High	0.00873633
TCGA-46-3765-01A-01-TS1.2cedf75e-c3ef-4157-bc59-0912b0a274f8	High	1	tbp	1	8	7	4	FALSE	none	none	100	16	8	1	250	TRUE	four_pt	4606	High	0.478557	Low	0.328501	Middle	0.192942
TCGA-51-4081-01A-01-TS1.03ddb0fe-10d4-49fa-a079-3fb5f5be73b5	Low	1	tbp	1	8	7	4	FALSE	none	none	100	16	8	1	250	TRUE	four_pt	3751	Low	0.673967	Middle	0.318404	High	0.00762943
TCGA-56-7579-01A-01-TS1.64f53d8d-20c1-45ae-b449-06dcf5415b68	Middle	1	tbp	1	8	7	4	FALSE	none	none	100	16	8	1	250	TRUE	four_pt	4527	Low	0.640233	Middle	0.309241	High	0.0505265
TCGA-56-8308-01A-01-TS1.ea8e9828-8055-4f07-a654-40da1376f526	High	1	tbp	1	8	7	4	FALSE	none	none	100	16	8	1	250	TRUE	four_pt	5172	Low	0.793971	Middle	0.200166	High	0.00586377
TCGA-60-2714-01A-01-TS1.75209f1f-8ed0-4f7b-af5b-e576ce4d879d	High	1	tbp	1	8	7	4	FALSE	none	none	100	16	8	1	250	TRUE	four_pt	4857	High	0.779767	Middle	0.141279	Low	0.078953
TCGA-60-2715-01A-01-BS1.c2e978f3-61c5-4176-8446-f347a941f96c	High	1	tbp	1	8	7	4	FALSE	none	none	100	16	8	1	250	TRUE	four_pt	2841	Low	0.372062	High	0.370996	Middle	0.256942
TCGA-60-2722-01A-01-TS1.16dcef4a-cf79-4c00-8e03-61534d7d6848	Middle	1	tbp	1	8	7	4	FALSE	none	none	100	16	8	1	250	TRUE	four_pt	2674	Low	0.677665	Middle	0.287126	High	0.0352086
TCGA-60-2725-01A-01-TS1.47dfda47-c072-46cb-80db-e09ce80445f9	High	1	tbp	1	8	7	4	FALSE	none	none	100	16	8	1	250	TRUE	four_pt	3179	High	0.557444	Middle	0.22883	Low	0.213727
TCGA-66-2755-01A-01-TS1.b67a795a-bd8d-4e2e-bdd0-c4a3ba1a3880	Low	1	tbp	1	8	7	4	FALSE	none	none	100	16	8	1	250	TRUE	four_pt	3290	Low	0.72603	Middle	0.137296	High	0.136674
TCGA-66-2780-01A-01-BS1.75a3754a-e4d2-4ef8-ba37-ea9351efe635	Middle	1	tbp	1	8	7	4	FALSE	none	none	100	16	8	1	250	TRUE	four_pt	1913	Middle	0.714687	Low	0.204732	High	0.0805807
TCGA-66-2781-01A-01-TS1.db5a4cb1-7755-4119-b071-7b05d2e05fd8	High	1	tbp	1	8	7	4	FALSE	none	none	100	16	8	1	250	TRUE	four_pt	4372	High	0.720426	Middle	0.251094	Low	0.0284795
TCGA-66-2791-01A-01-TS1.a0fd779c-2778-4279-a740-af4035538b06	High	1	tbp	1	8	7	4	FALSE	none	none	100	16	8	1	250	TRUE	four_pt	8019	High	0.874623	Middle	0.12267	Low	0.002707
TCGA-68-8250-01A-01-TS1.d6347fc6-c657-4d0f-bba9-09efde4991f3	Low	1	tbp	1	8	7	4	FALSE	none	none	100	16	8	1	250	TRUE	four_pt	3575	Low	0.818104	Middle	0.168736	High	0.0131601
TCGA-77-8128-01A-01-TS1.53aff731-236e-4e9f-8938-30d1b76541f9	Low	1	tbp	1	8	7	4	FALSE	none	none	100	16	8	1	250	TRUE	four_pt	3024	Low	0.908913	Middle	0.0849156	High	0.00617149
TCGA-77-8138-01A-01-TS1.2d223e63-a2f4-4dcc-9f56-345eab30c75e	Low	1	tbp	1	8	7	4	FALSE	none	none	100	16	8	1	250	TRUE	four_pt	3718	Low	0.483507	Middle	0.395308	High	0.121185
TCGA-77-8140-01A-01-BS1.95b7cc33-2b7a-45c8-8379-f41e09b604a2	Middle	1	tbp	1	8	7	4	FALSE	none	none	100	16	8	1	250	TRUE	four_pt	3389	Middle	0.463659	Low	0.376108	High	0.160233
TCGA-77-8144-01A-01-BS1.f4edea2d-41c3-45a6-8469-c72e2e7d29dd	Low	1	tbp	1	8	7	4	FALSE	none	none	100	16	8	1	250	TRUE	four_pt	3270	Low	0.599713	Middle	0.344156	High	0.0561309
TCGA-77-8146-01A-01-TS1.7eb75af9-2eab-4054-9242-8d9516c6c1e1	Middle	1	tbp	1	8	7	4	FALSE	none	none	100	16	8	1	250	TRUE	four_pt	3243	Middle	0.508135	Low	0.36088	High	0.130984
TCGA-77-8150-01A-01-TS1.5534e41a-fe51-4dae-a2de-79a1abda3f07	High	1	tbp	1	8	7	4	FALSE	none	none	100	16	8	1	250	TRUE	four_pt	4542	Middle	0.4653	High	0.327128	Low	0.207571
TCGA-05-4244-01A-01-BS1.90f043f6-e8d5-4cfd-b4e7-84207bc499a6	Low	1	tbp	2	8	7	4	FALSE	none	none	100	16	8	2	250	TRUE	four_pt	13108	Low	0.4977	Middle	0.420023	High	0.0822772
TCGA-05-4249-01A-01-BS1.38c41760-cc43-4904-9575-803d1d92b992	Low	1	tbp	2	8	7	4	FALSE	none	none	100	16	8	2	250	TRUE	four_pt	11763	Middle	0.454449	Low	0.306297	High	0.239253
TCGA-05-4249-01A-01-TS1.912c8d26-dc9f-4bae-bfcd-559cf234c921	Low	1	tbp	2	8	7	4	FALSE	none	none	100	16	8	2	250	TRUE	four_pt	5855	Middle	0.473494	Low	0.28723	High	0.239276
TCGA-05-4250-01A-01-BS1.7e972936-987c-4e66-b640-b889837337e9	Low	1	tbp	2	8	7	4	FALSE	none	none	100	16	8	2	250	TRUE	four_pt	10987	Low	0.891949	Middle	0.0929546	High	0.0150964
TCGA-05-4250-01A-01-TS1.5c50e0e0-1414-43f6-8fe1-13fbbcac5ec0	Low	1	tbp	2	8	7	4	FALSE	none	none	100	16	8	2	250	TRUE	four_pt	3590	Low	0.868645	Middle	0.0713757	High	0.0599792
TCGA-05-4382-01A-01-BS1.ac519a18-8590-4fab-8af6-bb43fbe65310	High	1	tbp	2	8	7	4	FALSE	none	none	100	16	8	2	250	TRUE	four_pt	10068	High	0.393772	Middle	0.361337	Low	0.244891
TCGA-05-4382-01A-01-TS1.8db4f123-fdc3-419c-a59d-fca2ca83a597	High	1	tbp	2	8	7	4	FALSE	none	none	100	16	8	2	250	TRUE	four_pt	10914	Middle	0.435851	High	0.286296	Low	0.277853
TCGA-05-4384-01A-01-BS1.dae26cb5-1554-4ff8-997d-2f1c70101051	Low	1	tbp	2	8	7	4	FALSE	none	none	100	16	8	2	250	TRUE	four_pt	13941	Low	0.723578	Middle	0.22245	High	0.0539721
TCGA-05-4384-01A-01-TS1.e4d430ce-bc0e-4446-8a7a-bb831e1285ac	Low	1	tbp	2	8	7	4	FALSE	none	none	100	16	8	2	250	TRUE	four_pt	6969	Low	0.815872	Middle	0.175369	High	0.00875949
TCGA-05-4389-01A-01-BS1.20fc0609-bf70-479e-af94-b15f4c46bc69	Middle	1	tbp	2	8	7	4	FALSE	none	none	100	16	8	2	250	TRUE	four_pt	16857	Middle	0.659873	Low	0.250706	High	0.0894216
TCGA-05-4389-01A-01-TS1.8609dd2e-0f65-4941-83f1-8ddc66175c69	Middle	1	tbp	2	8	7	4	FALSE	none	none	100	16	8	2	250	TRUE	four_pt	11994	Middle	0.519729	High	0.301381	Low	0.17889
TCGA-05-4390-01A-01-BS1.38f2a7ef-442a-4fa6-acad-6e5d567bdcfd	Low	1	tbp	2	8	7	4	FALSE	none	none	100	16	8	2	250	TRUE	four_pt	32442	Low	0.761333	Middle	0.22675	High	0.0119168
TCGA-05-4390-01A-01-TS1.df635aeb-4e20-4e96-a64b-bd985c55bd62	Low	1	tbp	2	8	7	4	FALSE	none	none	100	16	8	2	250	TRUE	four_pt	21532	Low	0.608451	Middle	0.354486	High	0.037063
TCGA-05-4390-01A-02-BS2.a85d2b2a-2e47-475f-8c98-318ae02e16c4	Low	1	tbp	2	8	7	4	FALSE	none	none	100	16	8	2	250	TRUE	four_pt	29697	Low	0.713418	Middle	0.264074	High	0.0225076
TCGA-05-4395-01A-01-BS1.c45b7695-9070-497c-9bd9-fd6d1324e478	Low	1	tbp	2	8	7	4	FALSE	none	none	100	16	8	2	250	TRUE	four_pt	4303	Low	0.66076	Middle	0.309401	High	0.0298392
TCGA-05-4395-01A-01-TS1.5765cb40-0523-4969-ae42-54e3f18b27a6	Low	1	tbp	2	8	7	4	FALSE	none	none	100	16	8	2	250	TRUE	four_pt	4705	Low	0.549899	Middle	0.363257	High	0.0868441
TCGA-05-4396-01A-01-BS1.acdc290a-7c12-4b59-8e5f-0b13fb7dbf2d	Low	1	tbp	2	8	7	4	FALSE	none	none	100	16	8	2	250	TRUE	four_pt	16871	Low	0.877427	Middle	0.119669	High	0.0029043
TCGA-05-4396-01A-02-BS2.23cf2a72-6fe5-4fb4-91e8-fd855bfce541	Low	1	tbp	2	8	7	4	FALSE	none	none	100	16	8	2	250	TRUE	four_pt	11232	Low	0.825047	Middle	0.169401	High	0.00555207
TCGA-05-4397-01A-01-BS1.21dd4531-70cf-47d6-955b-66af4ea85faf	Middle	1	tbp	2	8	7	4	FALSE	none	none	100	16	8	2	250	TRUE	four_pt	12067	Middle	0.502577	Low	0.469778	High	0.0276449
TCGA-05-4397-01A-01-TS1.e4fe3921-3510-4404-90a7-09e4eb93ab3e	Middle	1	tbp	2	8	7	4	FALSE	none	none	100	16	8	2	250	TRUE	four_pt	4335	Low	0.514023	Middle	0.460925	High	0.0250521
TCGA-05-4398-01A-01-BS1.844b45df-df4e-41e1-9608-2743644bbcd1	High	1	tbp	2	8	7	4	FALSE	none	none	100	16	8	2	250	TRUE	four_pt	16996	High	0.440692	Middle	0.404151	Low	0.155156
TCGA-05-4398-01A-01-TS1.061af2c7-1143-430d-8286-1996405ab057	High	1	tbp	2	8	7	4	FALSE	none	none	100	16	8	2	250	TRUE	four_pt	8479	High	0.661547	Middle	0.284103	Low	0.0543505
TCGA-05-4402-01A-01-BS1.7d2bb641-7bf8-4806-a3da-3b3a10760c1f	High	1	tbp	2	8	7	4	FALSE	none	none	100	16	8	2	250	TRUE	four_pt	11400	Middle	0.438996	High	0.415187	Low	0.145817
TCGA-05-4402-01A-01-TS1.3b8d1da1-7110-4ecd-91e6-45c000dc869c	High	1	tbp	2	8	7	4	FALSE	none	none	100	16	8	2	250	TRUE	four_pt	13972	Low	0.433988	Middle	0.369897	High	0.196115
TCGA-05-4403-01A-01-BS1.f732ca27-f2a5-4183-a35a-6f6fd3cc8392	Low	1	tbp	2	8	7	4	FALSE	none	none	100	16	8	2	250	TRUE	four_pt	7659	Low	0.717662	Middle	0.216335	High	0.0660028
TCGA-05-4403-01A-01-TS1.4ea11b71-999c-4073-ab56-c6da0eb310f8	Low	1	tbp	2	8	7	4	FALSE	none	none	100	16	8	2	250	TRUE	four_pt	4956	Low	0.757293	Middle	0.162194	High	0.0805138
TCGA-05-4405-01A-01-BS1.d22826d5-3b2a-4b41-8c46-855b87dd4e6d	Middle	1	tbp	2	8	7	4	FALSE	none	none	100	16	8	2	250	TRUE	four_pt	8365	Middle	0.499119	Low	0.26052	High	0.240361
TCGA-05-4405-01A-02-BS2.a4ee62d5-ec40-4ceb-9109-ca799b9f4c1e	Middle	1	tbp	2	8	7	4	FALSE	none	none	100	16	8	2	250	TRUE	four_pt	8343	Middle	0.471224	High	0.426259	Low	0.102517
TCGA-05-4410-01A-01-BS1.9f17e837-5c04-4f1b-8438-d49fa409d361	High	1	tbp	2	8	7	4	FALSE	none	none	100	16	8	2	250	TRUE	four_pt	6889	High	0.847641	Middle	0.144828	Low	0.0075301
TCGA-05-4410-01A-02-BS2.358046d0-94e0-4576-8a3a-17028da63b42	High	1	tbp	2	8	7	4	FALSE	none	none	100	16	8	2	250	TRUE	four_pt	8266	High	0.885924	Middle	0.109645	Low	0.0044314
TCGA-05-4415-01A-01-BS1.5c754d4d-2888-474d-a008-3bfba54a9b3b	Low	1	tbp	2	8	7	4	FALSE	none	none	100	16	8	2	250	TRUE	four_pt	15068	Low	0.705564	Middle	0.2258	High	0.068636
TCGA-05-4415-01A-02-BS2.a7e9ec2e-fda7-4d40-a58c-7d8f49868eca	Low	1	tbp	2	8	7	4	FALSE	none	none	100	16	8	2	250	TRUE	four_pt	10189	Low	0.724699	Middle	0.233306	High	0.0419955
TCGA-05-4417-01A-01-BS1.77504096-c1dd-4bbf-ab1a-c12fde152fc1	High	1	tbp	2	8	7	4	FALSE	none	none	100	16	8	2	250	TRUE	four_pt	12538	High	0.658671	Middle	0.292998	Low	0.0483308
TCGA-05-4417-01A-02-BS2.5e476601-0b01-498c-b97e-7f6daa5cbcf2	High	1	tbp	2	8	7	4	FALSE	none	none	100	16	8	2	250	TRUE	four_pt	5168	High	0.766137	Middle	0.208403	Low	0.0254607
TCGA-05-4418-01A-01-BS1.929cb56b-2bb8-4698-9bde-9073c3dbe831	Low	1	tbp	2	8	7	4	FALSE	none	none	100	16	8	2	250	TRUE	four_pt	11837	Middle	0.349255	High	0.342303	Low	0.308442
TCGA-05-4418-01A-01-TS1.61b48f7c-970a-4cd9-87f7-b2da39b58842	Low	1	tbp	2	8	7	4	FALSE	none	none	100	16	8	2	250	TRUE	four_pt	7746	Low	0.370811	High	0.353433	Middle	0.275756
TCGA-05-4420-01A-01-BS1.d5af72a1-39d5-4060-93ee-aafefce8622d	Middle	1	tbp	2	8	7	4	FALSE	none	none	100	16	8	2	250	TRUE	four_pt	9539	Low	0.602306	Middle	0.390553	High	0.00714125
TCGA-05-4420-01A-01-TS1.ca743cbe-1c69-4096-97d6-1b83489d1b79	Middle	1	tbp	2	8	7	4	FALSE	none	none	100	16	8	2	250	TRUE	four_pt	4363	Low	0.704428	Middle	0.289758	High	0.00581396
TCGA-05-4422-01A-01-BS1.bdd3ea06-6f9c-4add-ae8c-35390a8bb871	Low	1	tbp	2	8	7	4	FALSE	none	none	100	16	8	2	250	TRUE	four_pt	17137	Low	0.655112	Middle	0.30168	High	0.0432077
TCGA-05-4422-01A-01-TS1.5d361e7b-9988-4e61-80c3-268933a3f4be	Low	1	tbp	2	8	7	4	FALSE	none	none	100	16	8	2	250	TRUE	four_pt	7026	Low	0.72939	Middle	0.248364	High	0.0222458
TCGA-05-4424-01A-01-BS1.d0939da5-baae-4f63-a2e8-4577988cee81	Low	1	tbp	2	8	7	4	FALSE	none	none	100	16	8	2	250	TRUE	four_pt	3857	Low	0.786382	Middle	0.201826	High	0.0117916
TCGA-05-4425-01A-01-BS1.1d187624-0bc1-4e49-9546-2003f2855103	High	1	tbp	2	8	7	4	FALSE	none	none	100	16	8	2	250	TRUE	four_pt	7960	Middle	0.475253	High	0.424434	Low	0.100313
TCGA-05-4425-01A-01-TS1.da18378d-f5e5-4b22-9ad6-c53365c20945	High	1	tbp	2	8	7	4	FALSE	none	none	100	16	8	2	250	TRUE	four_pt	7584	Middle	0.534134	High	0.315148	Low	0.150719
TCGA-05-4426-01A-01-BS1.1f288ec4-45bc-4a5b-a3ae-b0deee84e57b	Middle	1	tbp	2	8	7	4	FALSE	none	none	100	16	8	2	250	TRUE	four_pt	16614	Low	0.456003	Middle	0.435019	High	0.108978
TCGA-05-4426-01A-01-TS1.83a1f69d-9362-4ac3-9a36-3150eae89519	Middle	1	tbp	2	8	7	4	FALSE	none	none	100	16	8	2	250	TRUE	four_pt	11263	Middle	0.448996	Low	0.434445	High	0.116559
TCGA-05-4427-01A-01-BS1.e5742d57-c232-477d-b433-fc8f9c596535	High	1	tbp	2	8	7	4	FALSE	none	none	100	16	8	2	250	TRUE	four_pt	14130	Low	0.502978	Middle	0.343839	High	0.153183
TCGA-05-4427-01A-02-BS2.aef8bacf-44d0-4974-8502-a9e51b885f34	High	1	tbp	2	8	7	4	FALSE	none	none	100	16	8	2	250	TRUE	four_pt	13106	Low	0.68319	Middle	0.268095	High	0.0487142
TCGA-05-4430-01A-01-BS1.ddcc645f-ec88-4853-a0cf-7d294d8803e0	Middle	1	tbp	2	8	7	4	FALSE	none	none	100	16	8	2	250	TRUE	four_pt	16462	Middle	0.413024	High	0.407354	Low	0.179622
TCGA-05-4430-01A-02-BS2.4f136698-11e3-4ba5-90ed-490dd15b0b38	Middle	1	tbp	2	8	7	4	FALSE	none	none	100	16	8	2	250	TRUE	four_pt	15125	High	0.459426	Middle	0.35558	Low	0.184994
TCGA-05-4432-01A-01-BS1.81d59eb6-b750-4d71-820d-f207288d4514	Low	1	tbp	2	8	7	4	FALSE	none	none	100	16	8	2	250	TRUE	four_pt	9192	Low	0.631221	Middle	0.317454	High	0.0513248
TCGA-05-4432-01A-01-TS1.87571f3d-8856-4e67-8916-4eecb922fae2	Low	1	tbp	2	8	7	4	FALSE	none	none	100	16	8	2	250	TRUE	four_pt	4952	Low	0.469656	Middle	0.380612	High	0.149732
TCGA-05-4433-01A-01-BS1.ea4bd6a1-85d1-443c-b58a-9132ddf16a28	Low	1	tbp	2	8	7	4	FALSE	none	none	100	16	8	2	250	TRUE	four_pt	18886	Low	0.852316	Middle	0.131456	High	0.016228
TCGA-05-4433-01A-02-BS2.d9965553-5b9d-48b0-bf8c-4efb3515066c	Low	1	tbp	2	8	7	4	FALSE	none	none	100	16	8	2	250	TRUE	four_pt	3368	Low	0.649892	Middle	0.326661	High	0.0234471
TCGA-05-4434-01A-01-BS1.dcbe2476-4a1b-437c-b599-c0993686f679	Middle	1	tbp	2	8	7	4	FALSE	none	none	100	16	8	2	250	TRUE	four_pt	13958	Middle	0.45428	Low	0.333875	High	0.211844
TCGA-05-4434-01A-01-TS1.3c35bf16-9ae7-48c3-8ed2-98ac1cacd7d8	Middle	1	tbp	2	8	7	4	FALSE	none	none	100	16	8	2	250	TRUE	four_pt	10551	Middle	0.467166	Low	0.317507	High	0.215326
TCGA-05-5420-01A-01-BS1.baf2b018-7a89-4b11-9328-ce8ea70fdc84	High	1	tbp	2	8	7	4	FALSE	none	none	100	16	8	2	250	TRUE	four_pt	15766	High	0.915498	Middle	0.081358	Low	0.00314395
TCGA-05-5420-01A-01-TS1.cf054ea6-a297-4661-be27-f353c50950f3	High	1	tbp	2	8	7	4	FALSE	none	none	100	16	8	2	250	TRUE	four_pt	4861	High	0.916597	Middle	0.0803579	Low	0.00304535
TCGA-05-5423-01A-01-BS1.8bc9274f-19c8-4ffe-a789-7c1570d3b24e	High	1	tbp	2	8	7	4	FALSE	none	none	100	16	8	2	250	TRUE	four_pt	14876	High	0.49173	Low	0.308258	Middle	0.200012
TCGA-05-5423-01A-01-TS1.85de7d55-2f36-4a67-86d0-d534bd19f659	High	1	tbp	2	8	7	4	FALSE	none	none	100	16	8	2	250	TRUE	four_pt	10596	Middle	0.478787	Low	0.369452	High	0.151761
TCGA-05-5425-01A-01-BS1.259004dc-6769-4f66-afa3-57a4d8e0edb5	Low	1	tbp	2	8	7	4	FALSE	none	none	100	16	8	2	250	TRUE	four_pt	9773	Middle	0.503144	Low	0.306171	High	0.190686
TCGA-05-5425-01A-02-BS2.8624a43c-b01f-4fb2-a45c-626e17444d84	Low	1	tbp	2	8	7	4	FALSE	none	none	100	16	8	2	250	TRUE	four_pt	2983	Middle	0.47067	High	0.311733	Low	0.217597
TCGA-05-5428-01A-01-BS1.25096a3c-8106-4fa7-a303-511e4d917b05	Middle	1	tbp	2	8	7	4	FALSE	none	none	100	16	8	2	250	TRUE	four_pt	8982	Middle	0.652007	Low	0.331371	High	0.0166214
TCGA-05-5428-01A-01-TS1.e65a4519-45c7-45b7-a85f-8e8c9a440cfe	Middle	1	tbp	2	8	7	4	FALSE	none	none	100	16	8	2	250	TRUE	four_pt	9570	Middle	0.667088	Low	0.265611	High	0.0673012
TCGA-05-5429-01A-01-BS1.23171dd0-7445-4341-b0ad-a67554cdaf48	Middle	1	tbp	2	8	7	4	FALSE	none	none	100	16	8	2	250	TRUE	four_pt	8096	Middle	0.558122	Low	0.435492	High	0.00638556
TCGA-05-5429-01A-01-TS1.c67299ca-41d8-4a13-99f6-9d8e7a6f896d	Middle	1	tbp	2	8	7	4	FALSE	none	none	100	16	8	2	250	TRUE	four_pt	10430	Middle	0.612229	Low	0.381128	High	0.00664264
TCGA-05-5715-01A-01-BS1.07f006df-4583-4bdc-ac13-82d2c5d178c7	Middle	1	tbp	2	8	7	4	FALSE	none	none	100	16	8	2	250	TRUE	four_pt	8597	Middle	0.603343	Low	0.389282	High	0.00737519
TCGA-35-3615-01A-01-BS1.40ee8b17-cbd1-4b88-bfd9-0685f18f3829	Low	1	tbp	2	8	7	4	FALSE	none	none	100	16	8	2	250	TRUE	four_pt	23320	Low	0.712984	Middle	0.272277	High	0.0147391
TCGA-35-3615-01A-01-TS1.fc686af4-5da7-4baa-bda0-2d33b3445212	Low	1	tbp	2	8	7	4	FALSE	none	none	100	16	8	2	250	TRUE	four_pt	20224	Low	0.620477	Middle	0.376355	High	0.00316857
TCGA-35-4122-01A-01-BS1.3a66bb21-492c-41f0-b825-961b7583086f	High	1	tbp	2	8	7	4	FALSE	none	none	100	16	8	2	250	TRUE	four_pt	14379	High	0.868729	Middle	0.118075	Low	0.0131961
TCGA-35-4122-01A-01-TS1.b29fc81a-d40b-484e-a19f-f08ac326ae57	High	1	tbp	2	8	7	4	FALSE	none	none	100	16	8	2	250	TRUE	four_pt	12672	High	0.748338	Middle	0.18566	Low	0.0660017
TCGA-35-4123-01A-01-BS1.6c60dac2-c692-4181-aedd-4c2e81ba1277	High	1	tbp	2	8	7	4	FALSE	none	none	100	16	8	2	250	TRUE	four_pt	13049	Low	0.66906	Middle	0.239279	High	0.0916619
TCGA-35-4123-01A-01-TS1.7b556f70-4c5b-4506-9aa2-16e59aa50086	High	1	tbp	2	8	7	4	FALSE	none	none	100	16	8	2	250	TRUE	four_pt	9760	High	0.795846	Low	0.104977	Middle	0.0991767
TCGA-35-5375-01A-01-BS1.76d789f1-f97f-4e9f-b278-49fee3058041	High	1	tbp	2	8	7	4	FALSE	none	none	100	16	8	2	250	TRUE	four_pt	18295	Middle	0.538922	Low	0.300774	High	0.160304
TCGA-35-5375-01A-01-TS1.27e6fc22-66c0-4d17-981d-2b34a17edd49	High	1	tbp	2	8	7	4	FALSE	none	none	100	16	8	2	250	TRUE	four_pt	15923	Low	0.480963	Middle	0.379688	High	0.139348
TCGA-38-4625-01A-01-BS1.41ab814e-649f-4086-b676-fd0d2782ea87	Middle	1	tbp	2	8	7	4	FALSE	none	none	100	16	8	2	250	TRUE	four_pt	9345	Middle	0.605362	Low	0.234438	High	0.1602
TCGA-38-4626-01A-01-BS1.57181f5e-1b4d-415a-8acc-9dc40dd03f7b	High	1	tbp	2	8	7	4	FALSE	none	none	100	16	8	2	250	TRUE	four_pt	6027	Middle	0.507897	High	0.279116	Low	0.212986
TCGA-38-4626-01A-01-TS1.b856b974-e498-4a8a-a649-bc321c90622a	High	1	tbp	2	8	7	4	FALSE	none	none	100	16	8	2	250	TRUE	four_pt	8322	Middle	0.483439	High	0.368579	Low	0.147982
TCGA-38-4627-01A-01-BS1.d141e46d-3eaa-4605-8672-e4341e01bfee	High	1	tbp	2	8	7	4	FALSE	none	none	100	16	8	2	250	TRUE	four_pt	18137	High	0.521531	Middle	0.366957	Low	0.111513
TCGA-38-4627-01A-01-TS1.221bb9bb-9a72-4f33-89c1-d07eb422112e	High	1	tbp	2	8	7	4	FALSE	none	none	100	16	8	2	250	TRUE	four_pt	5529	High	0.687832	Middle	0.237779	Low	0.0743896
TCGA-38-4628-01A-01-BS1.e36d38b6-0744-49c3-be1b-eedd00a80d57	Middle	1	tbp	2	8	7	4	FALSE	none	none	100	16	8	2	250	TRUE	four_pt	8709	Middle	0.8313	Low	0.159939	High	0.00876098
TCGA-38-4629-01A-01-BS1.54a70eed-841a-4ec2-baca-f0546d78b60c	High	1	tbp	2	8	7	4	FALSE	none	none	100	16	8	2	250	TRUE	four_pt	13878	High	0.684169	Middle	0.224358	Low	0.0914737
TCGA-38-4629-01A-02-BS2.c51001e1-bed7-4861-b6df-78640d5ae45a	High	1	tbp	2	8	7	4	FALSE	none	none	100	16	8	2	250	TRUE	four_pt	11988	Middle	0.47895	High	0.349503	Low	0.171547
TCGA-38-4630-01A-01-BS1.5bb0e95c-f89c-4e0f-9b15-0c8926a8dcc6	Middle	1	tbp	2	8	7	4	FALSE	none	none	100	16	8	2	250	TRUE	four_pt	14614	Low	0.554538	Middle	0.381099	High	0.0643632
TCGA-38-4630-01A-01-TS1.cdc82c13-163a-4af3-a74a-5af347225b77	Middle	1	tbp	2	8	7	4	FALSE	none	none	100	16	8	2	250	TRUE	four_pt	3571	Low	0.711648	High	0.15399	Middle	0.134362
TCGA-38-4631-01A-01-BS1.ac8b063c-37ee-4080-aa5e-d13a605dc3bd	Middle	1	tbp	2	8	7	4	FALSE	none	none	100	16	8	2	250	TRUE	four_pt	4337	Low	0.419306	Middle	0.365443	High	0.215251
TCGA-38-4632-01A-01-BS1.f804f64d-a2b6-4756-bf3c-4b77d1e68a76	High	1	tbp	2	8	7	4	FALSE	none	none	100	16	8	2	250	TRUE	four_pt	11531	High	0.441951	Middle	0.386247	Low	0.171802
TCGA-38-4632-01A-01-TS1.eb6e2e6b-89bd-440c-9fc8-d932b5491654	High	1	tbp	2	8	7	4	FALSE	none	none	100	16	8	2	250	TRUE	four_pt	3911	Middle	0.427192	Low	0.361944	High	0.210864
TCGA-38-6178-01A-01-BS1.45e6381d-637a-4b27-aae9-1bbee2c14944	Middle	1	tbp	2	8	7	4	FALSE	none	none	100	16	8	2	250	TRUE	four_pt	56804	Low	0.533861	Middle	0.355851	High	0.110288
TCGA-38-6178-01A-01-TS1.c7442dfa-81d0-4209-bb75-0783cd9c8974	Middle	1	tbp	2	8	7	4	FALSE	none	none	100	16	8	2	250	TRUE	four_pt	53580	Middle	0.419705	Low	0.410752	High	0.169542
TCGA-44-2655-01A-01-BS1.afd2012b-1c8f-419c-8972-289c22697d27	Low	1	tbp	2	8	7	4	FALSE	none	none	100	16	8	2	250	TRUE	four_pt	6087	Low	0.580162	Middle	0.365871	High	0.053967
TCGA-44-2655-01A-01-TS1.13d9a55e-1b18-4594-a19a-9e08528e5a08	Low	1	tbp	2	8	7	4	FALSE	none	none	100	16	8	2	250	TRUE	four_pt	2520	Low	0.686589	High	0.261161	Middle	0.0522495
TCGA-44-2656-01A-01-BS1.82bbeb8f-6e54-49bd-95bf-75eda3c80c23	High	1	tbp	2	8	7	4	FALSE	none	none	100	16	8	2	250	TRUE	four_pt	8784	High	0.736633	Middle	0.201639	Low	0.0617278
TCGA-44-2656-01A-01-TS1.ef924493-5568-45e4-aea8-552b5e99f5ae	High	1	tbp	2	8	7	4	FALSE	none	none	100	16	8	2	250	TRUE	four_pt	11957	High	0.963899	Middle	0.0195757	Low	0.0165254
TCGA-44-2656-01A-02-BS2.2c768435-cc25-4818-ad32-19933a9a7c67	High	1	tbp	2	8	7	4	FALSE	none	none	100	16	8	2	250	TRUE	four_pt	13793	High	0.828721	Middle	0.150745	Low	0.020534
TCGA-44-2657-01A-01-BS1.76c73b34-7b9c-4daf-9a8f-e74e7734489d	High	1	tbp	2	8	7	4	FALSE	none	none	100	16	8	2	250	TRUE	four_pt	7014	High	0.94626	Middle	0.0526314	Low	0.00110831
TCGA-44-2657-01A-01-TS1.cee29017-5940-4c9c-89b8-8687aa6f9f5a	High	1	tbp	2	8	7	4	FALSE	none	none	100	16	8	2	250	TRUE	four_pt	2265	High	0.572764	Middle	0.34178	Low	0.0854566
TCGA-44-2659-01A-01-BS1.2e86a925-2d11-4a42-b6c4-b6159a8a2583	High	1	tbp	2	8	7	4	FALSE	none	none	100	16	8	2	250	TRUE	four_pt	4210	High	0.664098	Middle	0.304701	Low	0.0312011
TCGA-44-2659-01A-01-TS1.aa08e4c2-8d1c-4662-a07e-475a24b082b5	High	1	tbp	2	8	7	4	FALSE	none	none	100	16	8	2	250	TRUE	four_pt	7041	High	0.818077	Low	0.13976	Middle	0.042163
TCGA-44-2661-01A-01-BS1.454ae128-140c-4bc3-98d6-529a9e0808f4	High	1	tbp	2	8	7	4	FALSE	none	none	100	16	8	2	250	TRUE	four_pt	19181	High	0.923508	Middle	0.0717227	Low	0.00476927
TCGA-44-2661-01A-01-TS1.72c6763d-5fd9-46a0-b7e3-a9b62076631e	High	1	tbp	2	8	7	4	FALSE	none	none	100	16	8	2	250	TRUE	four_pt	13125	High	0.985372	Middle	0.0144158	Low	0.00021203
TCGA-44-2662-01A-01-BS1.f7ba5b6b-8a26-4cf2-8b0c-db76298ca502	High	1	tbp	2	8	7	4	FALSE	none	none	100	16	8	2	250	TRUE	four_pt	9000	High	0.617051	Middle	0.327239	Low	0.0557107
TCGA-44-2662-01A-01-TS1.5541e362-1ffb-4c2f-a7c2-492acc419015	High	1	tbp	2	8	7	4	FALSE	none	none	100	16	8	2	250	TRUE	four_pt	15894	High	0.971419	Low	0.0152469	Middle	0.0133342
TCGA-44-2665-01A-01-BS1.6c4ac2ce-c6f2-42a6-96a8-71db2667d2ce	High	1	tbp	2	8	7	4	FALSE	none	none	100	16	8	2	250	TRUE	four_pt	8074	Middle	0.490372	High	0.423701	Low	0.0859275
TCGA-44-2665-01A-01-TS1.c5b2abc1-bff0-431b-8903-dde57038877d	High	1	tbp	2	8	7	4	FALSE	none	none	100	16	8	2	250	TRUE	four_pt	12674	High	0.857244	Middle	0.108389	Low	0.0343679
TCGA-44-2665-01B-05-BS5.47F3F3DF-1904-4F32-B565-9B384D19A23A	High	1	tbp	2	8	7	4	FALSE	none	none	100	16	8	2	250	TRUE	four_pt	23955	Low	0.543036	Middle	0.369078	High	0.087886
TCGA-44-2665-01B-06-BS6.E848C4F0-289E-4B62-8464-EACA2DA5BC39	High	1	tbp	2	8	7	4	FALSE	none	none	100	16	8	2	250	TRUE	four_pt	22151	Low	0.485095	Middle	0.427318	High	0.0875868
TCGA-44-2666-01A-01-BS1.7df801b9-da76-40b6-8d4b-1227cef4f002	Middle	1	tbp	2	8	7	4	FALSE	none	none	100	16	8	2	250	TRUE	four_pt	20889	Middle	0.533377	High	0.269596	Low	0.197027
TCGA-44-2666-01A-01-TS1.115c75b4-eded-4865-ac27-eac3e9a4230c	Middle	1	tbp	2	8	7	4	FALSE	none	none	100	16	8	2	250	TRUE	four_pt	11901	Middle	0.983524	High	0.0158633	Low	0.000612351
TCGA-44-2668-01A-01-BS1.98d005af-6c76-4072-9141-7705090ee639	High	1	tbp	2	8	7	4	FALSE	none	none	100	16	8	2	250	TRUE	four_pt	18438	High	0.796409	Middle	0.136321	Low	0.0672707
TCGA-44-2668-01A-01-TS1.d4db0c2b-9247-458b-a931-62ff45e4f859	High	1	tbp	2	8	7	4	FALSE	none	none	100	16	8	2	250	TRUE	four_pt	4546	High	0.877637	Low	0.086087	Middle	0.0362756
TCGA-44-2668-01B-01-BS1.A6278F3D-FCA6-4FEE-B5EB-AB16759649F3	High	1	tbp	2	8	7	4	FALSE	none	none	100	16	8	2	250	TRUE	four_pt	7013	Middle	0.413019	Low	0.39681	High	0.190172
TCGA-44-2668-01B-02-BS2.7C0C441E-E968-471D-9E4A-77673F67250D	High	1	tbp	2	8	7	4	FALSE	none	none	100	16	8	2	250	TRUE	four_pt	8672	Low	0.473533	Middle	0.379291	High	0.147176
TCGA-44-3396-01A-01-BS1.020af312-29f3-4506-941a-6e74f0f3212c	High	1	tbp	2	8	7	4	FALSE	none	none	100	16	8	2	250	TRUE	four_pt	11691	High	0.93287	Middle	0.0645462	Low	0.00258402
TCGA-44-3396-01A-01-TS1.62d6bfb2-d507-476d-8dd0-a724ceca8f47	High	1	tbp	2	8	7	4	FALSE	none	none	100	16	8	2	250	TRUE	four_pt	12068	High	0.993054	Middle	0.00440928	Low	0.00253682
TCGA-44-3398-01A-01-BS1.8347f335-cd9d-46cc-bed5-b28f9dd877a8	High	1	tbp	2	8	7	4	FALSE	none	none	100	16	8	2	250	TRUE	four_pt	20507	High	0.679918	Middle	0.240978	Low	0.0791034
TCGA-44-3398-01A-01-TS1.80f016ac-f5c5-49c4-972e-2ffd226d226d	High	1	tbp	2	8	7	4	FALSE	none	none	100	16	8	2	250	TRUE	four_pt	12752	High	0.88677	Low	0.0830653	Middle	0.0301646
TCGA-44-3917-01A-01-BS1.1353c4bd-c266-4f07-879d-1d0e1fb08873	High	1	tbp	2	8	7	4	FALSE	none	none	100	16	8	2	250	TRUE	four_pt	11401	High	0.523631	Middle	0.357184	Low	0.119185
TCGA-44-3917-01A-01-TS1.3de456a8-3c51-465f-a00a-1c3c9d33604d	High	1	tbp	2	8	7	4	FALSE	none	none	100	16	8	2	250	TRUE	four_pt	4971	High	0.614677	Low	0.260019	Middle	0.125303
TCGA-44-3917-01B-01-BS1.CB6E28E3-D426-4A88-941A-63C65B869B15	High	1	tbp	2	8	7	4	FALSE	none	none	100	16	8	2	250	TRUE	four_pt	36943	Low	0.7838	Middle	0.193602	High	0.0225978
TCGA-44-3917-01B-02-BS2.A4199939-3B75-4897-976A-DEE1BD46E1E7	High	1	tbp	2	8	7	4	FALSE	none	none	100	16	8	2	250	TRUE	four_pt	24342	Low	0.733137	Middle	0.236482	High	0.0303814
TCGA-44-3918-01A-01-BS1.6d4ead8e-d080-4c55-9ea2-519cfa30b94f	High	1	tbp	2	8	7	4	FALSE	none	none	100	16	8	2	250	TRUE	four_pt	20496	High	0.891646	Middle	0.0989696	Low	0.00938467
TCGA-44-3918-01A-01-TS1.92b19e7c-b1d8-4a7c-a555-7759be21014e	High	1	tbp	2	8	7	4	FALSE	none	none	100	16	8	2	250	TRUE	four_pt	18604	High	0.985015	Middle	0.0140262	Low	0.000958753
TCGA-44-3919-01A-01-BS1.9251d6ad-dab8-42fd-836d-1b18e5d2afed	High	1	tbp	2	8	7	4	FALSE	none	none	100	16	8	2	250	TRUE	four_pt	5599	High	0.708641	Middle	0.254219	Low	0.0371394
TCGA-44-3919-01A-02-BS2.89f5632a-fd56-43a7-9aa3-82596731f6da	High	1	tbp	2	8	7	4	FALSE	none	none	100	16	8	2	250	TRUE	four_pt	5537	Middle	0.501278	High	0.416148	Low	0.0825738
TCGA-44-4112-01A-01-BS1.43985cc2-0678-4d4a-a42c-07625bf76a92	Middle	1	tbp	2	8	7	4	FALSE	none	none	100	16	8	2	250	TRUE	four_pt	15476	High	0.360563	Middle	0.332875	Low	0.306562
TCGA-44-4112-01A-01-TS1.836533a5-8389-4554-8f56-419bf11d8db8	Middle	1	tbp	2	8	7	4	FALSE	none	none	100	16	8	2	250	TRUE	four_pt	14619	Low	0.345342	Middle	0.342885	High	0.311773
TCGA-44-5643-01A-01-BS1.13ee8806-e27c-48a4-8d93-9a6a42668cd8	Middle	1	tbp	2	8	7	4	FALSE	none	none	100	16	8	2	250	TRUE	four_pt	14205	Middle	0.644422	Low	0.219763	High	0.135815
TCGA-44-5643-01A-01-TS1.d7358c4a-6ea9-44f1-b97a-1cb050dd2435	Middle	1	tbp	2	8	7	4	FALSE	none	none	100	16	8	2	250	TRUE	four_pt	11997	Middle	0.629325	High	0.19956	Low	0.171114
TCGA-44-5644-01A-01-BS1.316090cb-4b49-44bf-8617-248644724ebc	Low	1	tbp	2	8	7	4	FALSE	none	none	100	16	8	2	250	TRUE	four_pt	7737	Low	0.494399	Middle	0.389906	High	0.115696
TCGA-44-5645-01A-01-BS1.e8526125-616b-4bc2-afac-f96417840633	High	1	tbp	2	8	7	4	FALSE	none	none	100	16	8	2	250	TRUE	four_pt	12519	High	0.531146	Middle	0.373263	Low	0.0955909
TCGA-44-5645-01B-03-BS3.817AA505-ABFD-412E-8DD7-69D50A7E9BA9	High	1	tbp	2	8	7	4	FALSE	none	none	100	16	8	2	250	TRUE	four_pt	20085	High	0.422265	Middle	0.375347	Low	0.202388
TCGA-44-5645-01B-04-BS4.76ED5128-FB3D-44C7-A679-848860CAA3C5	High	1	tbp	2	8	7	4	FALSE	none	none	100	16	8	2	250	TRUE	four_pt	18659	Middle	0.389504	High	0.384527	Low	0.225969
TCGA-44-6145-01A-01-BS1.13a0cd77-3c3d-44d3-8985-d1272b84e5bd	High	1	tbp	2	8	7	4	FALSE	none	none	100	16	8	2	250	TRUE	four_pt	67043	Low	0.575074	High	0.280195	Middle	0.144732
TCGA-44-6145-01A-01-TS1.694c13e7-a2e5-434e-8093-d78bec903707	High	1	tbp	2	8	7	4	FALSE	none	none	100	16	8	2	250	TRUE	four_pt	33279	Low	0.720651	Middle	0.211048	High	0.0683005
TCGA-44-6146-01A-01-BS1.c0b805e5-0bd6-4da5-ba89-ff274dc69ba7	Low	1	tbp	2	8	7	4	FALSE	none	none	100	16	8	2	250	TRUE	four_pt	26210	Low	0.720668	High	0.212844	Middle	0.0664871
TCGA-44-6146-01A-01-TS1.6518ff71-9b71-41bc-ae3f-6cabb65cafaf	Low	1	tbp	2	8	7	4	FALSE	none	none	100	16	8	2	250	TRUE	four_pt	34587	Low	0.794029	High	0.148182	Middle	0.0577888
TCGA-44-6146-01B-03-BS3.CAA4A154-72D4-4A13-8999-674D5558BD09	Low	1	tbp	2	8	7	4	FALSE	none	none	100	16	8	2	250	TRUE	four_pt	37214	Low	0.637534	High	0.195535	Middle	0.166931
TCGA-44-6146-01B-03-TS3.C57ED5B9-D68A-4088-AABD-9817345813F2	Low	1	tbp	2	8	7	4	FALSE	none	none	100	16	8	2	250	TRUE	four_pt	38632	Low	0.692998	Middle	0.169998	High	0.137005
TCGA-44-6146-01B-04-BS4.A6F8A54C-8E91-4133-AAB0-CDE658AE6B1B	Low	1	tbp	2	8	7	4	FALSE	none	none	100	16	8	2	250	TRUE	four_pt	29703	Low	0.657696	Middle	0.179406	High	0.162899
TCGA-44-6147-01A-01-BS1.cfa99719-2df2-4b32-be20-2c96483727cb	High	1	tbp	2	8	7	4	FALSE	none	none	100	16	8	2	250	TRUE	four_pt	34477	Low	0.563112	Middle	0.240584	High	0.196303
TCGA-44-6147-01A-01-TS1.3abeedc6-cb8c-45da-8054-c8cd7a4f4346	High	1	tbp	2	8	7	4	FALSE	none	none	100	16	8	2	250	TRUE	four_pt	19580	Low	0.767593	Middle	0.175605	High	0.0568017
TCGA-44-6147-01B-03-BS3.B5B5233D-4157-4A68-B260-A264D54E98E1	High	1	tbp	2	8	7	4	FALSE	none	none	100	16	8	2	250	TRUE	four_pt	19581	Low	0.567328	Middle	0.351988	High	0.0806846
TCGA-44-6147-01B-04-BS4.54DF2F7F-5091-491B-97A7-B8F7E88800CE	High	1	tbp	2	8	7	4	FALSE	none	none	100	16	8	2	250	TRUE	four_pt	20106	Middle	0.451182	Low	0.408813	High	0.140005
TCGA-44-6147-01B-05-BS5.B838E2DC-8869-4C72-9F1D-A066FF307579	High	1	tbp	2	8	7	4	FALSE	none	none	100	16	8	2	250	TRUE	four_pt	18038	Low	0.514152	Middle	0.44114	High	0.0447077
TCGA-44-6147-01B-06-BS6.74FAC41A-3A9C-4821-9BB9-63985D835F30	High	1	tbp	2	8	7	4	FALSE	none	none	100	16	8	2	250	TRUE	four_pt	10891	Low	0.585487	Middle	0.364424	High	0.0500898
TCGA-44-6148-01A-01-BS1.9d9de45e-0870-4e9a-941d-701a231b2301	Low	1	tbp	2	8	7	4	FALSE	none	none	100	16	8	2	250	TRUE	four_pt	35932	Low	0.634088	High	0.259101	Middle	0.106811
TCGA-44-6148-01A-01-TS1.dc502627-e621-4ddc-a472-d3e438bb1045	Low	1	tbp	2	8	7	4	FALSE	none	none	100	16	8	2	250	TRUE	four_pt	20316	Low	0.898301	Middle	0.0906429	High	0.0110555
TCGA-44-6774-01A-01-BS1.1d074a9a-fd4f-4079-bf01-30c26cceaec4	Middle	1	tbp	2	8	7	4	FALSE	none	none	100	16	8	2	250	TRUE	four_pt	37738	Low	0.563269	Middle	0.246987	High	0.189744
TCGA-44-6775-01A-01-BS1.dd1594a9-8973-490a-9c5c-c9a676a71f5f	Middle	1	tbp	2	8	7	4	FALSE	none	none	100	16	8	2	250	TRUE	four_pt	55371	Low	0.564418	Middle	0.299067	High	0.136515
TCGA-44-6775-01A-01-TS1.18c0ffa9-7bed-44a2-8ab5-90e87bee79ef	Middle	1	tbp	2	8	7	4	FALSE	none	none	100	16	8	2	250	TRUE	four_pt	32272	Low	0.806623	Middle	0.139925	High	0.0534513
TCGA-44-6775-01A-03-TS3.DE1214F1-C47F-4710-BD72-3AFAF3D920E3	Middle	1	tbp	2	8	7	4	FALSE	none	none	100	16	8	2	250	TRUE	four_pt	45517	Low	0.529418	Middle	0.3404	High	0.130182
TCGA-44-6775-01C-01-BS1.73DE5DC4-93DD-45B9-A12B-69FFFEE1269C	Middle	1	tbp	2	8	7	4	FALSE	none	none	100	16	8	2	250	TRUE	four_pt	31286	Low	0.70419	Middle	0.27753	High	0.01828
TCGA-44-6775-01C-02-BS2.86546881-8F51-458E-8E1D-6B9943A5DF85	Middle	1	tbp	2	8	7	4	FALSE	none	none	100	16	8	2	250	TRUE	four_pt	28194	Low	0.617484	Middle	0.363918	High	0.0185989
TCGA-44-6776-01A-01-BS1.7b26c23b-edbf-4de8-8add-37544a4e74ed	Middle	1	tbp	2	8	7	4	FALSE	none	none	100	16	8	2	250	TRUE	four_pt	41084	Low	0.709725	High	0.199261	Middle	0.0910142
TCGA-44-6776-01A-01-TS1.ec07dc02-a346-4bc0-b282-7e0358b707b4	Middle	1	tbp	2	8	7	4	FALSE	none	none	100	16	8	2	250	TRUE	four_pt	73130	Low	0.718832	Middle	0.166703	High	0.114465
TCGA-44-6778-01A-01-BS1.f7b11fd2-323b-41e0-97fc-6f9151d9317c	High	1	tbp	2	8	7	4	FALSE	none	none	100	16	8	2	250	TRUE	four_pt	40284	Low	0.765948	Middle	0.159327	High	0.0747244
TCGA-44-6778-01A-01-TS1.c2f70fc8-093c-4b9b-8907-4860bbea651f	High	1	tbp	2	8	7	4	FALSE	none	none	100	16	8	2	250	TRUE	four_pt	40954	Low	0.826883	Middle	0.146956	High	0.0261606
TCGA-44-6779-01A-01-BS1.e55cc68b-4f36-4d22-a4b7-9af0417a4171	Middle	1	tbp	2	8	7	4	FALSE	none	none	100	16	8	2	250	TRUE	four_pt	53827	Low	0.583593	Middle	0.353356	High	0.0630503
TCGA-44-6779-01A-01-TS1.3bb8f185-cd48-40ea-ab5e-53d63352a2d3	Middle	1	tbp	2	8	7	4	FALSE	none	none	100	16	8	2	250	TRUE	four_pt	33718	Low	0.716219	Middle	0.178216	High	0.105565
TCGA-44-7659-01A-01-BS1.644c216c-1d56-448c-9cb2-afade812e5c1	Middle	1	tbp	2	8	7	4	FALSE	none	none	100	16	8	2	250	TRUE	four_pt	69466	Low	0.730109	Middle	0.260155	High	0.00973563
TCGA-44-7659-01A-01-TS1.fd4a28e4-d143-44e4-b055-fc9f03d65427	Middle	1	tbp	2	8	7	4	FALSE	none	none	100	16	8	2	250	TRUE	four_pt	48465	Low	0.673781	Middle	0.303283	High	0.0229356
TCGA-44-7660-01A-01-BS1.bc8e3ce4-d1e9-41c3-9cc6-1cf456fbe06b	Middle	1	tbp	2	8	7	4	FALSE	none	none	100	16	8	2	250	TRUE	four_pt	33857	Low	0.744186	Middle	0.229871	High	0.0259435
TCGA-44-7660-01A-01-TS1.c1e1a47f-0836-4cc8-8dac-b91f51a64fac	Middle	1	tbp	2	8	7	4	FALSE	none	none	100	16	8	2	250	TRUE	four_pt	23586	Low	0.852073	Middle	0.130015	High	0.0179117
TCGA-44-7661-01A-01-BS1.7609bd38-0dfa-4882-9efd-a8f4a291f6d2	Middle	1	tbp	2	8	7	4	FALSE	none	none	100	16	8	2	250	TRUE	four_pt	44274	Low	0.710772	Middle	0.253919	High	0.0353089
TCGA-44-7661-01A-01-TS1.14c225d1-8485-42d1-aaa7-363ee9d26887	Middle	1	tbp	2	8	7	4	FALSE	none	none	100	16	8	2	250	TRUE	four_pt	25580	Low	0.72505	Middle	0.251578	High	0.0233721
TCGA-44-7662-01A-01-BS1.95c15be2-f72e-428d-9cfb-26711856dff9	High	1	tbp	2	8	7	4	FALSE	none	none	100	16	8	2	250	TRUE	four_pt	27433	Low	0.719636	Middle	0.259923	High	0.0204413
TCGA-44-7662-01A-01-TS1.4c625270-d26c-40ba-abb4-bec3f3543b2f	High	1	tbp	2	8	7	4	FALSE	none	none	100	16	8	2	250	TRUE	four_pt	9796	Low	0.739346	Middle	0.227985	High	0.0326698
TCGA-44-7667-01A-02-BS2.8f3f25b9-a68d-4481-99ee-6a356eb2ab21	Low	1	tbp	2	8	7	4	FALSE	none	none	100	16	8	2	250	TRUE	four_pt	10726	Low	0.916117	Middle	0.0793937	High	0.00448939
TCGA-44-7670-01A-01-BS1.d58c6b0b-24a0-4a79-a7f6-fb0c99dcc7d3	Low	1	tbp	2	8	7	4	FALSE	none	none	100	16	8	2	250	TRUE	four_pt	4624	Low	0.765534	Middle	0.220788	High	0.0136778
TCGA-44-7670-01A-01-TS1.3e1ec27f-722d-4b74-960b-d33537771d25	Low	1	tbp	2	8	7	4	FALSE	none	none	100	16	8	2	250	TRUE	four_pt	5466	Middle	0.409774	Low	0.405511	High	0.184715
TCGA-44-7671-01A-01-TS1.1d326f9a-ff45-4873-be18-8f0e1e466537	Low	1	tbp	2	8	7	4	FALSE	none	none	100	16	8	2	250	TRUE	four_pt	11332	Low	0.815791	Middle	0.181743	High	0.00246636
TCGA-44-7672-01A-01-BS1.a38f352e-9626-4dab-b1b6-02b420384df5	High	1	tbp	2	8	7	4	FALSE	none	none	100	16	8	2	250	TRUE	four_pt	4977	High	0.528116	Middle	0.360854	Low	0.11103
TCGA-44-7672-01A-01-TS1.8abd3fe8-8915-45c9-9bf5-9e68238d51b1	High	1	tbp	2	8	7	4	FALSE	none	none	100	16	8	2	250	TRUE	four_pt	7203	High	0.900048	Middle	0.0866617	Low	0.0132908
TCGA-44-8117-01A-01-BS1.6f0d2b4e-04d2-4f3c-804b-e9b311d55d4e	Middle	1	tbp	2	8	7	4	FALSE	none	none	100	16	8	2	250	TRUE	four_pt	51206	Low	0.815595	Middle	0.178846	High	0.00555959
TCGA-44-8117-01A-01-TS1.bf647f28-9c4c-4bd4-908a-eceff1184bce	Middle	1	tbp	2	8	7	4	FALSE	none	none	100	16	8	2	250	TRUE	four_pt	27835	Low	0.786212	Middle	0.204335	High	0.00945277
TCGA-44-8119-01A-01-TS1.44c6bc92-98d8-4472-95e3-91fd444e18cb	Middle	1	tbp	2	8	7	4	FALSE	none	none	100	16	8	2	250	TRUE	four_pt	55609	Low	0.754238	Middle	0.229513	High	0.0162491
TCGA-44-8120-01A-01-TS1.ee68ef00-ac9e-4833-a84e-c03fb2df1d0c	Low	1	tbp	2	8	7	4	FALSE	none	none	100	16	8	2	250	TRUE	four_pt	4634	Low	0.838844	Middle	0.15094	High	0.0102163
TCGA-49-4486-01A-01-BS1.b5d67c18-0fa2-479f-a762-549071208ac0	Middle	1	tbp	2	8	7	4	FALSE	none	none	100	16	8	2	250	TRUE	four_pt	3938	Middle	0.734667	Low	0.244984	High	0.0203492
TCGA-49-4486-01A-01-TS1.0022a845-3477-46c1-9af6-b840ac3aad1e	Middle	1	tbp	2	8	7	4	FALSE	none	none	100	16	8	2	250	TRUE	four_pt	8620	Middle	0.89498	Low	0.0836351	High	0.0213849
TCGA-49-4487-01A-01-BS1.6a823519-1d1f-4156-a1fd-b19535db8a38	Middle	1	tbp	2	8	7	4	FALSE	none	none	100	16	8	2	250	TRUE	four_pt	2493	Middle	0.756708	Low	0.137801	High	0.105491
TCGA-49-4487-01A-02-BS2.a86aa3c6-1dec-459d-90aa-69347884ed80	Middle	1	tbp	2	8	7	4	FALSE	none	none	100	16	8	2	250	TRUE	four_pt	5705	High	0.514534	Middle	0.471133	Low	0.0143333
TCGA-49-4488-01A-01-BS1.334cd670-30d0-48bd-8910-2ec1f42ce8c2	Middle	1	tbp	2	8	7	4	FALSE	none	none	100	16	8	2	250	TRUE	four_pt	9145	High	0.691187	Middle	0.296346	Low	0.0124671
TCGA-49-4488-01A-01-TS1.81994faa-27c7-4ab2-a36a-99572894994f	Middle	1	tbp	2	8	7	4	FALSE	none	none	100	16	8	2	250	TRUE	four_pt	24771	Low	0.640269	Middle	0.291834	High	0.0678968
TCGA-49-4490-01A-01-BS1.6839a32f-4d5a-47ee-9cd6-14f3c09b92c2	Low	1	tbp	2	8	7	4	FALSE	none	none	100	16	8	2	250	TRUE	four_pt	9559	Middle	0.463254	Low	0.412177	High	0.124569
TCGA-49-4490-01A-02-BS2.161a2ff9-e4b3-41de-b961-38ceed0f0024	Low	1	tbp	2	8	7	4	FALSE	none	none	100	16	8	2	250	TRUE	four_pt	4349	Low	0.512458	Middle	0.281802	High	0.20574
TCGA-49-4494-01A-01-BS1.609d0f76-5993-4636-af49-ef835ff19c6e	Middle	1	tbp	2	8	7	4	FALSE	none	none	100	16	8	2	250	TRUE	four_pt	8147	Middle	0.621288	Low	0.219785	High	0.158926
TCGA-49-4494-01A-01-TS1.2e7d510c-93e6-4413-8080-0fe2cf17a536	Middle	1	tbp	2	8	7	4	FALSE	none	none	100	16	8	2	250	TRUE	four_pt	13105	Low	0.584483	Middle	0.407308	High	0.00820897
TCGA-49-4501-01A-01-BS1.e6368c49-3cce-4f10-9cbf-d3c940ee867a	High	1	tbp	2	8	7	4	FALSE	none	none	100	16	8	2	250	TRUE	four_pt	5213	Low	0.482541	Middle	0.305918	High	0.211541
TCGA-49-4501-01A-01-TS1.a4690842-db9d-4f6f-8e45-2a81ad668470	High	1	tbp	2	8	7	4	FALSE	none	none	100	16	8	2	250	TRUE	four_pt	23315	High	0.506394	Middle	0.324472	Low	0.169134
TCGA-49-4505-01A-01-BS1.6759af02-47f2-4a03-b9c6-17f52d557e13	High	1	tbp	2	8	7	4	FALSE	none	none	100	16	8	2	250	TRUE	four_pt	8711	Low	0.488119	Middle	0.474394	High	0.0374875
TCGA-49-4505-01A-01-TS1.15b747c0-7a0c-4eb3-910c-f6ecc6cb3f8a	High	1	tbp	2	8	7	4	FALSE	none	none	100	16	8	2	250	TRUE	four_pt	11051	Middle	0.577413	High	0.319874	Low	0.102713
TCGA-49-4506-01A-01-BS1.4f66461a-5fe7-43ef-98ae-35c70b66b449	Low	1	tbp	2	8	7	4	FALSE	none	none	100	16	8	2	250	TRUE	four_pt	2645	Low	0.514072	Middle	0.372564	High	0.113364
TCGA-49-4506-01A-01-TS1.23c0357f-59da-463d-9e13-13dff47b86d9	Low	1	tbp	2	8	7	4	FALSE	none	none	100	16	8	2	250	TRUE	four_pt	9436	Low	0.71193	Middle	0.23499	High	0.0530794
TCGA-49-4507-01A-01-BS1.8f4dcfd1-6a69-413f-a116-af79589ed57b	Middle	1	tbp	2	8	7	4	FALSE	none	none	100	16	8	2	250	TRUE	four_pt	6364	High	0.687	Middle	0.304962	Low	0.00803795
TCGA-49-4507-01A-01-TS1.4b4b4465-0b06-4f42-a4e3-e36fc777f643	Middle	1	tbp	2	8	7	4	FALSE	none	none	100	16	8	2	250	TRUE	four_pt	6370	Middle	0.669755	High	0.233867	Low	0.0963781
TCGA-49-4510-01A-01-BS1.1690f93b-764b-43e8-a89c-af3cbe389a40	Low	1	tbp	2	8	7	4	FALSE	none	none	100	16	8	2	250	TRUE	four_pt	14543	Low	0.488818	Middle	0.450117	High	0.061065
TCGA-49-4510-01A-01-TS1.3f8cedfa-a86e-42ae-87a9-70d554393c33	Low	1	tbp	2	8	7	4	FALSE	none	none	100	16	8	2	250	TRUE	four_pt	9909	Middle	0.558173	Low	0.419639	High	0.0221874
TCGA-49-4512-01A-01-BS1.a7142de2-2647-41ce-b7ec-8d375f177ab1	Middle	1	tbp	2	8	7	4	FALSE	none	none	100	16	8	2	250	TRUE	four_pt	4751	Middle	0.556725	Low	0.261829	High	0.181446
TCGA-49-4512-01A-02-BS2.180a6269-9edb-47b8-b295-c43753d3c5a6	Middle	1	tbp	2	8	7	4	FALSE	none	none	100	16	8	2	250	TRUE	four_pt	14311	Middle	0.520312	Low	0.253898	High	0.22579
TCGA-49-4514-01A-01-BS1.70740a85-cc84-40c5-9218-82456df14738	Middle	1	tbp	2	8	7	4	FALSE	none	none	100	16	8	2	250	TRUE	four_pt	5932	Middle	0.636698	High	0.335011	Low	0.0282906
TCGA-49-4514-01A-02-BS2.f9c459b7-06e5-49e3-b212-e4e0c6bb81e6	Middle	1	tbp	2	8	7	4	FALSE	none	none	100	16	8	2	250	TRUE	four_pt	8629	High	0.764259	Middle	0.231785	Low	0.00395626
TCGA-49-6743-01A-01-BS1.a59ea9e1-f418-4882-b628-0039a2dd4bbd	Middle	1	tbp	2	8	7	4	FALSE	none	none	100	16	8	2	250	TRUE	four_pt	21773	Low	0.723482	Middle	0.197302	High	0.0792168
TCGA-49-6743-01A-01-TS1.20d09427-4fbb-462f-b4ff-1e9860d2dbf9	Middle	1	tbp	2	8	7	4	FALSE	none	none	100	16	8	2	250	TRUE	four_pt	35976	Low	0.685481	Middle	0.194774	High	0.119745
TCGA-49-6745-01A-01-BS1.a41e5347-9c8d-4003-a48a-43cd9bfb9dcc	High	1	tbp	2	8	7	4	FALSE	none	none	100	16	8	2	250	TRUE	four_pt	13199	Low	0.681891	Middle	0.219666	High	0.0984429
TCGA-49-6745-01A-01-TS1.f386fbd6-ca0e-4672-b2dc-dbc4c54ef9db	High	1	tbp	2	8	7	4	FALSE	none	none	100	16	8	2	250	TRUE	four_pt	43567	High	0.66653	Low	0.263773	Middle	0.069697
TCGA-49-6761-01A-02-BS2.4750f290-f2fa-4bcf-aae1-33743b35c92f	Middle	1	tbp	2	8	7	4	FALSE	none	none	100	16	8	2	250	TRUE	four_pt	12354	Low	0.624317	Middle	0.332043	High	0.04364
TCGA-49-6767-01A-01-BS1.cf0fa204-1f31-4935-beab-ab91204ea89f	High	1	tbp	2	8	7	4	FALSE	none	none	100	16	8	2	250	TRUE	four_pt	64276	Low	0.634076	Middle	0.325446	High	0.0404788
TCGA-49-6767-01A-01-TS1.a37e2710-4f87-40d1-8601-19fbeb5a1f03	High	1	tbp	2	8	7	4	FALSE	none	none	100	16	8	2	250	TRUE	four_pt	49195	Low	0.717786	Middle	0.235002	High	0.047212
TCGA-49-AARO-01A-01-TSA.FDA66180-A121-457C-AED9-636D9B113B01	High	1	tbp	2	8	7	4	FALSE	none	none	100	16	8	2	250	TRUE	four_pt	59163	Low	0.649647	Middle	0.196136	High	0.154218
TCGA-49-AARR-01A-01-TSA.227C90DC-DA98-4445-ACF3-2556BA23704F	Middle	1	tbp	2	8	7	4	FALSE	none	none	100	16	8	2	250	TRUE	four_pt	11061	Low	0.575782	Middle	0.306296	High	0.117922
TCGA-50-5044-01A-01-BS1.f9008630-fcf4-45e8-82e9-71f138350114	Middle	1	tbp	2	8	7	4	FALSE	none	none	100	16	8	2	250	TRUE	four_pt	33366	Middle	0.597674	Low	0.320128	High	0.0821983
TCGA-50-5044-01A-02-BS2.29e2c49e-528d-4b26-9528-0afe7375b3fa	Middle	1	tbp	2	8	7	4	FALSE	none	none	100	16	8	2	250	TRUE	four_pt	33205	Middle	0.65528	Low	0.219281	High	0.12544
TCGA-50-5045-01A-01-BS1.5ccfd4f0-bc0a-4327-a485-19a2e2eb3b4a	High	1	tbp	2	8	7	4	FALSE	none	none	100	16	8	2	250	TRUE	four_pt	37102	Middle	0.49485	High	0.309706	Low	0.195444
TCGA-50-5045-01A-01-TS1.63b03290-324a-41fa-8120-d7c8ab34156b	High	1	tbp	2	8	7	4	FALSE	none	none	100	16	8	2	250	TRUE	four_pt	41175	High	0.480703	Middle	0.394605	Low	0.124692
TCGA-50-5049-01A-01-BS1.eba2afd2-5c5d-4338-9919-8776e0ac1a8b	High	1	tbp	2	8	7	4	FALSE	none	none	100	16	8	2	250	TRUE	four_pt	53077	High	0.958629	Middle	0.0384287	Low	0.00294212
TCGA-50-5049-01A-01-TS1.22431092-04c2-4343-884f-029ff951589a	High	1	tbp	2	8	7	4	FALSE	none	none	100	16	8	2	250	TRUE	four_pt	51915	High	0.865482	Middle	0.114931	Low	0.0195867
TCGA-50-5051-01A-01-BS1.f3f92997-5cb7-477a-b819-dfc3679f488e	Low	1	tbp	2	8	7	4	FALSE	none	none	100	16	8	2	250	TRUE	four_pt	20774	Low	0.532411	Middle	0.407216	High	0.0603734
TCGA-50-5051-01A-02-BS2.1bdbee1f-f24b-4a65-afb2-3e80e81ff462	Low	1	tbp	2	8	7	4	FALSE	none	none	100	16	8	2	250	TRUE	four_pt	2882	Low	0.618465	Middle	0.355524	High	0.0260106
TCGA-50-5055-01A-01-BS1.23899b53-43e5-40b3-801f-928d6dc3dd1b	High	1	tbp	2	8	7	4	FALSE	none	none	100	16	8	2	250	TRUE	four_pt	18458	High	0.885764	Middle	0.0815747	Low	0.032661
TCGA-50-5055-01A-01-TS1.6bd744e9-55ab-4d57-ac07-ef6c64ee4cbd	High	1	tbp	2	8	7	4	FALSE	none	none	100	16	8	2	250	TRUE	four_pt	35182	High	0.877254	Middle	0.104896	Low	0.0178498
TCGA-50-5066-01A-01-BS1.c6f25661-a8e9-4d89-9d16-0cfd1f4defe2	High	1	tbp	2	8	7	4	FALSE	none	none	100	16	8	2	250	TRUE	four_pt	11260	High	0.9206	Middle	0.0678444	Low	0.0115561
TCGA-50-5066-01A-01-TS1.0c7e8ed4-7458-4e11-93fb-46df485c414f	High	1	tbp	2	8	7	4	FALSE	none	none	100	16	8	2	250	TRUE	four_pt	24512	High	0.664401	Middle	0.302185	Low	0.0334135
TCGA-50-5068-01A-01-BS1.e2cffa98-abc4-41b3-8861-cb2d0d28ac67	High	1	tbp	2	8	7	4	FALSE	none	none	100	16	8	2	250	TRUE	four_pt	26959	High	0.812242	Middle	0.155539	Low	0.0322194
TCGA-50-5068-01A-01-TS1.8a69dfc8-db3f-49d7-9611-f10cd54bbe6f	High	1	tbp	2	8	7	4	FALSE	none	none	100	16	8	2	250	TRUE	four_pt	30627	High	0.838567	Middle	0.140859	Low	0.020574
TCGA-50-5072-01A-01-BS1.8e68de46-2a6e-40b5-a6af-9f34d9a5e7fa	Low	1	tbp	2	8	7	4	FALSE	none	none	100	16	8	2	250	TRUE	four_pt	24284	Low	0.798111	Middle	0.198436	High	0.00345248
TCGA-50-5072-01A-02-BS2.37dae380-2992-4773-8396-73ee1fc59547	Low	1	tbp	2	8	7	4	FALSE	none	none	100	16	8	2	250	TRUE	four_pt	4884	Low	0.694967	Middle	0.296129	High	0.00890424
TCGA-50-5930-01A-01-BS1.11ef6d55-286a-45e2-936f-58f1b661b922	Middle	1	tbp	2	8	7	4	FALSE	none	none	100	16	8	2	250	TRUE	four_pt	108243	Low	0.643096	Middle	0.264872	High	0.0920322
TCGA-50-5930-01A-01-TS1.a03e43a6-cac8-4a5d-98bf-00079bca56f7	Middle	1	tbp	2	8	7	4	FALSE	none	none	100	16	8	2	250	TRUE	four_pt	74886	Low	0.592457	Middle	0.301248	High	0.106295
TCGA-50-5932-01A-01-BS1.b0ec68b8-ed0c-468e-8ea6-95fc90e4c6a0	Low	1	tbp	2	8	7	4	FALSE	none	none	100	16	8	2	250	TRUE	four_pt	95328	Low	0.814121	Middle	0.165367	High	0.0205124
TCGA-50-5932-01A-01-TS1.e89b93f1-255e-42ac-a0eb-7c3df060b669	Low	1	tbp	2	8	7	4	FALSE	none	none	100	16	8	2	250	TRUE	four_pt	95127	Low	0.745999	Middle	0.223233	High	0.0307684
TCGA-50-5935-01A-01-BS1.b3e47bcb-70a9-4177-86a9-f0dac5aa0a07	High	1	tbp	2	8	7	4	FALSE	none	none	100	16	8	2	250	TRUE	four_pt	48235	Low	0.661536	Middle	0.239144	High	0.0993202
TCGA-50-5935-01A-01-TS1.3c8f9844-b248-48ef-99d8-2f4974288c0a	High	1	tbp	2	8	7	4	FALSE	none	none	100	16	8	2	250	TRUE	four_pt	41916	Low	0.569585	High	0.227782	Middle	0.202633
TCGA-50-5936-01A-01-BS1.9b086045-23e1-43d1-a327-7770ed1261e9	Low	1	tbp	2	8	7	4	FALSE	none	none	100	16	8	2	250	TRUE	four_pt	34929	Low	0.687032	High	0.171186	Middle	0.141782
TCGA-50-5936-01A-01-TS1.74b6b1e9-fda1-4e36-ad25-36048cf168b4	Low	1	tbp	2	8	7	4	FALSE	none	none	100	16	8	2	250	TRUE	four_pt	42445	Low	0.702216	High	0.174185	Middle	0.123599
TCGA-50-5939-01A-01-BS1.947c5ed1-ea28-4100-b3c6-3d7c06b856ff	Low	1	tbp	2	8	7	4	FALSE	none	none	100	16	8	2	250	TRUE	four_pt	84801	Low	0.633963	Middle	0.213269	High	0.152768
TCGA-50-5939-01A-01-TS1.a75a4c4e-3fd0-454e-96a7-9657c5139a81	Low	1	tbp	2	8	7	4	FALSE	none	none	100	16	8	2	250	TRUE	four_pt	84091	Low	0.569403	Middle	0.318142	High	0.112455
TCGA-50-5941-01A-01-BS1.a93270f8-673e-421f-9dd2-3fe961065435	High	1	tbp	2	8	7	4	FALSE	none	none	100	16	8	2	250	TRUE	four_pt	49512	Low	0.709416	Middle	0.179522	High	0.111062
TCGA-50-5941-01A-01-TS1.c5010046-2d82-4e38-9e65-3a488061ded6	High	1	tbp	2	8	7	4	FALSE	none	none	100	16	8	2	250	TRUE	four_pt	61933	Low	0.561943	Middle	0.244028	High	0.194029
TCGA-50-5942-01A-01-BS1.95ef5e11-391b-4c96-9a72-78f6c0637a4e	Middle	1	tbp	2	8	7	4	FALSE	none	none	100	16	8	2	250	TRUE	four_pt	18848	Low	0.716119	Middle	0.185176	High	0.0987048
TCGA-50-5944-01A-01-TS1.f05f3c1f-13eb-48fe-b6fa-55c426792f17	Low	1	tbp	2	8	7	4	FALSE	none	none	100	16	8	2	250	TRUE	four_pt	41745	Low	0.686035	Middle	0.190199	High	0.123765
TCGA-50-5946-01A-01-BS1.3dad41fd-bd32-43ad-a8e5-6eaa0411b638	Low	1	tbp	2	8	7	4	FALSE	none	none	100	16	8	2	250	TRUE	four_pt	130187	Low	0.761052	Middle	0.191241	High	0.0477073
TCGA-50-6590-01A-01-BS1.1310da67-1b19-4977-b0e4-aab8cc0d445b	High	1	tbp	2	8	7	4	FALSE	none	none	100	16	8	2	250	TRUE	four_pt	41095	Low	0.508053	Middle	0.322447	High	0.1695
TCGA-50-6590-01A-01-TS1.bc20120d-3461-4d17-9746-275812d0fbb9	High	1	tbp	2	8	7	4	FALSE	none	none	100	16	8	2	250	TRUE	four_pt	51498	Low	0.51175	Middle	0.378773	High	0.109477
TCGA-50-6591-01A-01-BS1.b3497e1b-f055-450b-860e-9f7e95acb162	Low	1	tbp	2	8	7	4	FALSE	none	none	100	16	8	2	250	TRUE	four_pt	33258	Low	0.723226	Middle	0.173309	High	0.103465
TCGA-50-6591-01A-01-TS1.037eb7c4-02fc-4e48-976c-6717d3ec2971	Low	1	tbp	2	8	7	4	FALSE	none	none	100	16	8	2	250	TRUE	four_pt	41459	Low	0.765815	Middle	0.16225	High	0.0719349
TCGA-50-6592-01A-01-BS1.144bd638-42dc-412e-bf45-8c7860137eb6	High	1	tbp	2	8	7	4	FALSE	none	none	100	16	8	2	250	TRUE	four_pt	64828	Low	0.561261	Middle	0.351297	High	0.0874415
TCGA-50-6592-01A-01-TS1.bb00cdc9-ba5d-4b69-b4d7-882ea04f8f2f	High	1	tbp	2	8	7	4	FALSE	none	none	100	16	8	2	250	TRUE	four_pt	90021	Low	0.524846	Middle	0.386495	High	0.0886589
TCGA-50-6593-01A-01-BS1.f9b5386f-a0c0-44d7-a5a7-37c3d5cf9a1a	High	1	tbp	2	8	7	4	FALSE	none	none	100	16	8	2	250	TRUE	four_pt	43425	Low	0.647914	Middle	0.264953	High	0.0871321
TCGA-50-6593-01A-01-TS1.65117882-9498-430a-8441-f26d7f14700b	High	1	tbp	2	8	7	4	FALSE	none	none	100	16	8	2	250	TRUE	four_pt	70382	Low	0.54427	Middle	0.378133	High	0.0775965
TCGA-50-6594-01A-01-BS1.b2ca274e-a9dc-491e-ac64-f6cc18108eac	Middle	1	tbp	2	8	7	4	FALSE	none	none	100	16	8	2	250	TRUE	four_pt	30102	Low	0.68006	Middle	0.260335	High	0.0596059
TCGA-50-6594-01A-01-TS1.242fa6fa-59a4-49df-8fc5-5d9c91ab6030	Middle	1	tbp	2	8	7	4	FALSE	none	none	100	16	8	2	250	TRUE	four_pt	37827	Low	0.683504	Middle	0.250991	High	0.0655055
TCGA-50-6595-01A-01-BS1.de012349-4f93-4341-a07c-81835a597cc9	Middle	1	tbp	2	8	7	4	FALSE	none	none	100	16	8	2	250	TRUE	four_pt	38239	Low	0.602107	High	0.257006	Middle	0.140887
TCGA-50-6595-01A-01-TS1.568a5953-223c-470e-8aad-bc629fae39cc	Middle	1	tbp	2	8	7	4	FALSE	none	none	100	16	8	2	250	TRUE	four_pt	25277	Low	0.546355	High	0.238027	Middle	0.215618
TCGA-50-6597-01A-01-BS1.3e4e3440-5a91-404c-a98a-920ec36b179d	High	1	tbp	2	8	7	4	FALSE	none	none	100	16	8	2	250	TRUE	four_pt	50176	Low	0.625195	Middle	0.28251	High	0.0922951
TCGA-50-6673-01A-01-BS1.24f3a5ac-0f1d-4977-8347-45e409338b46	Low	1	tbp	2	8	7	4	FALSE	none	none	100	16	8	2	250	TRUE	four_pt	86785	Low	0.791576	Middle	0.139974	High	0.0684493
TCGA-50-6673-01A-01-TS1.155752fd-058d-4445-a361-0c59a4e9151c	Low	1	tbp	2	8	7	4	FALSE	none	none	100	16	8	2	250	TRUE	four_pt	58324	Low	0.696319	Middle	0.227188	High	0.0764925
TCGA-50-7109-01A-01-BS1.ebb95c66-7e0f-4c43-b57c-0412c9dc502f	Middle	1	tbp	2	8	7	4	FALSE	none	none	100	16	8	2	250	TRUE	four_pt	26889	Low	0.717898	Middle	0.191204	High	0.0908976
TCGA-50-7109-01A-01-TS1.320c877a-f0ad-4d94-94c5-272bd52798f8	Middle	1	tbp	2	8	7	4	FALSE	none	none	100	16	8	2	250	TRUE	four_pt	47016	Low	0.699048	Middle	0.234175	High	0.0667769
TCGA-50-8457-01A-01-BS1.9992936e-be30-4fe8-80f2-d6b549786ca8	High	1	tbp	2	8	7	4	FALSE	none	none	100	16	8	2	250	TRUE	four_pt	49824	Low	0.544804	Middle	0.325589	High	0.129606
TCGA-50-8457-01A-01-TS1.62cfbeba-f202-452b-bc0c-6b2c2749f72f	High	1	tbp	2	8	7	4	FALSE	none	none	100	16	8	2	250	TRUE	four_pt	49036	Low	0.595356	Middle	0.30762	High	0.0970234
TCGA-50-8459-01A-01-BS1.93ce785e-7ddb-4761-bcbd-bd68bb4a6894	Middle	1	tbp	2	8	7	4	FALSE	none	none	100	16	8	2	250	TRUE	four_pt	64892	Low	0.622759	Middle	0.309342	High	0.0678985
TCGA-50-8459-01A-01-TS1.ccd667c6-cc96-43a9-9afc-4f1c23935ffc	Middle	1	tbp	2	8	7	4	FALSE	none	none	100	16	8	2	250	TRUE	four_pt	80274	Low	0.691407	Middle	0.218114	High	0.0904799
TCGA-50-8460-01A-01-BS1.b6aaca18-0faf-42f9-a1ad-5b2547e7a5d6	Low	1	tbp	2	8	7	4	FALSE	none	none	100	16	8	2	250	TRUE	four_pt	23869	Low	0.737623	Middle	0.232757	High	0.0296192
TCGA-50-8460-01A-01-TS1.46331c7c-4c82-4914-8dd5-94bbb2f2604c	Low	1	tbp	2	8	7	4	FALSE	none	none	100	16	8	2	250	TRUE	four_pt	65219	Low	0.964442	Middle	0.0351068	High	0.000451367
TCGA-53-7624-01A-01-BS1.e4df80c6-2d78-47ce-9e40-12e5fbe657cf	Middle	1	tbp	2	8	7	4	FALSE	none	none	100	16	8	2	250	TRUE	four_pt	13719	Low	0.710594	Middle	0.237304	High	0.0521017
TCGA-53-7626-01A-01-BS1.efc70393-acd2-4942-8168-677a8dcac0b8	High	1	tbp	2	8	7	4	FALSE	none	none	100	16	8	2	250	TRUE	four_pt	26057	Low	0.794184	Middle	0.157828	High	0.047988
TCGA-53-7813-01A-01-BS1.4eeaa489-12c2-4b42-8304-0307e4389a42	Middle	1	tbp	2	8	7	4	FALSE	none	none	100	16	8	2	250	TRUE	four_pt	17174	Low	0.784254	Middle	0.204451	High	0.0112953
TCGA-53-7813-01A-01-TS1.113849d5-005f-448a-8bce-2517efc15400	Middle	1	tbp	2	8	7	4	FALSE	none	none	100	16	8	2	250	TRUE	four_pt	22170	Low	0.675134	Middle	0.253937	High	0.0709296
TCGA-55-1592-01A-01-BS1.bf9e8623-c9ae-443d-b777-5ce0a609f48e	Middle	1	tbp	2	8	7	4	FALSE	none	none	100	16	8	2	250	TRUE	four_pt	20522	Middle	0.490703	High	0.341157	Low	0.16814
TCGA-55-1592-01A-01-TS1.b3070338-f5de-401d-a587-dbc8041a270b	Middle	1	tbp	2	8	7	4	FALSE	none	none	100	16	8	2	250	TRUE	four_pt	20121	High	0.487883	Middle	0.402681	Low	0.109437
TCGA-55-1594-01A-01-BS1.c28630c1-e648-465f-ab4d-8676fe5f8ac6	Middle	1	tbp	2	8	7	4	FALSE	none	none	100	16	8	2	250	TRUE	four_pt	25540	Middle	0.473911	High	0.27848	Low	0.247609
TCGA-55-1594-01A-01-TS1.20b8b9ff-6239-455f-92d5-8ef50672340a	Middle	1	tbp	2	8	7	4	FALSE	none	none	100	16	8	2	250	TRUE	four_pt	19978	Middle	0.393732	High	0.311884	Low	0.294384
TCGA-55-1596-01A-01-BS1.3bc1baf3-00ab-4b9c-bf3c-c49acab55d09	Middle	1	tbp	2	8	7	4	FALSE	none	none	100	16	8	2	250	TRUE	four_pt	9562	Middle	0.708771	Low	0.214887	High	0.0763417
TCGA-55-1596-01A-01-TS1.7362d5c7-8651-4ac7-8760-613fdc4f2a70	Middle	1	tbp	2	8	7	4	FALSE	none	none	100	16	8	2	250	TRUE	four_pt	10984	Middle	0.612531	Low	0.289146	High	0.0983234
TCGA-55-5899-01A-01-TS1.cc1d9936-fc06-46a0-83c6-8afe05723f06	Middle	1	tbp	2	8	7	4	FALSE	none	none	100	16	8	2	250	TRUE	four_pt	32627	Low	0.790377	Middle	0.173127	High	0.0364961
TCGA-55-6543-01A-01-BS1.9056c6b4-b8bc-4f5e-8e5d-fb8aedafc0d7	Middle	1	tbp	2	8	7	4	FALSE	none	none	100	16	8	2	250	TRUE	four_pt	32815	Low	0.514499	High	0.390677	Middle	0.0948237
TCGA-55-6543-01A-01-TS1.610c1bda-86df-4f39-8621-ef0228f25ad1	Middle	1	tbp	2	8	7	4	FALSE	none	none	100	16	8	2	250	TRUE	four_pt	28027	High	0.490808	Low	0.399662	Middle	0.109531
TCGA-55-6642-01A-01-BS1.0bb8918b-b267-4a16-994c-91274398ae61	Middle	1	tbp	2	8	7	4	FALSE	none	none	100	16	8	2	250	TRUE	four_pt	27803	Low	0.548498	Middle	0.362364	High	0.089138
TCGA-55-6642-01A-01-TS1.7451219e-0c43-4268-8c42-15f186f66fa3	Middle	1	tbp	2	8	7	4	FALSE	none	none	100	16	8	2	250	TRUE	four_pt	12514	Low	0.59918	Middle	0.255248	High	0.145573
TCGA-55-6712-01A-01-BS1.7c7664b9-8268-4d99-82ca-92f57ef1ad84	High	1	tbp	2	8	7	4	FALSE	none	none	100	16	8	2	250	TRUE	four_pt	43234	Low	0.743442	Middle	0.128414	High	0.128143
TCGA-55-6712-01A-01-TS1.8be99f1f-344e-477c-a657-4abccfa3b559	High	1	tbp	2	8	7	4	FALSE	none	none	100	16	8	2	250	TRUE	four_pt	30782	Low	0.655048	Middle	0.246362	High	0.0985903
TCGA-55-6969-01A-01-BS1.2a9b081b-8dbc-48fe-87f0-6c4ef8109de9	High	1	tbp	2	8	7	4	FALSE	none	none	100	16	8	2	250	TRUE	four_pt	4231	Middle	0.520242	Low	0.327162	High	0.152596
TCGA-55-6969-01A-01-TS1.311117e1-1cd1-49df-92a1-6fed775fd7a2	High	1	tbp	2	8	7	4	FALSE	none	none	100	16	8	2	250	TRUE	four_pt	17434	Low	0.413673	Middle	0.367202	High	0.219125
TCGA-55-6970-01A-01-TS1.60e7e3d2-2b8f-4a11-8d04-7c4b38e37a0d	Low	1	tbp	2	8	7	4	FALSE	none	none	100	16	8	2	250	TRUE	four_pt	5020	Low	0.747441	Middle	0.228009	High	0.0245494
TCGA-55-6971-01A-01-BS1.4d3b20a9-58db-45f9-b6a3-ffb94331ddcd	High	1	tbp	2	8	7	4	FALSE	none	none	100	16	8	2	250	TRUE	four_pt	10091	Low	0.342999	Middle	0.330868	High	0.326133
TCGA-55-6971-01A-01-TS1.c98660f3-ed99-41aa-910e-17f026fb7fae	High	1	tbp	2	8	7	4	FALSE	none	none	100	16	8	2	250	TRUE	four_pt	14679	Middle	0.415114	Low	0.413701	High	0.171185
TCGA-55-6972-01A-01-TS1.dea89659-a0a1-4c28-a646-3043a323248c	Low	1	tbp	2	8	7	4	FALSE	none	none	100	16	8	2	250	TRUE	four_pt	2835	Low	0.8644	Middle	0.133434	High	0.00216648
TCGA-55-6975-01A-01-TS1.5904f571-40fe-4262-962c-d233ed4c6b87	Low	1	tbp	2	8	7	4	FALSE	none	none	100	16	8	2	250	TRUE	four_pt	5758	Middle	0.391673	High	0.360185	Low	0.248142
TCGA-55-6978-01A-01-BS1.4b9107a2-5056-46bf-b02d-23f7df944d07	High	1	tbp	2	8	7	4	FALSE	none	none	100	16	8	2	250	TRUE	four_pt	3348	Low	0.739785	Middle	0.244995	High	0.0152202
TCGA-55-6979-01A-01-BS1.b2351aff-ca88-40b9-9271-136f7b2585d2	High	1	tbp	2	8	7	4	FALSE	none	none	100	16	8	2	250	TRUE	four_pt	2806	Middle	0.484403	Low	0.383537	High	0.13206
TCGA-55-6979-01A-01-TS1.8e94747a-8753-4b9a-bc8a-4f0caeb2106d	High	1	tbp	2	8	7	4	FALSE	none	none	100	16	8	2	250	TRUE	four_pt	12867	Low	0.570036	Middle	0.363735	High	0.0662289
TCGA-55-6980-01A-01-TS1.d9c3a443-0b13-40f5-80fd-575d53f91ea1	Middle	1	tbp	2	8	7	4	FALSE	none	none	100	16	8	2	250	TRUE	four_pt	5438	Middle	0.631183	Low	0.253847	High	0.114971
TCGA-55-6981-01A-01-BS1.7d25cfdf-bd18-4dc6-a2d5-06ea8ad83c93	Middle	1	tbp	2	8	7	4	FALSE	none	none	100	16	8	2	250	TRUE	four_pt	5471	Low	0.606374	Middle	0.374508	High	0.0191179
TCGA-55-6981-01A-01-TS1.55bea1ae-e14c-4110-b913-719b19225f5b	Middle	1	tbp	2	8	7	4	FALSE	none	none	100	16	8	2	250	TRUE	four_pt	5982	Middle	0.547075	Low	0.436524	High	0.0164009
TCGA-55-6983-01A-01-TS1.ec8f181a-3ecb-4a27-995a-13303416016d	Middle	1	tbp	2	8	7	4	FALSE	none	none	100	16	8	2	250	TRUE	four_pt	11510	Middle	0.707451	Low	0.226032	High	0.0665167
TCGA-55-6985-01A-01-TS1.622c3ab8-9906-4228-a611-07add2291f7b	High	1	tbp	2	8	7	4	FALSE	none	none	100	16	8	2	250	TRUE	four_pt	7684	High	0.651052	Middle	0.281229	Low	0.0677189
TCGA-55-6986-01A-01-TS1.5508ea92-e4fe-4449-8d8c-b6abb4275f5a	Low	1	tbp	2	8	7	4	FALSE	none	none	100	16	8	2	250	TRUE	four_pt	17981	Middle	0.539512	Low	0.355224	High	0.105264
TCGA-55-6987-01A-01-TS1.af7f2077-daf4-47c8-b1b5-2c32f0eae9a7	High	1	tbp	2	8	7	4	FALSE	none	none	100	16	8	2	250	TRUE	four_pt	4894	High	0.925438	Middle	0.0682474	Low	0.0063141
TCGA-55-7281-01A-01-TS1.5ac0ea11-2c38-4021-a0b0-703b01ba23ba	High	1	tbp	2	8	7	4	FALSE	none	none	100	16	8	2	250	TRUE	four_pt	7422	Low	0.588749	Middle	0.34642	High	0.0648314
TCGA-55-7283-01A-01-TS1.72b7964c-1650-4687-bcf7-ee23f62569af	Low	1	tbp	2	8	7	4	FALSE	none	none	100	16	8	2	250	TRUE	four_pt	7534	Low	0.770078	Middle	0.215154	High	0.0147681
TCGA-55-7573-01A-01-BS1.67eb9c3b-996a-4c70-9ee4-0283413fbc2f	Middle	1	tbp	2	8	7	4	FALSE	none	none	100	16	8	2	250	TRUE	four_pt	15723	Low	0.5911	Middle	0.353996	High	0.0549043
TCGA-55-7573-01A-01-TS1.1716e918-eff9-45fe-aa38-a32c3cd7807e	Middle	1	tbp	2	8	7	4	FALSE	none	none	100	16	8	2	250	TRUE	four_pt	20906	Low	0.772545	Middle	0.192157	High	0.035298
TCGA-55-7574-01A-01-BS1.6dcbb8ec-0b23-4ef6-8072-f364f31cd7a4	High	1	tbp	2	8	7	4	FALSE	none	none	100	16	8	2	250	TRUE	four_pt	33922	Middle	0.418547	Low	0.416492	High	0.164961
TCGA-55-7574-01A-01-TS1.13d42a4b-074e-45a7-8a31-dbe505408711	High	1	tbp	2	8	7	4	FALSE	none	none	100	16	8	2	250	TRUE	four_pt	36145	Low	0.57809	Middle	0.265535	High	0.156375
TCGA-55-7576-01A-01-TS1.70c5cd1c-90bf-4c2e-9abf-ca8d87f86098	Middle	1	tbp	2	8	7	4	FALSE	none	none	100	16	8	2	250	TRUE	four_pt	10495	Middle	0.410895	Low	0.313934	High	0.275172
TCGA-55-7727-01A-01-TS1.c03d5347-fa79-4260-978c-283a41313a4b	High	1	tbp	2	8	7	4	FALSE	none	none	100	16	8	2	250	TRUE	four_pt	6274	High	0.43799	Middle	0.414161	Low	0.147849
TCGA-55-7728-01A-01-BS1.49cf64f5-d494-46af-9bef-8c0cadeaa664	High	1	tbp	2	8	7	4	FALSE	none	none	100	16	8	2	250	TRUE	four_pt	47475	High	0.610119	Low	0.309641	Middle	0.0802404
TCGA-55-7728-01A-01-TS1.0f0a305d-d0bf-42c4-9dc2-fc187a9c0ed7	High	1	tbp	2	8	7	4	FALSE	none	none	100	16	8	2	250	TRUE	four_pt	16852	High	0.523955	Low	0.388733	Middle	0.087312
TCGA-55-7815-01A-01-TS1.845d117f-8f2a-469a-8792-a435f65fa63b	Middle	1	tbp	2	8	7	4	FALSE	none	none	100	16	8	2	250	TRUE	four_pt	8173	Low	0.555669	Middle	0.386928	High	0.0574031
TCGA-55-7816-01A-01-TS1.f5aea275-cbd5-4e77-9e1d-dadb7fd95840	High	1	tbp	2	8	7	4	FALSE	none	none	100	16	8	2	250	TRUE	four_pt	25127	Low	0.706841	Middle	0.253375	High	0.0397838
TCGA-55-7903-01A-01-TS1.cd6764d6-ef02-419e-88b6-88cbfd54bff9	Middle	1	tbp	2	8	7	4	FALSE	none	none	100	16	8	2	250	TRUE	four_pt	7260	Middle	0.529507	Low	0.339316	High	0.131177
TCGA-55-7907-01A-01-TS1.9d6f7e1e-2fcc-476e-bee0-17a962b88c68	High	1	tbp	2	8	7	4	FALSE	none	none	100	16	8	2	250	TRUE	four_pt	5215	High	0.869342	Middle	0.108492	Low	0.0221657
TCGA-55-7910-01A-01-BS1.01e1cd48-7e71-445b-b624-ed9f185471fd	Low	1	tbp	2	8	7	4	FALSE	none	none	100	16	8	2	250	TRUE	four_pt	35085	Low	0.823464	Middle	0.139568	High	0.036968
TCGA-55-7910-01A-01-TS1.fc84f0aa-7671-4e92-adca-4f95b1fc1015	Low	1	tbp	2	8	7	4	FALSE	none	none	100	16	8	2	250	TRUE	four_pt	10047	Low	0.817717	Middle	0.17772	High	0.00456296
TCGA-55-7911-01A-01-TS1.b54d3799-0647-4966-910f-c880f646386d	High	1	tbp	2	8	7	4	FALSE	none	none	100	16	8	2	250	TRUE	four_pt	8729	Middle	0.406778	High	0.387255	Low	0.205967
TCGA-55-7914-01A-01-TS1.adcedb05-a966-407a-96e5-caa39d42ffe1	Middle	1	tbp	2	8	7	4	FALSE	none	none	100	16	8	2	250	TRUE	four_pt	5651	Low	0.422462	Middle	0.329575	High	0.247963
TCGA-55-7994-01A-01-BS1.a488f16d-d4eb-4686-bdfe-fe798c4e40d7	High	1	tbp	2	8	7	4	FALSE	none	none	100	16	8	2	250	TRUE	four_pt	32000	Low	0.775608	Middle	0.155694	High	0.0686974
TCGA-55-7994-01A-01-TS1.8b666cd9-9f50-4be5-a12f-df25b84934c3	High	1	tbp	2	8	7	4	FALSE	none	none	100	16	8	2	250	TRUE	four_pt	9966	Low	0.571839	Middle	0.347205	High	0.0809557
TCGA-55-7995-01A-01-BS1.8a52053b-1c6b-428d-936f-197ca2753290	High	1	tbp	2	8	7	4	FALSE	none	none	100	16	8	2	250	TRUE	four_pt	43369	Low	0.768206	Middle	0.185348	High	0.0464461
TCGA-55-7995-01A-01-TS1.08f57a16-fff3-402b-a4ed-a21b5dc092f2	High	1	tbp	2	8	7	4	FALSE	none	none	100	16	8	2	250	TRUE	four_pt	7344	Middle	0.404961	High	0.355293	Low	0.239746
TCGA-55-8085-01A-01-TS1.7d52c49e-a3d9-4fe8-806b-d96bbb1cc122	Middle	1	tbp	2	8	7	4	FALSE	none	none	100	16	8	2	250	TRUE	four_pt	6370	Low	0.522158	Middle	0.384044	High	0.0937988
TCGA-55-8089-01A-01-TS1.8881da70-0436-4123-b8f1-f55c5d467a69	High	1	tbp	2	8	7	4	FALSE	none	none	100	16	8	2	250	TRUE	four_pt	7075	High	0.915929	Middle	0.0785977	Low	0.00547316
TCGA-55-8090-01A-01-TS1.2deec958-f417-4485-a278-9cd2fc9779de	Low	1	tbp	2	8	7	4	FALSE	none	none	100	16	8	2	250	TRUE	four_pt	3551	Low	0.741098	Middle	0.220738	High	0.0381641
TCGA-55-8091-01A-01-TS1.ab1bfa91-9b10-41cf-8ffb-65e3aaf650d0	High	1	tbp	2	8	7	4	FALSE	none	none	100	16	8	2	250	TRUE	four_pt	7991	Low	0.691681	Middle	0.278206	High	0.0301127
TCGA-55-8094-01A-01-TS1.968a6d06-4b4c-4c42-b36a-a2883c61adb4	Middle	1	tbp	2	8	7	4	FALSE	none	none	100	16	8	2	250	TRUE	four_pt	10261	Low	0.819793	Middle	0.175328	High	0.00487865
TCGA-55-8096-01A-01-TS1.d924d0f6-690d-4d72-87e3-6c7d14ef4cb7	High	1	tbp	2	8	7	4	FALSE	none	none	100	16	8	2	250	TRUE	four_pt	6959	Low	0.828192	Middle	0.163023	High	0.00878474
TCGA-55-8097-01A-01-TS1.dbee3b58-4a20-4515-8f1f-b93d4b6aee45	Low	1	tbp	2	8	7	4	FALSE	none	none	100	16	8	2	250	TRUE	four_pt	5364	Low	0.63007	Middle	0.301648	High	0.068282
TCGA-55-8203-01A-01-TS1.b9b9a3cd-378d-41d1-b8c0-b2ac3db507a7	Middle	1	tbp	2	8	7	4	FALSE	none	none	100	16	8	2	250	TRUE	four_pt	12241	Low	0.77459	Middle	0.202166	High	0.0232448
TCGA-55-8204-01A-01-TS1.17e246ce-0151-4eef-a1e7-2dad233928d8	Middle	1	tbp	2	8	7	4	FALSE	none	none	100	16	8	2	250	TRUE	four_pt	5351	Middle	0.387899	High	0.30992	Low	0.302181
TCGA-55-8205-01A-01-TS1.2be8a54c-5344-43cc-819f-636498bb2e2b	High	1	tbp	2	8	7	4	FALSE	none	none	100	16	8	2	250	TRUE	four_pt	6143	Middle	0.37215	Low	0.349976	High	0.277874
TCGA-55-8206-01A-01-TS1.4188b107-092e-405f-b035-50b55ebd53c5	Middle	1	tbp	2	8	7	4	FALSE	none	none	100	16	8	2	250	TRUE	four_pt	7717	Low	0.579698	Middle	0.349877	High	0.0704253
TCGA-55-8207-01A-01-TS1.b6de6598-c308-4a7c-bc01-9bbb75e9b702	Low	1	tbp	2	8	7	4	FALSE	none	none	100	16	8	2	250	TRUE	four_pt	4875	Low	0.767771	Middle	0.201528	High	0.0307009
TCGA-55-8208-01A-01-TS1.53223698-3f49-460c-b3c7-6f4b5e492f5b	High	1	tbp	2	8	7	4	FALSE	none	none	100	16	8	2	250	TRUE	four_pt	8347	Middle	0.400701	Low	0.380945	High	0.218354
TCGA-55-8302-01A-01-TS1.c884cdee-3a6d-4ce3-8b7a-d200a41d5ff1	Middle	1	tbp	2	8	7	4	FALSE	none	none	100	16	8	2	250	TRUE	four_pt	12437	High	0.428744	Middle	0.398634	Low	0.172622
TCGA-55-8505-01A-01-TS1.9b370e90-be02-47eb-a036-858837d74e3a	Low	1	tbp	2	8	7	4	FALSE	none	none	100	16	8	2	250	TRUE	four_pt	6856	Low	0.685472	Middle	0.283874	High	0.0306541
TCGA-55-8507-01A-01-TS1.f6baa937-6390-4b2f-916b-705be1bb8926	Low	1	tbp	2	8	7	4	FALSE	none	none	100	16	8	2	250	TRUE	four_pt	6294	Low	0.933453	Middle	0.0650713	High	0.00147562
TCGA-55-8508-01A-01-TS1.57e44e2e-5005-4517-9256-7e8757428e9f	Low	1	tbp	2	8	7	4	FALSE	none	none	100	16	8	2	250	TRUE	four_pt	6215	Low	0.646804	Middle	0.311342	High	0.041854
TCGA-55-8510-01A-01-TS1.ba526cce-8cf7-40bb-bbbb-25af917eaa3e	High	1	tbp	2	8	7	4	FALSE	none	none	100	16	8	2	250	TRUE	four_pt	14273	Middle	0.43073	Low	0.332095	High	0.237175
TCGA-55-8511-01A-01-TS1.65c0724b-97bf-431c-864c-176194c94a3d	High	1	tbp	2	8	7	4	FALSE	none	none	100	16	8	2	250	TRUE	four_pt	8532	Low	0.550465	Middle	0.378894	High	0.0706411
TCGA-55-8512-01A-01-TS1.f7ed2551-3e44-4860-8ca1-813936043602	Low	1	tbp	2	8	7	4	FALSE	none	none	100	16	8	2	250	TRUE	four_pt	11465	Low	0.891376	Middle	0.100454	High	0.00816986
TCGA-55-8513-01A-01-TS1.b38f25cb-fa2d-4143-a743-26e853c44636	Middle	1	tbp	2	8	7	4	FALSE	none	none	100	16	8	2	250	TRUE	four_pt	5202	Low	0.78564	Middle	0.205675	High	0.0086852
TCGA-55-8514-01A-01-TS1.0e0f5cf3-96e9-4a35-aaed-4340df78d389	Low	1	tbp	2	8	7	4	FALSE	none	none	100	16	8	2	250	TRUE	four_pt	7645	Low	0.821511	Middle	0.156099	High	0.0223897
TCGA-55-8614-01A-01-TS1.8614fe5d-8f1d-4c0e-8867-43e621e76018	Middle	1	tbp	2	8	7	4	FALSE	none	none	100	16	8	2	250	TRUE	four_pt	4658	Low	0.816126	Middle	0.172691	High	0.0111826
TCGA-55-8615-01A-01-TS1.354db6ea-8dc7-440f-b333-a1c19ac5ea62	Low	1	tbp	2	8	7	4	FALSE	none	none	100	16	8	2	250	TRUE	four_pt	12919	Low	0.892314	Middle	0.105517	High	0.00216926
TCGA-55-8616-01A-01-TS1.7a848b5b-1460-490b-8586-7084f535fb57	Middle	1	tbp	2	8	7	4	FALSE	none	none	100	16	8	2	250	TRUE	four_pt	7795	Low	0.57966	Middle	0.352113	High	0.0682272
TCGA-55-8619-01A-01-TS1.0dc030d8-c16e-4d3b-8bae-9f8ec5ab8962	High	1	tbp	2	8	7	4	FALSE	none	none	100	16	8	2	250	TRUE	four_pt	6619	Middle	0.425189	High	0.322687	Low	0.252124
TCGA-55-8620-01A-01-TS1.2bc7c641-7707-4a23-9b6a-8bd53e50b8dd	Middle	1	tbp	2	8	7	4	FALSE	none	none	100	16	8	2	250	TRUE	four_pt	10848	Middle	0.40533	Low	0.333893	High	0.260776
TCGA-55-A48X-01A-01-TS1.8A820B15-6DF2-48FC-A539-0BA306166C9C	High	1	tbp	2	8	7	4	FALSE	none	none	100	16	8	2	250	TRUE	four_pt	9190	Low	0.524173	Middle	0.328352	High	0.147475
TCGA-55-A48Y-01A-01-TS1.7E687316-BAFB-47A4-90C6-35BCDDA253CD	Low	1	tbp	2	8	7	4	FALSE	none	none	100	16	8	2	250	TRUE	four_pt	11060	Low	0.759554	Middle	0.231016	High	0.00943057
TCGA-55-A490-01A-01-TS1.1A2C5FC5-8C07-4F01-BDF1-BF57A6ADCA85	Low	1	tbp	2	8	7	4	FALSE	none	none	100	16	8	2	250	TRUE	four_pt	5144	Low	0.772025	Middle	0.188315	High	0.0396603
TCGA-55-A491-01A-01-TS1.8EFE82A0-8DD2-430F-88D9-298C9959B6EE	Middle	1	tbp	2	8	7	4	FALSE	none	none	100	16	8	2	250	TRUE	four_pt	7472	Low	0.625909	Middle	0.314638	High	0.0594534
TCGA-55-A4DG-01A-01-TS1.46EE5396-8010-4DF4-A997-67726F34B55F	High	1	tbp	2	8	7	4	FALSE	none	none	100	16	8	2	250	TRUE	four_pt	9862	Low	0.533048	Middle	0.382226	High	0.0847255
TCGA-62-8394-01A-01-BS1.0f4005f6-a14a-4cc8-8ce8-62c9cfbd2e3b	Middle	1	tbp	2	8	7	4	FALSE	none	none	100	16	8	2	250	TRUE	four_pt	12710	Low	0.808717	Middle	0.175616	High	0.015667
TCGA-62-8394-01A-01-TS1.13349af3-80d7-4983-958e-6769819c5484	Middle	1	tbp	2	8	7	4	FALSE	none	none	100	16	8	2	250	TRUE	four_pt	32885	Low	0.895189	Middle	0.0941825	High	0.0106284
TCGA-62-8395-01A-01-BS1.0f1436e6-0065-4dd7-a132-b6a21a097e48	Low	1	tbp	2	8	7	4	FALSE	none	none	100	16	8	2	250	TRUE	four_pt	27866	Low	0.789944	Middle	0.203209	High	0.00684732
TCGA-62-8395-01A-01-TS1.9585aa9d-c95c-4025-a449-481f2d153636	Low	1	tbp	2	8	7	4	FALSE	none	none	100	16	8	2	250	TRUE	four_pt	24396	Low	0.759421	Middle	0.207264	High	0.033315
TCGA-62-8397-01A-01-TS1.faf5296f-faaf-4d36-8f49-488aa9828182	Middle	1	tbp	2	8	7	4	FALSE	none	none	100	16	8	2	250	TRUE	four_pt	25861	High	0.555246	Low	0.303363	Middle	0.141391
TCGA-62-8398-01A-01-BS1.55b3186a-ceda-4e8c-8376-f78e67b6cfb2	Low	1	tbp	2	8	7	4	FALSE	none	none	100	16	8	2	250	TRUE	four_pt	36575	Low	0.746615	Middle	0.182096	High	0.0712881
TCGA-62-8398-01A-01-TS1.5a4b83a1-c6de-4b08-9f81-fed7855dda3a	Low	1	tbp	2	8	7	4	FALSE	none	none	100	16	8	2	250	TRUE	four_pt	35834	Low	0.822734	Middle	0.158562	High	0.0187046
TCGA-62-8399-01A-01-BS1.d2652911-ef30-405c-a37e-ca551cc851ea	Low	1	tbp	2	8	7	4	FALSE	none	none	100	16	8	2	250	TRUE	four_pt	15486	Low	0.709152	Middle	0.272693	High	0.018155
TCGA-62-8402-01A-01-TS1.84b1113a-f51c-4f91-a7ac-31c347a05a6d	High	1	tbp	2	8	7	4	FALSE	none	none	100	16	8	2	250	TRUE	four_pt	27462	High	0.583186	Low	0.366814	Middle	0.0500003
TCGA-62-A46O-01A-01-TSA.59B75044-364C-4C82-A389-1E3DEA0A1E89	Low	1	tbp	2	8	7	4	FALSE	none	none	100	16	8	2	250	TRUE	four_pt	4742	Low	0.724715	Middle	0.231153	High	0.0441317
TCGA-64-1676-01A-01-BS1.48c91c0b-928e-46c8-b3cc-f6b67edf5fc3	High	1	tbp	2	8	7	4	FALSE	none	none	100	16	8	2	250	TRUE	four_pt	23513	Low	0.634518	Middle	0.207354	High	0.158128
TCGA-64-1676-01A-01-TS1.21bb0241-8048-4c6a-b8cf-65725523ae05	High	1	tbp	2	8	7	4	FALSE	none	none	100	16	8	2	250	TRUE	four_pt	8050	High	0.656224	Middle	0.202934	Low	0.140842
TCGA-64-1677-01A-01-BS1.5ac1dc67-40e3-43aa-87ed-29348d5de2c3	High	1	tbp	2	8	7	4	FALSE	none	none	100	16	8	2	250	TRUE	four_pt	11488	High	0.482681	Middle	0.309014	Low	0.208305
TCGA-64-1677-01A-01-TS1.64b2b82e-e4be-4399-bcc6-c32bf9089531	High	1	tbp	2	8	7	4	FALSE	none	none	100	16	8	2	250	TRUE	four_pt	9622	High	0.942075	Middle	0.0544806	Low	0.00344402
TCGA-64-1678-01A-01-BS1.7cb663b8-f94b-4803-b581-317aaa10d113	Middle	1	tbp	2	8	7	4	FALSE	none	none	100	16	8	2	250	TRUE	four_pt	4591	Low	0.485299	Middle	0.418256	High	0.0964447
TCGA-64-1678-01A-01-TS1.d885d50c-0672-4c7d-a00e-7655717cd6d1	Middle	1	tbp	2	8	7	4	FALSE	none	none	100	16	8	2	250	TRUE	four_pt	7466	Middle	0.507377	High	0.45475	Low	0.0378739
TCGA-64-1679-01A-01-BS1.06dc184d-224d-4602-8194-fcc9392033f4	Middle	1	tbp	2	8	7	4	FALSE	none	none	100	16	8	2	250	TRUE	four_pt	5837	Middle	0.473143	Low	0.301158	High	0.225699
TCGA-64-1679-01A-02-BS2.ec73ab13-fa84-4047-89b8-c1880bc60d32	Middle	1	tbp	2	8	7	4	FALSE	none	none	100	16	8	2	250	TRUE	four_pt	8954	Middle	0.483253	Low	0.262763	High	0.253984
TCGA-64-1680-01A-01-BS1.05c0cf5d-5e06-41bc-9d70-6b27639fc2fb	Middle	1	tbp	2	8	7	4	FALSE	none	none	100	16	8	2	250	TRUE	four_pt	11879	Low	0.651829	Middle	0.345663	High	0.00250863
TCGA-64-1680-01A-02-BS2.b2193e4a-0f9b-46cd-91e7-5684c414ca39	Middle	1	tbp	2	8	7	4	FALSE	none	none	100	16	8	2	250	TRUE	four_pt	18593	Low	0.648988	Middle	0.347184	High	0.0038277
TCGA-64-1681-01A-01-BS1.05d188f2-df75-47b5-bb6c-5536d7520efd	High	1	tbp	2	8	7	4	FALSE	none	none	100	16	8	2	250	TRUE	four_pt	11806	Middle	0.422998	Low	0.293187	High	0.283815
TCGA-64-1681-01A-01-TS1.95ef9027-459a-4796-97a2-773e7cfed3ee	High	1	tbp	2	8	7	4	FALSE	none	none	100	16	8	2	250	TRUE	four_pt	4303	High	0.914751	Middle	0.0627895	Low	0.0224597
TCGA-64-5774-01A-01-BS1.3664c229-7fd7-4393-8477-6d4d81cb0f46	Low	1	tbp	2	8	7	4	FALSE	none	none	100	16	8	2	250	TRUE	four_pt	15536	Low	0.743361	Middle	0.244052	High	0.0125867
TCGA-64-5774-01A-01-TS1.1b1c8581-82a8-43a9-a780-ec43f1c386e2	Low	1	tbp	2	8	7	4	FALSE	none	none	100	16	8	2	250	TRUE	four_pt	14685	Low	0.833994	Middle	0.155385	High	0.0106209
TCGA-64-5775-01A-01-BS1.45143fe3-93c8-4aea-90b7-e09d861b5ef2	Low	1	tbp	2	8	7	4	FALSE	none	none	100	16	8	2	250	TRUE	four_pt	14154	Low	0.698281	Middle	0.286762	High	0.0149566
TCGA-64-5775-01A-01-TS1.3ae343ff-7148-480e-aaa6-9b3b32097479	Low	1	tbp	2	8	7	4	FALSE	none	none	100	16	8	2	250	TRUE	four_pt	15086	Low	0.981995	Middle	0.0174696	High	0.000535701
TCGA-64-5778-01A-01-BS1.24616cb7-c173-4148-8875-cfd04d3e4f3d	High	1	tbp	2	8	7	4	FALSE	none	none	100	16	8	2	250	TRUE	four_pt	10808	Middle	0.60311	High	0.241614	Low	0.155277
TCGA-64-5778-01A-01-TS1.e85c2800-9cf3-4e65-a002-342876faf327	High	1	tbp	2	8	7	4	FALSE	none	none	100	16	8	2	250	TRUE	four_pt	8670	High	0.792016	Middle	0.186306	Low	0.0216776
TCGA-64-5779-01A-01-BS1.b789b286-ced2-4605-9b68-860cc9eb8f1e	High	1	tbp	2	8	7	4	FALSE	none	none	100	16	8	2	250	TRUE	four_pt	16597	Middle	0.482001	High	0.381508	Low	0.136491
TCGA-64-5779-01A-01-TS1.0e877730-bdba-44c4-945a-b8b2dbd85d27	High	1	tbp	2	8	7	4	FALSE	none	none	100	16	8	2	250	TRUE	four_pt	13615	Low	0.954357	Middle	0.0345312	High	0.0111122
TCGA-64-5781-01A-01-BS1.0ec79918-be0c-4df2-a7fb-bf24116c682d	Low	1	tbp	2	8	7	4	FALSE	none	none	100	16	8	2	250	TRUE	four_pt	10085	Middle	0.435382	High	0.38235	Low	0.182268
TCGA-64-5781-01A-01-TS1.21393a9e-867d-457b-853d-9dae2ae1cfbb	Low	1	tbp	2	8	7	4	FALSE	none	none	100	16	8	2	250	TRUE	four_pt	12229	Low	0.858221	Middle	0.105018	High	0.0367612
TCGA-64-5815-01A-01-BS1.fbad6bcf-0bd2-4b7d-b8c0-7d8293858a0c	Low	1	tbp	2	8	7	4	FALSE	none	none	100	16	8	2	250	TRUE	four_pt	12283	Low	0.505758	Middle	0.43397	High	0.060272
TCGA-64-5815-01A-01-TS1.fa5dec64-e21f-4d12-87fe-fdf69c2adc47	Low	1	tbp	2	8	7	4	FALSE	none	none	100	16	8	2	250	TRUE	four_pt	13331	Low	0.89956	High	0.0512581	Middle	0.0491815
TCGA-67-3770-01A-01-TS1.46f8b42c-77e0-4a2f-bec8-1efd30294c28	High	1	tbp	2	8	7	4	FALSE	none	none	100	16	8	2	250	TRUE	four_pt	9487	Middle	0.569013	High	0.224522	Low	0.206465
TCGA-67-3771-01A-01-BS1.8bcf3f0b-fedd-4eb0-8e29-585ddd074805	High	1	tbp	2	8	7	4	FALSE	none	none	100	16	8	2	250	TRUE	four_pt	14772	High	0.862685	Middle	0.110904	Low	0.0264112
TCGA-67-3771-01A-01-TS1.4cc1ce1f-f0db-4f89-819a-43ba2ca921c0	High	1	tbp	2	8	7	4	FALSE	none	none	100	16	8	2	250	TRUE	four_pt	22921	High	0.418327	Middle	0.332827	Low	0.248846
TCGA-67-3772-01A-01-BS1.56a6f70b-02e3-4df0-bc16-f4ec8970f0ad	High	1	tbp	2	8	7	4	FALSE	none	none	100	16	8	2	250	TRUE	four_pt	6359	Middle	0.517843	High	0.365635	Low	0.116522
TCGA-67-3772-01A-01-TS1.4e9a3c95-59d4-47e7-b88d-32c90db0f038	High	1	tbp	2	8	7	4	FALSE	none	none	100	16	8	2	250	TRUE	four_pt	3874	High	0.800398	Middle	0.176208	Low	0.0233936
TCGA-67-3773-01A-01-BS1.2e8279d9-57a3-4343-8e8b-0fa7e500a531	High	1	tbp	2	8	7	4	FALSE	none	none	100	16	8	2	250	TRUE	four_pt	2818	Middle	0.501974	High	0.360041	Low	0.137985
TCGA-67-3773-01A-01-TS1.dc8ffdb9-6b85-41f4-817e-36bfc559e3b0	High	1	tbp	2	8	7	4	FALSE	none	none	100	16	8	2	250	TRUE	four_pt	8993	Middle	0.480986	High	0.453498	Low	0.0655155
TCGA-67-3774-01A-01-TS1.f67c6f27-e04e-4f4e-b438-12f5ffbb578d	Low	1	tbp	2	8	7	4	FALSE	none	none	100	16	8	2	250	TRUE	four_pt	4236	Middle	0.358955	Low	0.357	High	0.284044
TCGA-67-6215-01A-01-BS1.d10d04fe-ce17-4011-ae46-7b8a10d8551d	Low	1	tbp	2	8	7	4	FALSE	none	none	100	16	8	2	250	TRUE	four_pt	16723	Low	0.763268	Middle	0.175891	High	0.0608406
TCGA-67-6215-01A-01-TS1.ec609997-6278-4ef9-8cda-0b63ee684642	Low	1	tbp	2	8	7	4	FALSE	none	none	100	16	8	2	250	TRUE	four_pt	39228	Low	0.705577	Middle	0.28883	High	0.00559329
TCGA-67-6216-01A-01-BS1.58bf3fa6-f1ca-468e-a262-a64aa8c0c6ce	Middle	1	tbp	2	8	7	4	FALSE	none	none	100	16	8	2	250	TRUE	four_pt	24691	Low	0.517606	Middle	0.368013	High	0.11438
TCGA-67-6216-01A-01-TS1.5d6a40a7-84d8-4c53-b081-42d6938d9cf1	Middle	1	tbp	2	8	7	4	FALSE	none	none	100	16	8	2	250	TRUE	four_pt	39132	Low	0.64819	Middle	0.223763	High	0.128048
TCGA-67-6217-01A-01-BS1.49c857c1-9817-48ed-8b34-5b168c2496c7	High	1	tbp	2	8	7	4	FALSE	none	none	100	16	8	2	250	TRUE	four_pt	30773	Low	0.431082	Middle	0.383305	High	0.185613
TCGA-67-6217-01A-01-TS1.4365ca98-0e86-4898-bec9-9792657990d4	High	1	tbp	2	8	7	4	FALSE	none	none	100	16	8	2	250	TRUE	four_pt	77348	Middle	0.459282	Low	0.397267	High	0.143451
TCGA-69-7760-01A-01-TS1.884236b5-632f-4a00-a7d1-d6d51d84ccf6	Middle	1	tbp	2	8	7	4	FALSE	none	none	100	16	8	2	250	TRUE	four_pt	5385	Middle	0.6867	Low	0.283165	High	0.030135
TCGA-69-7761-01A-01-BS1.19480ea3-7dbd-4a5c-a775-a736a89eeb9b	High	1	tbp	2	8	7	4	FALSE	none	none	100	16	8	2	250	TRUE	four_pt	16258	Low	0.448181	Middle	0.375174	High	0.176646
TCGA-69-7761-01A-01-TS1.5fbed09f-c790-4e78-a3c7-e026c878d906	High	1	tbp	2	8	7	4	FALSE	none	none	100	16	8	2	250	TRUE	four_pt	15653	Low	0.438788	Middle	0.405079	High	0.156133
TCGA-69-7763-01A-01-BS1.357e610f-fd28-46a2-9f80-ae8a9d4e7b02	Low	1	tbp	2	8	7	4	FALSE	none	none	100	16	8	2	250	TRUE	four_pt	16442	Low	0.632691	High	0.224497	Middle	0.142812
TCGA-69-7763-01A-01-TS1.2a937a3f-d597-4f60-ad84-2d29f313e0ad	Low	1	tbp	2	8	7	4	FALSE	none	none	100	16	8	2	250	TRUE	four_pt	15788	Low	0.63507	High	0.232377	Middle	0.132552
TCGA-69-7764-01A-01-TS1.7c039ba2-0932-4008-8ddf-b7916cc4cd9a	Middle	1	tbp	2	8	7	4	FALSE	none	none	100	16	8	2	250	TRUE	four_pt	21745	Low	0.726482	Middle	0.254483	High	0.0190357
TCGA-69-7765-01A-01-BS1.8b184147-e46d-43e6-9586-1a6169364936	High	1	tbp	2	8	7	4	FALSE	none	none	100	16	8	2	250	TRUE	four_pt	17678	Low	0.594609	Middle	0.284722	High	0.120669
TCGA-69-7765-01A-01-TS1.9ba2967f-d8c5-4ade-8f10-85851a7881fc	High	1	tbp	2	8	7	4	FALSE	none	none	100	16	8	2	250	TRUE	four_pt	17715	High	0.439092	Low	0.313623	Middle	0.247286
TCGA-69-7973-01A-01-TS1.005ffd5d-0f15-45aa-9287-52a098e68b07	Low	1	tbp	2	8	7	4	FALSE	none	none	100	16	8	2	250	TRUE	four_pt	7792	Low	0.807853	Middle	0.186507	High	0.00563952
TCGA-69-7978-01A-01-TS1.0ca29f79-55a2-4dd7-9cfc-dd5ecdce23cb	High	1	tbp	2	8	7	4	FALSE	none	none	100	16	8	2	250	TRUE	four_pt	2062	Middle	0.412554	Low	0.333013	High	0.254434
TCGA-69-7979-01A-01-TS1.b8e1a78d-e339-4280-94a7-5b94106890c0	Low	1	tbp	2	8	7	4	FALSE	none	none	100	16	8	2	250	TRUE	four_pt	6715	Low	0.877051	Middle	0.111649	High	0.0112994
TCGA-69-7980-01A-01-TS1.8bbfa52c-1409-4fd6-bf6a-d7c8362adcee	Low	1	tbp	2	8	7	4	FALSE	none	none	100	16	8	2	250	TRUE	four_pt	8158	Low	0.747884	Middle	0.234472	High	0.0176446
TCGA-69-8253-01A-01-TS1.2de254ef-a6df-433b-a9b5-9d16c30fd6aa	Low	1	tbp	2	8	7	4	FALSE	none	none	100	16	8	2	250	TRUE	four_pt	5192	Low	0.732505	Middle	0.26194	High	0.00555479
TCGA-69-8254-01A-01-TS1.f326ae41-40b0-4eeb-8b8d-0f8b413853b4	Middle	1	tbp	2	8	7	4	FALSE	none	none	100	16	8	2	250	TRUE	four_pt	5710	Low	0.76234	Middle	0.225738	High	0.0119223
TCGA-69-8255-01A-01-TS1.a278ed20-0fb8-41f9-9f00-320e700e29e8	Middle	1	tbp	2	8	7	4	FALSE	none	none	100	16	8	2	250	TRUE	four_pt	9897	Low	0.527604	Middle	0.335683	High	0.136713
TCGA-69-8453-01A-01-TS1.ea00989c-48cd-4f3c-9480-c02a995fb265	High	1	tbp	2	8	7	4	FALSE	none	none	100	16	8	2	250	TRUE	four_pt	6500	Low	0.531045	Middle	0.404782	High	0.0641731
TCGA-71-8520-01A-01-BS1.e0e8d54f-bd3e-43bb-b6b0-b4f687c75f11	Low	1	tbp	2	8	7	4	FALSE	none	none	100	16	8	2	250	TRUE	four_pt	75353	Low	0.743408	Middle	0.193639	High	0.0629532
TCGA-71-8520-01A-01-TS1.1ee52fdf-0a3d-47f1-a73e-fc488e353f71	Low	1	tbp	2	8	7	4	FALSE	none	none	100	16	8	2	250	TRUE	four_pt	31067	Middle	0.463469	Low	0.422049	High	0.114482
TCGA-73-4658-01A-01-BS1.2859e392-66d8-407e-85db-25bf4e4c5ff3	High	1	tbp	2	8	7	4	FALSE	none	none	100	16	8	2	250	TRUE	four_pt	15996	High	0.566201	Middle	0.365446	Low	0.0683535
TCGA-73-4658-01A-01-TS1.d6b05aa8-63b5-4568-9708-a764521ddaef	High	1	tbp	2	8	7	4	FALSE	none	none	100	16	8	2	250	TRUE	four_pt	15115	High	0.462387	Middle	0.40623	Low	0.131384
TCGA-73-4659-01A-01-BS1.b06128bd-9e18-4a74-9b61-ec3d592fe5b2	Middle	1	tbp	2	8	7	4	FALSE	none	none	100	16	8	2	250	TRUE	four_pt	13555	Low	0.608527	Middle	0.375803	High	0.0156702
TCGA-73-4659-01A-01-TS1.c0790aba-6245-47e2-83ca-4bc93bfb13c1	Middle	1	tbp	2	8	7	4	FALSE	none	none	100	16	8	2	250	TRUE	four_pt	10173	Low	0.741211	Middle	0.23853	High	0.0202586
TCGA-73-4662-01A-01-BS1.8080e628-4e9a-4055-9d79-d00c4bb7136d	Middle	1	tbp	2	8	7	4	FALSE	none	none	100	16	8	2	250	TRUE	four_pt	4423	High	0.645827	Middle	0.324267	Low	0.0299057
TCGA-73-4666-01A-01-BS1.d9e4b34d-aed3-4b69-892d-a7a267fc8447	High	1	tbp	2	8	7	4	FALSE	none	none	100	16	8	2	250	TRUE	four_pt	7022	Middle	0.453843	Low	0.323308	High	0.222849
TCGA-73-4666-01A-01-TS1.b16ed64a-b8c0-4c05-8110-5334f8736bd7	High	1	tbp	2	8	7	4	FALSE	none	none	100	16	8	2	250	TRUE	four_pt	8008	Low	0.530696	Middle	0.396455	High	0.0728492
TCGA-73-4668-01A-01-BS1.98609248-c948-42c6-8260-c2e18a7fb548	Low	1	tbp	2	8	7	4	FALSE	none	none	100	16	8	2	250	TRUE	four_pt	3289	Middle	0.603168	Low	0.244257	High	0.152575
TCGA-73-4670-01A-01-BS1.00b5acb4-55d7-4b84-ab18-30f5b11de5b2	Low	1	tbp	2	8	7	4	FALSE	none	none	100	16	8	2	250	TRUE	four_pt	10889	Low	0.807831	Middle	0.175146	High	0.0170231
TCGA-73-4670-01A-01-TS1.3a37c541-d9b6-4a33-9249-34bb1efec740	Low	1	tbp	2	8	7	4	FALSE	none	none	100	16	8	2	250	TRUE	four_pt	5454	Low	0.789037	Middle	0.161165	High	0.0497976
TCGA-73-4675-01A-01-BS1.9d69c4fc-6be7-46ef-897c-e5fce0597839	Low	1	tbp	2	8	7	4	FALSE	none	none	100	16	8	2	250	TRUE	four_pt	35113	Low	0.569576	Middle	0.396078	High	0.0343463
TCGA-73-4675-01A-01-TS1.0f95d892-f6da-42cf-8674-884d88145c10	Low	1	tbp	2	8	7	4	FALSE	none	none	100	16	8	2	250	TRUE	four_pt	28466	Middle	0.551401	Low	0.44198	High	0.00661883
TCGA-73-4676-01A-01-BS1.0681abfa-e0e4-42d1-a510-6f530c63acd4	Middle	1	tbp	2	8	7	4	FALSE	none	none	100	16	8	2	250	TRUE	four_pt	14658	Low	0.637452	Middle	0.330042	High	0.0325056
TCGA-73-4676-01A-01-TS1.6e3a6123-c675-4563-b4d1-14e15ebea65b	Middle	1	tbp	2	8	7	4	FALSE	none	none	100	16	8	2	250	TRUE	four_pt	9266	Middle	0.749361	Low	0.231058	High	0.0195808
TCGA-73-4677-01A-01-BS1.7439af21-9d40-4c30-a478-1f9e7e33e3a3	Low	1	tbp	2	8	7	4	FALSE	none	none	100	16	8	2	250	TRUE	four_pt	7114	Low	0.565765	Middle	0.426118	High	0.00811713
TCGA-73-4677-01A-01-TS1.1ee2d660-c047-4a0d-9d80-8ffa52451dc5	Low	1	tbp	2	8	7	4	FALSE	none	none	100	16	8	2	250	TRUE	four_pt	7593	Low	0.629787	Middle	0.366032	High	0.0041805
TCGA-73-7498-01A-01-BS1.eb69d62c-ed3e-4800-b432-4e6cca7b0e92	Low	1	tbp	2	8	7	4	FALSE	none	none	100	16	8	2	250	TRUE	four_pt	30590	Low	0.64675	Middle	0.33214	High	0.0211094
TCGA-73-7498-01A-01-TS1.19171a0b-a0db-45ef-a5f8-7ddd4ee168f3	Low	1	tbp	2	8	7	4	FALSE	none	none	100	16	8	2	250	TRUE	four_pt	20166	Low	0.832768	Middle	0.161229	High	0.00600368
TCGA-75-5125-01A-01-BS1.bb805249-b66f-42ae-9656-12e3b81105a9	High	1	tbp	2	8	7	4	FALSE	none	none	100	16	8	2	250	TRUE	four_pt	16765	Low	0.712032	Middle	0.168646	High	0.119322
TCGA-75-5125-01A-01-TS1.4de89cad-8351-4954-901b-79bf24c752ad	High	1	tbp	2	8	7	4	FALSE	none	none	100	16	8	2	250	TRUE	four_pt	7690	Low	0.507476	High	0.278977	Middle	0.213547
TCGA-75-5146-01A-01-BS1.aa8037ba-7da7-48fe-b287-def64abe78e6	High	1	tbp	2	8	7	4	FALSE	none	none	100	16	8	2	250	TRUE	four_pt	5305	Middle	0.427662	High	0.426234	Low	0.146104
TCGA-75-5147-01A-01-BS1.f958bf68-4cd4-4301-a880-3b24e7bcf7c9	Middle	1	tbp	2	8	7	4	FALSE	none	none	100	16	8	2	250	TRUE	four_pt	6884	Middle	0.662983	Low	0.25024	High	0.0867775
TCGA-75-6206-01A-01-TS1.35324f87-d70a-4938-8384-1bade0824039	Low	1	tbp	2	8	7	4	FALSE	none	none	100	16	8	2	250	TRUE	four_pt	14137	Low	0.769647	Middle	0.165132	High	0.065221
TCGA-75-6212-01A-01-BS1.c95f81b0-7f24-43e2-afe3-3d70177ed0cf	High	1	tbp	2	8	7	4	FALSE	none	none	100	16	8	2	250	TRUE	four_pt	66536	Low	0.819413	Middle	0.12064	High	0.0599467
TCGA-75-6212-01A-01-TS1.90cbf8ac-2c1a-4756-ad92-85306747cedc	High	1	tbp	2	8	7	4	FALSE	none	none	100	16	8	2	250	TRUE	four_pt	38388	Low	0.79594	Middle	0.134809	High	0.0692507
TCGA-75-7025-01A-01-TS1.90ebf9d8-a329-4ae0-b62f-8f79b0b9d800	High	1	tbp	2	8	7	4	FALSE	none	none	100	16	8	2	250	TRUE	four_pt	8018	Low	0.610586	Middle	0.293524	High	0.0958898
TCGA-75-7027-01A-01-BS1.c25a28f7-788d-4215-a35e-2621d3a54c45	Low	1	tbp	2	8	7	4	FALSE	none	none	100	16	8	2	250	TRUE	four_pt	33404	Low	0.736886	Middle	0.146448	High	0.116666
TCGA-75-7027-01A-01-TS1.6df106a9-3586-4c5f-a10a-006c3961ab0d	Low	1	tbp	2	8	7	4	FALSE	none	none	100	16	8	2	250	TRUE	four_pt	19264	Low	0.698962	Middle	0.221324	High	0.079714
TCGA-78-7143-01A-01-BS1.60db5bc0-dfe4-400a-816a-5c455c3875cd	Low	1	tbp	2	8	7	4	FALSE	none	none	100	16	8	2	250	TRUE	four_pt	31265	Low	0.642872	Middle	0.326355	High	0.0307736
TCGA-78-7143-01A-01-TS1.083d369f-9333-4fe9-99f2-115eb5db3a3c	Low	1	tbp	2	8	7	4	FALSE	none	none	100	16	8	2	250	TRUE	four_pt	15247	Low	0.591179	Middle	0.375696	High	0.0331248
TCGA-78-7145-01A-01-BS1.de42c8f6-2871-4fc8-8697-5ed488970dfb	Middle	1	tbp	2	8	7	4	FALSE	none	none	100	16	8	2	250	TRUE	four_pt	28990	Low	0.665723	Middle	0.283985	High	0.0502921
TCGA-78-7145-01A-01-TS1.8930eca1-bc4e-4ed6-a6fd-335eb553e057	Middle	1	tbp	2	8	7	4	FALSE	none	none	100	16	8	2	250	TRUE	four_pt	22730	Low	0.674212	Middle	0.289469	High	0.0363191
TCGA-78-7146-01A-01-BS1.d85d10d7-e31b-45ba-a089-dfe554ceb6c2	Low	1	tbp	2	8	7	4	FALSE	none	none	100	16	8	2	250	TRUE	four_pt	31498	Low	0.752106	Middle	0.166947	High	0.0809466
TCGA-78-7146-01A-01-TS1.af055366-ac69-428d-b1a3-15c78a6bf753	Low	1	tbp	2	8	7	4	FALSE	none	none	100	16	8	2	250	TRUE	four_pt	24374	Low	0.682447	Middle	0.261313	High	0.0562393
TCGA-78-7147-01A-01-BS1.b738d057-6694-4453-bb15-14dcd90f5775	Middle	1	tbp	2	8	7	4	FALSE	none	none	100	16	8	2	250	TRUE	four_pt	52212	Low	0.545627	Middle	0.405735	High	0.0486377
TCGA-78-7147-01A-01-TS1.8efc5b05-55cb-450a-a75d-1d5033334f51	Middle	1	tbp	2	8	7	4	FALSE	none	none	100	16	8	2	250	TRUE	four_pt	33562	Middle	0.480382	Low	0.464723	High	0.054895
TCGA-78-7148-01A-01-BS1.f9fd43a3-458f-461c-a306-d4558922b4e9	Low	1	tbp	2	8	7	4	FALSE	none	none	100	16	8	2	250	TRUE	four_pt	26046	Low	0.535525	High	0.364669	Middle	0.0998059
TCGA-78-7148-01A-01-TS1.4b4299ad-37d7-43e1-894b-8d2f9d97df14	Low	1	tbp	2	8	7	4	FALSE	none	none	100	16	8	2	250	TRUE	four_pt	19190	Low	0.589806	High	0.307312	Middle	0.102882
TCGA-78-7149-01A-01-BS1.837bfa58-ec4d-445e-a7a0-b5f2984c4788	Low	1	tbp	2	8	7	4	FALSE	none	none	100	16	8	2	250	TRUE	four_pt	29947	Low	0.634975	Middle	0.329919	High	0.0351056
TCGA-78-7149-01A-01-TS1.292fe3f0-a93f-4f9a-a9e7-bc3b64c4c1cf	Low	1	tbp	2	8	7	4	FALSE	none	none	100	16	8	2	250	TRUE	four_pt	16344	Low	0.683439	Middle	0.297868	High	0.0186924
TCGA-78-7150-01A-01-BS1.c8f783f0-a7e0-42a7-9abd-9e34383a9d7f	Low	1	tbp	2	8	7	4	FALSE	none	none	100	16	8	2	250	TRUE	four_pt	25552	Low	0.593819	Middle	0.359838	High	0.046344
TCGA-78-7152-01A-01-BS1.17987afb-41a5-44ff-94e2-a282163a10be	Low	1	tbp	2	8	7	4	FALSE	none	none	100	16	8	2	250	TRUE	four_pt	4964	Low	0.60961	Middle	0.290031	High	0.100359
TCGA-78-7152-01A-01-TS1.630cfba4-b1a5-4e4a-910f-aebdcb932a9c	Low	1	tbp	2	8	7	4	FALSE	none	none	100	16	8	2	250	TRUE	four_pt	16605	Low	0.458215	Middle	0.308585	High	0.2332
TCGA-78-7153-01A-01-BS1.4c47cc2d-5ea5-4c04-8431-3142030f45ff	Low	1	tbp	2	8	7	4	FALSE	none	none	100	16	8	2	250	TRUE	four_pt	48782	Low	0.584227	Middle	0.372042	High	0.0437318
TCGA-78-7153-01A-01-TS1.4ab29934-b649-4b5c-8530-38268ff40c28	Low	1	tbp	2	8	7	4	FALSE	none	none	100	16	8	2	250	TRUE	four_pt	11961	Low	0.562437	Middle	0.368448	High	0.0691151
TCGA-78-7154-01A-01-BS1.b36a441e-a09d-4bcd-ac96-8076c14add71	Low	1	tbp	2	8	7	4	FALSE	none	none	100	16	8	2	250	TRUE	four_pt	35233	Low	0.695011	Middle	0.263245	High	0.0417444
TCGA-78-7154-01A-01-TS1.da270c1b-b487-44e8-b9a0-0394e06dcdad	Low	1	tbp	2	8	7	4	FALSE	none	none	100	16	8	2	250	TRUE	four_pt	19783	Low	0.665735	Middle	0.300635	High	0.0336296
TCGA-78-7155-01A-01-BS1.a0a668be-4f07-4a5d-8fb2-6e97006fa1da	Middle	1	tbp	2	8	7	4	FALSE	none	none	100	16	8	2	250	TRUE	four_pt	32907	Low	0.782514	Middle	0.189283	High	0.0282026
TCGA-78-7155-01A-01-TS1.4bc5118e-2673-40f2-93a0-a28b1a268705	Middle	1	tbp	2	8	7	4	FALSE	none	none	100	16	8	2	250	TRUE	four_pt	16706	Low	0.788157	Middle	0.175291	High	0.0365526
TCGA-78-7156-01A-01-BS1.b564afca-0e05-4b5f-a5fe-b4994c97f007	Low	1	tbp	2	8	7	4	FALSE	none	none	100	16	8	2	250	TRUE	four_pt	34166	Low	0.830276	Middle	0.163148	High	0.00657565
TCGA-78-7156-01A-01-TS1.b87a0bce-676c-437a-be81-6cf7854d8385	Low	1	tbp	2	8	7	4	FALSE	none	none	100	16	8	2	250	TRUE	four_pt	17217	Low	0.81385	Middle	0.180439	High	0.0057112
TCGA-78-7158-01A-01-BS1.3b9b6712-5409-45b1-8f2f-1d868d09be14	Middle	1	tbp	2	8	7	4	FALSE	none	none	100	16	8	2	250	TRUE	four_pt	48843	Low	0.800108	Middle	0.170124	High	0.0297679
TCGA-78-7158-01A-01-TS1.7316cf99-dff8-4f59-a0e0-c3ba3eb8dce5	Middle	1	tbp	2	8	7	4	FALSE	none	none	100	16	8	2	250	TRUE	four_pt	30468	Low	0.622197	Middle	0.311703	High	0.0660996
TCGA-78-7159-01A-01-BS1.a248a614-881b-471b-a683-a9ede5b3ec1e	Middle	1	tbp	2	8	7	4	FALSE	none	none	100	16	8	2	250	TRUE	four_pt	22459	Low	0.65973	Middle	0.265761	High	0.074509
TCGA-78-7159-01A-01-TS1.ae248361-8091-4127-a148-608751a4ac65	Middle	1	tbp	2	8	7	4	FALSE	none	none	100	16	8	2	250	TRUE	four_pt	18222	Low	0.685852	Middle	0.224587	High	0.0895619
TCGA-78-7160-01A-01-BS1.5f187b2c-aafb-450f-96f9-203674da6090	Low	1	tbp	2	8	7	4	FALSE	none	none	100	16	8	2	250	TRUE	four_pt	33058	Low	0.681015	High	0.264149	Middle	0.0548354
TCGA-78-7160-01A-01-TS1.96723471-7a98-4954-9b82-a15d4b0a0f65	Low	1	tbp	2	8	7	4	FALSE	none	none	100	16	8	2	250	TRUE	four_pt	22717	Low	0.680872	High	0.260463	Middle	0.058665
TCGA-78-7161-01A-01-BS1.2bad8f79-9d26-45f2-a53c-f70cf2263846	Low	1	tbp	2	8	7	4	FALSE	none	none	100	16	8	2	250	TRUE	four_pt	36752	Low	0.756997	Middle	0.199242	High	0.0437608
TCGA-78-7161-01A-01-TS1.459783b5-2956-4045-a1c2-a605248a6ffa	Low	1	tbp	2	8	7	4	FALSE	none	none	100	16	8	2	250	TRUE	four_pt	29617	Low	0.760864	Middle	0.196049	High	0.0430871
TCGA-78-7162-01A-01-BS1.c4ea5644-a749-456e-a834-d1954f0cd581	High	1	tbp	2	8	7	4	FALSE	none	none	100	16	8	2	250	TRUE	four_pt	19822	Low	0.722517	Middle	0.234565	High	0.0429177
TCGA-78-7163-01A-01-BS1.a9202189-8fb4-4c62-9e11-baf67acb3e2c	High	1	tbp	2	8	7	4	FALSE	none	none	100	16	8	2	250	TRUE	four_pt	26889	Low	0.573395	High	0.396673	Middle	0.0299324
TCGA-78-7163-01A-01-TS1.4b63c412-8fd3-4353-abcd-b9b866b36f87	High	1	tbp	2	8	7	4	FALSE	none	none	100	16	8	2	250	TRUE	four_pt	11926	Low	0.529336	High	0.446308	Middle	0.0243554
TCGA-78-7166-01A-01-BS1.610bd138-dabc-4599-a9af-a5768cb2506c	Low	1	tbp	2	8	7	4	FALSE	none	none	100	16	8	2	250	TRUE	four_pt	38309	Low	0.703398	High	0.245938	Middle	0.0506643
TCGA-78-7166-01A-01-TS1.78dca0d1-de0d-4ba4-b645-ff65eaef7771	Low	1	tbp	2	8	7	4	FALSE	none	none	100	16	8	2	250	TRUE	four_pt	16708	Low	0.758896	High	0.176943	Middle	0.0641613
TCGA-78-7167-01A-01-BS1.7777a8a1-9d69-41b7-8e02-4e1bd4795624	Low	1	tbp	2	8	7	4	FALSE	none	none	100	16	8	2	250	TRUE	four_pt	36990	Low	0.773123	Middle	0.211889	High	0.0149878
TCGA-78-7167-01A-01-TS1.c8054ac6-d838-455f-bd0a-1e2c6b025136	Low	1	tbp	2	8	7	4	FALSE	none	none	100	16	8	2	250	TRUE	four_pt	19981	Low	0.793536	Middle	0.193388	High	0.0130768
TCGA-78-7220-01A-01-BS1.7bc16cc3-2d90-418a-b6f8-d45012b2b082	Low	1	tbp	2	8	7	4	FALSE	none	none	100	16	8	2	250	TRUE	four_pt	30229	Low	0.726459	Middle	0.235757	High	0.0377834
TCGA-78-7220-01A-01-TS1.322a58dc-7371-4745-90f7-395370a8fd53	Low	1	tbp	2	8	7	4	FALSE	none	none	100	16	8	2	250	TRUE	four_pt	7724	Low	0.98435	Middle	0.0146388	High	0.00101126
TCGA-78-7535-01A-01-BS1.bece83ec-80c6-4163-b489-2495f624cd06	High	1	tbp	2	8	7	4	FALSE	none	none	100	16	8	2	250	TRUE	four_pt	21025	Low	0.862095	Middle	0.0718552	High	0.0660494
TCGA-78-7535-01A-01-TS1.35e405f0-fc84-4049-b0a8-a99a075dac6b	High	1	tbp	2	8	7	4	FALSE	none	none	100	16	8	2	250	TRUE	four_pt	11847	Low	0.860637	Middle	0.117561	High	0.0218017
TCGA-78-7536-01A-01-BS1.976e5028-cc47-4c8b-a069-b8aa4761acda	Middle	1	tbp	2	8	7	4	FALSE	none	none	100	16	8	2	250	TRUE	four_pt	17707	Low	0.656015	Middle	0.298392	High	0.0455928
TCGA-78-7536-01A-01-TS1.29490ee7-b0ce-437f-9a5d-fc643c3d38d8	Middle	1	tbp	2	8	7	4	FALSE	none	none	100	16	8	2	250	TRUE	four_pt	12214	Low	0.754803	Middle	0.24246	High	0.00273657
TCGA-78-7537-01A-01-BS1.361681cd-c994-4e34-b71f-67b660563dd2	Middle	1	tbp	2	8	7	4	FALSE	none	none	100	16	8	2	250	TRUE	four_pt	24109	Low	0.73504	Middle	0.236206	High	0.0287543
TCGA-78-7537-01A-01-TS1.4571601f-a256-4394-b5d1-60e22115072b	Middle	1	tbp	2	8	7	4	FALSE	none	none	100	16	8	2	250	TRUE	four_pt	24978	Low	0.666626	Middle	0.331928	High	0.00144677
TCGA-78-7539-01A-01-BS1.64dccf3d-b81e-4258-a6d2-4e0ba89fbfca	Middle	1	tbp	2	8	7	4	FALSE	none	none	100	16	8	2	250	TRUE	four_pt	22501	Middle	0.474912	Low	0.450647	High	0.0744404
TCGA-78-7539-01A-01-TS1.1f2c8802-8e2b-4acf-adfe-6ac9bbf745ae	Middle	1	tbp	2	8	7	4	FALSE	none	none	100	16	8	2	250	TRUE	four_pt	20109	Low	0.792117	Middle	0.201223	High	0.00665937
TCGA-78-7540-01A-01-BS1.79380837-059e-4a6c-b052-7adafbca468c	Low	1	tbp	2	8	7	4	FALSE	none	none	100	16	8	2	250	TRUE	four_pt	13246	Low	0.68688	Middle	0.158688	High	0.154432
TCGA-78-7540-01A-01-TS1.aa2d97a4-60a1-496f-b7c3-58b887d174ce	Low	1	tbp	2	8	7	4	FALSE	none	none	100	16	8	2	250	TRUE	four_pt	10858	Low	0.89873	Middle	0.0566168	High	0.0446528
TCGA-78-7542-01A-01-BS1.3abc9047-55d9-4cc0-bd4f-abcfb4b3092f	Middle	1	tbp	2	8	7	4	FALSE	none	none	100	16	8	2	250	TRUE	four_pt	11436	Low	0.706618	Middle	0.269909	High	0.023473
TCGA-78-7633-01A-01-BS1.da9ab57a-5c4d-4d61-b592-c794e326f134	Low	1	tbp	2	8	7	4	FALSE	none	none	100	16	8	2	250	TRUE	four_pt	33319	Low	0.725005	Middle	0.258111	High	0.0168841
TCGA-78-7633-01A-01-TS1.dd3ba417-5cd2-4de4-9814-fbf39c7ee8dc	Low	1	tbp	2	8	7	4	FALSE	none	none	100	16	8	2	250	TRUE	four_pt	29569	Low	0.81251	Middle	0.154559	High	0.0329304
TCGA-78-8640-01A-01-TS1.bf7a20d4-28f0-4ddc-91f6-03389e12a019	Middle	1	tbp	2	8	7	4	FALSE	none	none	100	16	8	2	250	TRUE	four_pt	6987	Low	0.712366	Middle	0.256688	High	0.0309456
TCGA-78-8648-01A-01-TS1.861b33a9-153f-4115-a314-91e0d1a8d697	High	1	tbp	2	8	7	4	FALSE	none	none	100	16	8	2	250	TRUE	four_pt	9004	Low	0.498041	Middle	0.393678	High	0.108281
TCGA-78-8655-01A-01-TS1.5a514f0a-6e90-4ddb-9623-d053c48906c4	Middle	1	tbp	2	8	7	4	FALSE	none	none	100	16	8	2	250	TRUE	four_pt	7086	Low	0.784019	Middle	0.20294	High	0.0130408
TCGA-78-8660-01A-01-TS1.6726c584-c4c2-49b7-8ded-0d38a68e56ce	High	1	tbp	2	8	7	4	FALSE	none	none	100	16	8	2	250	TRUE	four_pt	7332	High	0.533704	Low	0.335691	Middle	0.130606
TCGA-78-8662-01A-01-BS1.2681409e-d406-4adb-8fed-45ae60682a9f	Middle	1	tbp	2	8	7	4	FALSE	none	none	100	16	8	2	250	TRUE	four_pt	19143	Low	0.793989	Middle	0.193892	High	0.0121186
TCGA-78-8662-01A-01-TS1.50bbe95d-2c68-4b7e-97fa-1a76b9b10689	Middle	1	tbp	2	8	7	4	FALSE	none	none	100	16	8	2	250	TRUE	four_pt	7046	Low	0.776427	Middle	0.215328	High	0.00824498
TCGA-83-5908-01A-01-BS1.747c3502-f405-453d-b154-92b9b8fd6a4c	High	1	tbp	2	8	7	4	FALSE	none	none	100	16	8	2	250	TRUE	four_pt	51971	Low	0.599245	High	0.207775	Middle	0.192981
TCGA-86-6851-01A-01-BS1.97632bcb-defa-4e56-bbf6-e23bef7cb685	High	1	tbp	2	8	7	4	FALSE	none	none	100	16	8	2	250	TRUE	four_pt	45932	Low	0.714822	Middle	0.217505	High	0.0676724
TCGA-86-6851-01A-01-TS1.17b19b68-834e-46da-9b9b-be5fd84e60b2	High	1	tbp	2	8	7	4	FALSE	none	none	100	16	8	2	250	TRUE	four_pt	45687	Low	0.703706	Middle	0.214787	High	0.0815065
TCGA-86-7711-01A-01-BS1.3e7f1c61-29a1-49ec-9c83-247cf930946d	High	1	tbp	2	8	7	4	FALSE	none	none	100	16	8	2	250	TRUE	four_pt	94191	Middle	0.513446	Low	0.333213	High	0.153341
TCGA-86-7714-01A-01-BS1.96ae5077-ba6a-47e1-893d-63e0bcea734d	Middle	1	tbp	2	8	7	4	FALSE	none	none	100	16	8	2	250	TRUE	four_pt	35682	Low	0.755827	Middle	0.18635	High	0.0578229
TCGA-86-7954-01A-01-BS1.aaa6a4ee-9aec-45d4-aa34-59bb350ff441	Middle	1	tbp	2	8	7	4	FALSE	none	none	100	16	8	2	250	TRUE	four_pt	53310	Low	0.65407	Middle	0.307029	High	0.0389011
TCGA-86-7954-01A-01-TS1.d6705b3e-39d4-4468-9e26-0e3ce5f4e880	Middle	1	tbp	2	8	7	4	FALSE	none	none	100	16	8	2	250	TRUE	four_pt	65021	Low	0.599412	Middle	0.298303	High	0.102284
TCGA-86-7955-01A-01-TS1.04f83263-1dde-49ac-b5b7-db297c8e3d46	Low	1	tbp	2	8	7	4	FALSE	none	none	100	16	8	2	250	TRUE	four_pt	5614	Low	0.701345	Middle	0.262566	High	0.0360894
TCGA-86-8056-01A-01-BS1.2577206f-4901-481f-be77-f34a6df40b86	Middle	1	tbp	2	8	7	4	FALSE	none	none	100	16	8	2	250	TRUE	four_pt	82886	Low	0.764861	Middle	0.227477	High	0.00766216
TCGA-86-8056-01A-01-TS1.2f1a2681-bd8c-4510-ba48-23aa480eee2a	Middle	1	tbp	2	8	7	4	FALSE	none	none	100	16	8	2	250	TRUE	four_pt	72372	Low	0.769566	Middle	0.22019	High	0.0102438
TCGA-86-8075-01A-01-BS1.4aa32862-77f2-4ade-873e-57afb82c5e29	Low	1	tbp	2	8	7	4	FALSE	none	none	100	16	8	2	250	TRUE	four_pt	68929	Low	0.759203	Middle	0.217212	High	0.0235842
TCGA-86-8281-01A-01-BS1.21dc2777-5649-4f5f-8a87-be381e90df0e	Low	1	tbp	2	8	7	4	FALSE	none	none	100	16	8	2	250	TRUE	four_pt	58216	Low	0.831315	Middle	0.166453	High	0.0022321
TCGA-86-8281-01A-01-TS1.fbde9bd8-5f55-45e4-9af6-077b2cca496c	Low	1	tbp	2	8	7	4	FALSE	none	none	100	16	8	2	250	TRUE	four_pt	48601	Low	0.78744	Middle	0.205903	High	0.00665711
TCGA-86-8671-01A-01-BS1.e56bbfa9-5590-46c1-a111-3c92f36a0b3f	High	1	tbp	2	8	7	4	FALSE	none	none	100	16	8	2	250	TRUE	four_pt	32785	Low	0.552546	Middle	0.320025	High	0.127429
TCGA-86-8671-01A-01-TS1.18d53c40-993c-4388-a1a1-fb3a0fdef2f6	High	1	tbp	2	8	7	4	FALSE	none	none	100	16	8	2	250	TRUE	four_pt	39871	Low	0.410666	Middle	0.316733	High	0.272601
TCGA-91-6828-01A-01-BS1.b8b423ab-8d4d-4f4d-a4e3-e1db80e070e3	Middle	1	tbp	2	8	7	4	FALSE	none	none	100	16	8	2	250	TRUE	four_pt	45006	Low	0.800918	Middle	0.149271	High	0.0498108
TCGA-91-6828-01A-01-TS1.9582619f-ecd4-4890-8af1-14e5eb0f536e	Middle	1	tbp	2	8	7	4	FALSE	none	none	100	16	8	2	250	TRUE	four_pt	8711	Low	0.919096	Middle	0.0789274	High	0.00197661
TCGA-91-6829-01A-01-BS1.8ec1007b-5ff9-4bc0-b538-f9130c754614	Middle	1	tbp	2	8	7	4	FALSE	none	none	100	16	8	2	250	TRUE	four_pt	30624	Low	0.371722	High	0.33457	Middle	0.293707
TCGA-91-6830-01A-01-BS1.0ea7ad95-852a-4d1b-9152-0c6582df4d14	Middle	1	tbp	2	8	7	4	FALSE	none	none	100	16	8	2	250	TRUE	four_pt	17913	Low	0.555131	Middle	0.318103	High	0.126767
TCGA-91-6830-01A-01-TS1.27a59885-5c01-4d40-9f31-15064f36a16e	Middle	1	tbp	2	8	7	4	FALSE	none	none	100	16	8	2	250	TRUE	four_pt	30071	Low	0.905558	Middle	0.0775026	High	0.016939
TCGA-91-6831-01A-01-BS1.2d9c6566-9b9f-4f3a-b273-cb8be4fd93d1	Middle	1	tbp	2	8	7	4	FALSE	none	none	100	16	8	2	250	TRUE	four_pt	38290	Low	0.618031	Middle	0.308495	High	0.0734737
TCGA-91-6831-01A-01-TS1.4b44cb99-5b5e-4999-bc73-b836b1536d9d	Middle	1	tbp	2	8	7	4	FALSE	none	none	100	16	8	2	250	TRUE	four_pt	64162	Low	0.676438	Middle	0.312623	High	0.0109394
TCGA-91-6835-01A-01-BS1.307c5dae-e277-4d87-bbf1-1ed73e3c994b	Middle	1	tbp	2	8	7	4	FALSE	none	none	100	16	8	2	250	TRUE	four_pt	19993	Low	0.715896	Middle	0.191121	High	0.092983
TCGA-91-6835-01A-01-TS1.eaee91a3-e27c-4479-906d-4f07d8017895	Middle	1	tbp	2	8	7	4	FALSE	none	none	100	16	8	2	250	TRUE	four_pt	58845	Low	0.642345	Middle	0.320784	High	0.0368715
TCGA-91-6836-01A-01-BS1.c79514db-1baa-4969-8549-272cde47ff75	Low	1	tbp	2	8	7	4	FALSE	none	none	100	16	8	2	250	TRUE	four_pt	16807	Low	0.797181	High	0.102972	Middle	0.099847
TCGA-91-6840-01A-01-BS1.c5444bb0-e7e1-4fc5-a15d-0b477c2a8526	Middle	1	tbp	2	8	7	4	FALSE	none	none	100	16	8	2	250	TRUE	four_pt	14168	Low	0.804426	Middle	0.156889	High	0.0386852
TCGA-91-6840-01A-01-TS1.34968e0a-95a9-429b-b0a3-0a96b314b797	Middle	1	tbp	2	8	7	4	FALSE	none	none	100	16	8	2	250	TRUE	four_pt	9713	Low	0.735038	Middle	0.251914	High	0.0130482
TCGA-91-6847-01A-01-BS1.42810728-6d6c-4116-bd23-71f502f4f6ed	Low	1	tbp	2	8	7	4	FALSE	none	none	100	16	8	2	250	TRUE	four_pt	17340	Low	0.791711	Middle	0.163395	High	0.0448941
TCGA-91-6847-01A-01-TS1.9961f002-08f9-4406-ab62-59d39ae513bb	Low	1	tbp	2	8	7	4	FALSE	none	none	100	16	8	2	250	TRUE	four_pt	45923	Low	0.868699	High	0.0845433	Middle	0.0467581
TCGA-91-6848-01A-01-BS1.5cbaab0b-bd1c-4f46-bc98-9a425ab08c19	Middle	1	tbp	2	8	7	4	FALSE	none	none	100	16	8	2	250	TRUE	four_pt	16828	Low	0.75251	Middle	0.190854	High	0.0566364
TCGA-91-6849-01A-01-BS1.bf1eff88-1e15-443a-a9b3-188c896ef8f5	Middle	1	tbp	2	8	7	4	FALSE	none	none	100	16	8	2	250	TRUE	four_pt	13281	Low	0.807953	Middle	0.152351	High	0.0396954
TCGA-91-6849-01A-01-TS1.c7d56655-6e3d-492f-b5fa-4781ec6f94ab	Middle	1	tbp	2	8	7	4	FALSE	none	none	100	16	8	2	250	TRUE	four_pt	41519	Low	0.78582	Middle	0.183606	High	0.0305736
TCGA-91-7771-01A-01-BS1.038f7715-e60b-434a-bcc4-072d61e5700c	Middle	1	tbp	2	8	7	4	FALSE	none	none	100	16	8	2	250	TRUE	four_pt	15071	Low	0.677282	Middle	0.292942	High	0.029776
TCGA-91-7771-01A-01-TS1.42bc9a02-3c6e-483d-9419-8971a7e285b1	Middle	1	tbp	2	8	7	4	FALSE	none	none	100	16	8	2	250	TRUE	four_pt	49533	Low	0.81145	Middle	0.145408	High	0.0431418
TCGA-91-8496-01A-01-BS1.af760190-ab2f-45d6-a632-ce7b34eff52c	High	1	tbp	2	8	7	4	FALSE	none	none	100	16	8	2	250	TRUE	four_pt	13908	Low	0.597715	Middle	0.36672	High	0.0355658
TCGA-91-8496-01A-01-TS1.a92cfb28-63e4-4853-bc2c-4d614dfebdbf	High	1	tbp	2	8	7	4	FALSE	none	none	100	16	8	2	250	TRUE	four_pt	4768	Middle	0.470775	Low	0.322986	High	0.20624
TCGA-91-8497-01A-01-BS1.abbe6914-76eb-4133-befc-62d0a979430d	Middle	1	tbp	2	8	7	4	FALSE	none	none	100	16	8	2	250	TRUE	four_pt	15895	Low	0.608036	High	0.221772	Middle	0.170192
TCGA-91-8497-01A-01-TS1.a9a993d5-72e0-400d-b5ae-ec5d0244b793	Middle	1	tbp	2	8	7	4	FALSE	none	none	100	16	8	2	250	TRUE	four_pt	16529	Low	0.580993	Middle	0.370406	High	0.0486007
TCGA-91-8499-01A-01-BS1.5defdd3c-e8ab-4b69-b857-4903584f3b62	Middle	1	tbp	2	8	7	4	FALSE	none	none	100	16	8	2	250	TRUE	four_pt	26126	Low	0.747039	Middle	0.218374	High	0.0345875
TCGA-91-8499-01A-01-TS1.157b5269-563d-4a4d-b46e-f355362035c0	Middle	1	tbp	2	8	7	4	FALSE	none	none	100	16	8	2	250	TRUE	four_pt	15743	Low	0.74498	Middle	0.206385	High	0.0486352
TCGA-93-7347-01A-01-BS1.0da0c949-0c2c-44e9-94d7-a77095ab3d4e	High	1	tbp	2	8	7	4	FALSE	none	none	100	16	8	2	250	TRUE	four_pt	76690	Low	0.737259	Middle	0.250517	High	0.0122239
TCGA-93-7347-01A-01-TS1.02ce4270-8e0f-4e8d-a391-9bda489910ce	High	1	tbp	2	8	7	4	FALSE	none	none	100	16	8	2	250	TRUE	four_pt	17212	High	0.98126	Middle	0.0175934	Low	0.00114674
TCGA-93-7348-01A-01-BS1.4cdbc1f4-9893-4ab8-8f29-5815620ef381	Middle	1	tbp	2	8	7	4	FALSE	none	none	100	16	8	2	250	TRUE	four_pt	28397	Low	0.532454	Middle	0.338095	High	0.129451
TCGA-93-8067-01A-01-TS1.be831fc5-8d86-4bfd-af78-8d04ebfcf2fc	Low	1	tbp	2	8	7	4	FALSE	none	none	100	16	8	2	250	TRUE	four_pt	7829	Low	0.733825	Middle	0.24701	High	0.0191655
TCGA-93-A4JP-01A-01-TSA.DF695B50-47CA-4CA1-946A-F7324FC271CA	Middle	1	tbp	2	8	7	4	FALSE	none	none	100	16	8	2	250	TRUE	four_pt	37419	Low	0.604848	Middle	0.331862	High	0.06329
TCGA-95-7039-01A-01-BS1.f7e6a6f1-6a87-46bf-b14e-4c0ca65718b8	Middle	1	tbp	2	8	7	4	FALSE	none	none	100	16	8	2	250	TRUE	four_pt	32535	Low	0.722612	Middle	0.168732	High	0.108657
TCGA-95-7039-01A-01-TS1.e11bc968-6fff-4889-8062-6a8c73a2e7c6	Middle	1	tbp	2	8	7	4	FALSE	none	none	100	16	8	2	250	TRUE	four_pt	40400	Low	0.577922	Middle	0.283642	High	0.138436
TCGA-95-7043-01A-01-BS1.ef0e9345-c695-481d-98f7-0bd114aef3e9	High	1	tbp	2	8	7	4	FALSE	none	none	100	16	8	2	250	TRUE	four_pt	17176	Low	0.752889	Middle	0.156578	High	0.0905329
TCGA-95-7043-01A-01-TS1.7cd5ffdf-7138-49e2-98b3-1cf58e3de980	High	1	tbp	2	8	7	4	FALSE	none	none	100	16	8	2	250	TRUE	four_pt	28429	Low	0.850865	High	0.0870225	Middle	0.0621124
TCGA-95-7562-01A-01-TS1.1ba56ba5-ecd4-4eb1-ac49-3d8108114b72	High	1	tbp	2	8	7	4	FALSE	none	none	100	16	8	2	250	TRUE	four_pt	33759	Low	0.683825	Middle	0.201546	High	0.114629
TCGA-95-7567-01A-01-TS1.16f9328c-0060-43e2-b998-e15022e75fff	Middle	1	tbp	2	8	7	4	FALSE	none	none	100	16	8	2	250	TRUE	four_pt	27971	Low	0.673132	Middle	0.251291	High	0.0755777
TCGA-95-7944-01A-01-TS1.79285495-7f57-40c4-848b-4449c9348499	High	1	tbp	2	8	7	4	FALSE	none	none	100	16	8	2	250	TRUE	four_pt	13326	High	0.911653	Middle	0.0722165	Low	0.0161306
TCGA-95-7947-01A-01-TS1.15869217-87cb-4f87-bacf-c12a10bddb77	High	1	tbp	2	8	7	4	FALSE	none	none	100	16	8	2	250	TRUE	four_pt	5256	Low	0.616774	Middle	0.326378	High	0.0568477
TCGA-95-7948-01A-01-TS1.3606c6a9-6823-46e3-b5a5-71622e853363	Low	1	tbp	2	8	7	4	FALSE	none	none	100	16	8	2	250	TRUE	four_pt	15001	Low	0.461922	Middle	0.333132	High	0.204946
TCGA-95-8494-01A-01-TS1.a615b4da-7282-485a-97f1-1994fab75e3a	Low	1	tbp	2	8	7	4	FALSE	none	none	100	16	8	2	250	TRUE	four_pt	5525	Low	0.667221	Middle	0.293162	High	0.0396167
TCGA-97-7546-01A-01-TS1.d0666f67-9178-4faa-a56a-cb2421ef487c	Middle	1	tbp	2	8	7	4	FALSE	none	none	100	16	8	2	250	TRUE	four_pt	36841	Low	0.662076	Middle	0.309609	High	0.0283147
TCGA-97-7547-01A-01-TS1.85e09741-a86c-46b2-b73d-d04f54df0019	Middle	1	tbp	2	8	7	4	FALSE	none	none	100	16	8	2	250	TRUE	four_pt	10121	Low	0.670432	Middle	0.313766	High	0.0158014
TCGA-97-7937-01A-01-TS1.52bec102-5ea6-4f89-b3c4-2fa2e5c0ef20	Middle	1	tbp	2	8	7	4	FALSE	none	none	100	16	8	2	250	TRUE	four_pt	9092	High	0.457348	Middle	0.451753	Low	0.0908989
TCGA-97-7938-01A-01-TS1.b8ccb4a5-0bdc-4a7c-92ef-a41bcec791a1	Middle	1	tbp	2	8	7	4	FALSE	none	none	100	16	8	2	250	TRUE	four_pt	10074	Middle	0.430911	High	0.355217	Low	0.213872
TCGA-97-7941-01A-01-TS1.9a810408-791e-445f-97b0-7e628b1dfc44	Low	1	tbp	2	8	7	4	FALSE	none	none	100	16	8	2	250	TRUE	four_pt	16526	High	0.834634	Low	0.108246	Middle	0.0571204
TCGA-97-8171-01A-01-TS1.a9b71814-44b1-4baa-ab24-c00f84be8339	Low	1	tbp	2	8	7	4	FALSE	none	none	100	16	8	2	250	TRUE	four_pt	5422	Low	0.855762	Middle	0.143756	High	0.000481707
TCGA-97-8172-01A-01-TS1.1069812b-9e45-41a0-9fe3-4becfddfdc8d	High	1	tbp	2	8	7	4	FALSE	none	none	100	16	8	2	250	TRUE	four_pt	5179	Low	0.421596	Middle	0.339476	High	0.238928
TCGA-97-8174-01A-01-TS1.f19910fa-2262-4965-9841-b73767571290	Middle	1	tbp	2	8	7	4	FALSE	none	none	100	16	8	2	250	TRUE	four_pt	8437	Low	0.496349	Middle	0.422923	High	0.0807281
TCGA-97-8176-01A-01-TS1.0f1b7e3a-6e9f-4d3e-bc6a-c640ff041549	Low	1	tbp	2	8	7	4	FALSE	none	none	100	16	8	2	250	TRUE	four_pt	8408	Low	0.802102	Middle	0.186965	High	0.0109334
TCGA-97-8177-01A-01-TS1.5b2fb8cf-2f14-41ac-8a47-81022f66fe53	High	1	tbp	2	8	7	4	FALSE	none	none	100	16	8	2	250	TRUE	four_pt	9215	Middle	0.552456	High	0.228964	Low	0.21858
TCGA-97-8179-01A-01-TS1.a0f057a9-7b89-4161-a0a4-52adc66153d5	Low	1	tbp	2	8	7	4	FALSE	none	none	100	16	8	2	250	TRUE	four_pt	6907	Low	0.574218	Middle	0.365652	High	0.0601298
TCGA-97-8547-01A-01-TS1.cf6c29cd-1bf5-41f4-b008-d3e47aeff4ac	Middle	1	tbp	2	8	7	4	FALSE	none	none	100	16	8	2	250	TRUE	four_pt	3606	Middle	0.616352	Low	0.308056	High	0.0755917
TCGA-97-8552-01A-01-TS1.24ca90a7-5762-4ab5-a404-67dfcd416f79	Middle	1	tbp	2	8	7	4	FALSE	none	none	100	16	8	2	250	TRUE	four_pt	12397	Middle	0.677604	High	0.212998	Low	0.109398
TCGA-99-7458-01A-01-BS1.d96cc75b-eccd-403b-8c5e-7eaa1bf6326a	Middle	1	tbp	2	8	7	4	FALSE	none	none	100	16	8	2	250	TRUE	four_pt	61288	Low	0.521416	Middle	0.395318	High	0.0832668
TCGA-99-7458-01A-01-TS1.d839bea7-a4d0-493e-833f-ca1a8eccdc3e	Middle	1	tbp	2	8	7	4	FALSE	none	none	100	16	8	2	250	TRUE	four_pt	15253	Middle	0.474803	Low	0.359656	High	0.165541
TCGA-99-8025-01A-01-TS1.c94ae7e9-42a9-4a34-a676-7397b5b48c82	Low	1	tbp	2	8	7	4	FALSE	none	none	100	16	8	2	250	TRUE	four_pt	28385	Low	0.483142	Middle	0.442207	High	0.0746506
TCGA-99-8028-01A-01-TS1.62d71299-1b80-4c01-afbd-71ab687a10d0	High	1	tbp	2	8	7	4	FALSE	none	none	100	16	8	2	250	TRUE	four_pt	14492	High	0.859587	Middle	0.132293	Low	0.00811968
TCGA-99-8032-01A-01-TS1.47647db3-4ef4-4570-bf7f-1985b2fe0696	Low	1	tbp	2	8	7	4	FALSE	none	none	100	16	8	2	250	TRUE	four_pt	8286	Low	0.451201	Middle	0.438108	High	0.110691
TCGA-J2-8192-01A-01-BS1.651a26ef-07a0-48cc-80dc-ca1e83076f5b	Middle	1	tbp	2	8	7	4	FALSE	none	none	100	16	8	2	250	TRUE	four_pt	54556	Low	0.617685	High	0.251705	Middle	0.13061
TCGA-J2-8192-01A-01-TS1.c1e02088-1b30-40ce-b1b9-fce70d54b73c	Middle	1	tbp	2	8	7	4	FALSE	none	none	100	16	8	2	250	TRUE	four_pt	26743	Low	0.642659	Middle	0.294897	High	0.0624446
TCGA-J2-8194-01A-01-BS1.c7244843-2a64-4a37-a489-506f8bb672db	Low	1	tbp	2	8	7	4	FALSE	none	none	100	16	8	2	250	TRUE	four_pt	51304	Low	0.822116	Middle	0.170269	High	0.00761546
TCGA-J2-8194-01A-01-TS1.03393bf7-9863-4dda-a5ac-e5820acce09d	Low	1	tbp	2	8	7	4	FALSE	none	none	100	16	8	2	250	TRUE	four_pt	31166	Low	0.95705	Middle	0.0402052	High	0.0027446
TCGA-L9-A5IP-01A-02-TS2.743D3551-6030-4B87-AF56-0B8222F8C63F	Low	1	tbp	2	8	7	4	FALSE	none	none	100	16	8	2	250	TRUE	four_pt	15965	Low	0.622327	Middle	0.284599	High	0.0930743
TCGA-L9-A743-01A-04-TS4.873E50BA-0B07-4174-9FBE-7A830A85F83E	High	1	tbp	2	8	7	4	FALSE	none	none	100	16	8	2	250	TRUE	four_pt	39587	Low	0.454269	Middle	0.396794	High	0.148937
TCGA-18-3406-01A-01-BS1.64ccb223-fed0-4472-92f0-8789ac4afc59	High	1	tbp	2	8	7	4	FALSE	none	none	100	16	8	2	250	TRUE	four_pt	3295	High	0.718031	Middle	0.255982	Low	0.0259874
TCGA-18-3409-01A-01-BS1.df6b80d8-7ae7-47ae-b674-5e030cfc4999	Middle	1	tbp	2	8	7	4	FALSE	none	none	100	16	8	2	250	TRUE	four_pt	2836	Middle	0.657394	Low	0.283781	High	0.0588246
TCGA-18-3409-01A-01-TS1.a0d1ce11-2dac-48be-97bc-eb226c51190c	Middle	1	tbp	2	8	7	4	FALSE	none	none	100	16	8	2	250	TRUE	four_pt	4515	Middle	0.754089	Low	0.216313	High	0.0295983
TCGA-18-3415-01A-01-BS1.e209bab5-6fc4-40c3-baba-679f40ef3339	High	1	tbp	2	8	7	4	FALSE	none	none	100	16	8	2	250	TRUE	four_pt	3836	Middle	0.604379	High	0.337567	Low	0.0580544
TCGA-18-3415-01A-01-TS1.d922ab4a-e5c2-4b49-a173-964e569e3985	High	1	tbp	2	8	7	4	FALSE	none	none	100	16	8	2	250	TRUE	four_pt	7087	Middle	0.513208	High	0.323882	Low	0.162909
TCGA-18-3419-01A-01-BS1.258a5fb6-f212-4a6a-a43a-75541f043038	High	1	tbp	2	8	7	4	FALSE	none	none	100	16	8	2	250	TRUE	four_pt	3538	High	0.871894	Middle	0.125929	Low	0.00217755
TCGA-18-3419-01A-01-TS1.2fbc3ed1-8e87-4012-a0cb-5dfb6af272b3	High	1	tbp	2	8	7	4	FALSE	none	none	100	16	8	2	250	TRUE	four_pt	5887	High	0.495626	Middle	0.47499	Low	0.029384
TCGA-18-3421-01A-01-BS1.fbc15d3d-6c4e-4fb5-8ca2-3510a827f101	High	1	tbp	2	8	7	4	FALSE	none	none	100	16	8	2	250	TRUE	four_pt	6516	Low	0.536424	Middle	0.328798	High	0.134777
TCGA-18-3421-01A-01-TS1.de5fc45f-2235-460b-8c7f-d5dd9accb257	High	1	tbp	2	8	7	4	FALSE	none	none	100	16	8	2	250	TRUE	four_pt	11143	Low	0.925052	Middle	0.0645875	High	0.0103607
TCGA-18-4083-01A-01-BS1.4843bd2a-7f8d-41d7-98dc-f8d7bcbc0843	High	1	tbp	2	8	7	4	FALSE	none	none	100	16	8	2	250	TRUE	four_pt	4386	Middle	0.560343	High	0.238549	Low	0.201108
TCGA-18-4086-01A-01-BS1.9a5b32a6-401b-4a42-a821-48e4fcc15499	Middle	1	tbp	2	8	7	4	FALSE	none	none	100	16	8	2	250	TRUE	four_pt	3647	Middle	0.724699	Low	0.226314	High	0.0489871
TCGA-18-4086-01A-01-TS1.c08f1554-a8ff-429e-929e-11761c4a9ca2	Middle	1	tbp	2	8	7	4	FALSE	none	none	100	16	8	2	250	TRUE	four_pt	5507	Middle	0.721856	High	0.180424	Low	0.09772
TCGA-18-4721-01A-01-BS1.8422579f-191d-41eb-afb6-c10c8efa94d0	High	1	tbp	2	8	7	4	FALSE	none	none	100	16	8	2	250	TRUE	four_pt	10886	High	0.814924	Middle	0.17067	Low	0.014405
TCGA-18-4721-01A-01-TS1.4c99f90e-6ca2-466c-898d-81ec1f565b3c	High	1	tbp	2	8	7	4	FALSE	none	none	100	16	8	2	250	TRUE	four_pt	8409	High	0.731481	Middle	0.236425	Low	0.0320944
TCGA-18-5592-01A-01-BS1.3c16b76c-4eb1-4494-8d52-308106914c44	Low	1	tbp	2	8	7	4	FALSE	none	none	100	16	8	2	250	TRUE	four_pt	4135	High	0.720441	Middle	0.236286	Low	0.0432735
TCGA-18-5592-01A-01-TS1.e7280bfc-a976-462a-9b64-da7a85d2832c	Low	1	tbp	2	8	7	4	FALSE	none	none	100	16	8	2	250	TRUE	four_pt	2235	Low	0.61758	Middle	0.377671	High	0.00474877
TCGA-21-1070-01A-01-BS1.993bb6b3-3cfd-4bf4-8744-988cd301c956	High	1	tbp	2	8	7	4	FALSE	none	none	100	16	8	2	250	TRUE	four_pt	10508	Middle	0.515056	High	0.363252	Low	0.121692
TCGA-21-1070-01A-01-TS1.9a16d46b-b091-4280-afa8-f83ac131eb02	High	1	tbp	2	8	7	4	FALSE	none	none	100	16	8	2	250	TRUE	four_pt	15294	Middle	0.638461	High	0.220208	Low	0.141331
TCGA-21-1071-01A-01-BS1.2a817266-2808-4557-8f7f-0d2c79ffed0d	Middle	1	tbp	2	8	7	4	FALSE	none	none	100	16	8	2	250	TRUE	four_pt	14356	Middle	0.593378	Low	0.225476	High	0.181147
TCGA-21-1071-01A-01-TS1.a3bb2115-74be-4f05-bf67-8b3b3bd801bf	Middle	1	tbp	2	8	7	4	FALSE	none	none	100	16	8	2	250	TRUE	four_pt	10588	Low	0.456579	Middle	0.446133	High	0.0972881
TCGA-21-1072-01A-01-BS1.e1ef5626-2988-4d7e-8225-62fc00d57a2c	Low	1	tbp	2	8	7	4	FALSE	none	none	100	16	8	2	250	TRUE	four_pt	18339	Middle	0.529224	High	0.244408	Low	0.226368
TCGA-21-1072-01A-01-TS1.d59a6b96-5f41-4aa6-805c-2c39d2b31347	Low	1	tbp	2	8	7	4	FALSE	none	none	100	16	8	2	250	TRUE	four_pt	10276	Low	0.801252	Middle	0.188206	High	0.0105423
TCGA-21-1075-01A-01-BS1.6842c0d2-e3db-4840-abb6-a012ea8bbe22	Middle	1	tbp	2	8	7	4	FALSE	none	none	100	16	8	2	250	TRUE	four_pt	8203	Low	0.554444	Middle	0.428907	High	0.016649
TCGA-21-1075-01A-01-TS1.6a2e03f6-450d-48e6-8822-eb63addcd5b5	Middle	1	tbp	2	8	7	4	FALSE	none	none	100	16	8	2	250	TRUE	four_pt	7503	Low	0.770245	Middle	0.221446	High	0.00830877
TCGA-21-1076-01A-01-BS1.7c3e12f1-2db9-464d-afc3-5a902abdaa00	High	1	tbp	2	8	7	4	FALSE	none	none	100	16	8	2	250	TRUE	four_pt	7409	High	0.570868	Middle	0.330658	Low	0.0984733
TCGA-21-1076-01A-01-TS1.545d266b-d86f-4f83-8f5b-a57524f7e074	High	1	tbp	2	8	7	4	FALSE	none	none	100	16	8	2	250	TRUE	four_pt	5458	High	0.897027	Middle	0.0782423	Low	0.0247304
TCGA-21-1076-01A-02-BS2.c8953346-e558-46f7-aeef-792a4d2b448f	High	1	tbp	2	8	7	4	FALSE	none	none	100	16	8	2	250	TRUE	four_pt	7062	High	0.752164	Middle	0.223698	Low	0.0241379
TCGA-21-1077-01A-01-BS1.d7b06193-e343-48d6-94ea-abad10ebd093	Middle	1	tbp	2	8	7	4	FALSE	none	none	100	16	8	2	250	TRUE	four_pt	2884	Middle	0.643187	High	0.227043	Low	0.12977
TCGA-21-1077-01A-01-TS1.09a13e94-d2fb-46ac-9ef7-d9381f794964	Middle	1	tbp	2	8	7	4	FALSE	none	none	100	16	8	2	250	TRUE	four_pt	5669	Middle	0.742241	High	0.234309	Low	0.0234508
TCGA-21-1078-01A-01-BS1.56710efa-243b-4705-a846-ffae51499325	Low	1	tbp	2	8	7	4	FALSE	none	none	100	16	8	2	250	TRUE	four_pt	11545	Middle	0.628362	Low	0.345389	High	0.0262498
TCGA-21-1078-01A-01-TS1.ed9efb62-407c-4a69-8d70-2995386dcb9e	Low	1	tbp	2	8	7	4	FALSE	none	none	100	16	8	2	250	TRUE	four_pt	10949	Low	0.894978	Middle	0.0568976	High	0.0481245
TCGA-21-1079-01A-01-BS1.6ba16858-9140-403f-ab71-44ce797e7c7f	Low	1	tbp	2	8	7	4	FALSE	none	none	100	16	8	2	250	TRUE	four_pt	22302	Low	0.770695	Middle	0.226872	High	0.00243336
TCGA-21-1079-01A-01-TS1.eef90c86-dc6c-4fe2-80e8-44250b4f002f	Low	1	tbp	2	8	7	4	FALSE	none	none	100	16	8	2	250	TRUE	four_pt	11873	Low	0.709457	Middle	0.28709	High	0.00345327
TCGA-21-1080-01A-01-BS1.07776f13-668c-44a8-ad9e-1d967efc1c76	Middle	1	tbp	2	8	7	4	FALSE	none	none	100	16	8	2	250	TRUE	four_pt	25946	Middle	0.782745	Low	0.200456	High	0.0167992
TCGA-21-1080-01A-01-TS1.826518c6-164c-4289-9af4-8e7a06cd6fe2	Middle	1	tbp	2	8	7	4	FALSE	none	none	100	16	8	2	250	TRUE	four_pt	13635	Middle	0.867188	Low	0.128632	High	0.00417971
TCGA-21-1081-01A-01-BS1.6446a1fd-2fba-4f1f-b2d6-e6f1735f0faf	Low	1	tbp	2	8	7	4	FALSE	none	none	100	16	8	2	250	TRUE	four_pt	25368	Low	0.553159	Middle	0.429426	High	0.0174146
TCGA-21-1081-01A-01-TS1.af84773d-dc7b-4072-9c90-7bbeb0424e0e	Low	1	tbp	2	8	7	4	FALSE	none	none	100	16	8	2	250	TRUE	four_pt	15701	Low	0.776561	Middle	0.218983	High	0.00445544
TCGA-21-1082-01A-01-BS1.90b26544-b47c-4883-a018-984b1ca27ac7	High	1	tbp	2	8	7	4	FALSE	none	none	100	16	8	2	250	TRUE	four_pt	20500	High	0.545419	Middle	0.37482	Low	0.0797618
TCGA-21-1082-01A-01-TS1.76a3f1eb-e056-47fe-a3c8-dbb938e4ff00	High	1	tbp	2	8	7	4	FALSE	none	none	100	16	8	2	250	TRUE	four_pt	13609	High	0.870788	Middle	0.0849898	Low	0.044222
TCGA-21-1083-01A-01-BS1.fe5654ea-6b67-449d-97fb-72d37c50d1cb	Low	1	tbp	2	8	7	4	FALSE	none	none	100	16	8	2	250	TRUE	four_pt	14125	Middle	0.502999	High	0.325083	Low	0.171918
TCGA-21-1083-01A-01-TS1.3badda7d-d569-4e48-8a2c-65085399e24a	Low	1	tbp	2	8	7	4	FALSE	none	none	100	16	8	2	250	TRUE	four_pt	10424	Low	0.698314	High	0.205147	Middle	0.0965396
TCGA-21-5782-01A-01-BS1.13cb3e31-9795-44a0-8f76-ea35aaefc9fc	High	1	tbp	2	8	7	4	FALSE	none	none	100	16	8	2	250	TRUE	four_pt	15195	Low	0.550597	Middle	0.423071	High	0.0263315
TCGA-21-5782-01A-01-TS1.2bc82767-b7f2-4e0a-bb30-2d0f1f22158d	High	1	tbp	2	8	7	4	FALSE	none	none	100	16	8	2	250	TRUE	four_pt	13577	Middle	0.526126	Low	0.39757	High	0.0763036
TCGA-21-5784-01A-01-BS1.8fa2ef29-7a34-4355-a86e-0fb22dc7a69c	High	1	tbp	2	8	7	4	FALSE	none	none	100	16	8	2	250	TRUE	four_pt	18449	Middle	0.587527	Low	0.302218	High	0.110255
TCGA-21-5784-01A-01-TS1.e9547913-bda6-48c9-850d-56db65af002e	High	1	tbp	2	8	7	4	FALSE	none	none	100	16	8	2	250	TRUE	four_pt	13552	Low	0.884357	Middle	0.0580158	High	0.0576272
TCGA-21-5786-01A-01-BS1.33f0c810-b58e-4cc4-b1ed-bc3722010c48	Low	1	tbp	2	8	7	4	FALSE	none	none	100	16	8	2	250	TRUE	four_pt	10562	Low	0.496188	Middle	0.421716	High	0.0820952
TCGA-21-5786-01A-01-TS1.7de2df75-55ce-417a-823e-cf273923239f	Low	1	tbp	2	8	7	4	FALSE	none	none	100	16	8	2	250	TRUE	four_pt	13047	Low	0.653795	Middle	0.208749	High	0.137457
TCGA-21-5787-01A-01-BS1.581d1565-9067-4664-ae46-c94dec16f6b3	Low	1	tbp	2	8	7	4	FALSE	none	none	100	16	8	2	250	TRUE	four_pt	13830	Low	0.581339	Middle	0.31763	High	0.101031
TCGA-21-5787-01A-01-TS1.2920e24c-a22a-4a24-af55-a05f046093f2	Low	1	tbp	2	8	7	4	FALSE	none	none	100	16	8	2	250	TRUE	four_pt	13757	Low	0.784629	Middle	0.121481	High	0.0938904
TCGA-22-0940-01A-01-BS1.de73c3ec-bb4d-4a95-b359-2095bacdc28d	Middle	1	tbp	2	8	7	4	FALSE	none	none	100	16	8	2	250	TRUE	four_pt	17198	Middle	0.636071	Low	0.294048	High	0.0698815
TCGA-22-0940-01A-01-TS1.e6789daf-32c1-4937-a0fc-b307fc728286	Middle	1	tbp	2	8	7	4	FALSE	none	none	100	16	8	2	250	TRUE	four_pt	49036	Middle	0.72684	Low	0.21169	High	0.0614705
TCGA-22-0944-01A-01-BS1.c6a6fde2-222e-4da7-8baa-82ddc9e085a2	Low	1	tbp	2	8	7	4	FALSE	none	none	100	16	8	2	250	TRUE	four_pt	12074	Low	0.917687	Middle	0.0627422	High	0.0195711
TCGA-22-0944-01A-01-TS1.e4102503-0e55-4a1f-83c3-41f8b7810076	Low	1	tbp	2	8	7	4	FALSE	none	none	100	16	8	2	250	TRUE	four_pt	15493	Low	0.800304	Middle	0.193061	High	0.00663561
TCGA-22-1000-01A-01-BS1.3d74dcf8-2061-49df-b93b-9eb47028bb0d	High	1	tbp	2	8	7	4	FALSE	none	none	100	16	8	2	250	TRUE	four_pt	9117	Middle	0.533716	High	0.329326	Low	0.136958
TCGA-22-1000-01A-01-TS1.b6d477cc-b93f-407d-a0d3-a002d569807e	High	1	tbp	2	8	7	4	FALSE	none	none	100	16	8	2	250	TRUE	four_pt	12160	Low	0.554556	Middle	0.367466	High	0.0779786
TCGA-22-1002-01A-01-BS1.4e21cbad-199a-469d-8440-4b60aa7d57fd	Middle	1	tbp	2	8	7	4	FALSE	none	none	100	16	8	2	250	TRUE	four_pt	3039	Middle	0.675028	Low	0.198676	High	0.126296
TCGA-22-1002-01A-01-TS1.c683c75d-dc9c-4571-8d7f-5af47732fb11	Middle	1	tbp	2	8	7	4	FALSE	none	none	100	16	8	2	250	TRUE	four_pt	7564	Low	0.886155	Middle	0.111695	High	0.00214917
TCGA-22-1005-01A-01-BS1.c7e59cb0-62ee-4730-a8cb-b81c0f7d6c7a	High	1	tbp	2	8	7	4	FALSE	none	none	100	16	8	2	250	TRUE	four_pt	6498	High	0.78327	Middle	0.207578	Low	0.00915224
TCGA-22-1005-01A-01-TS1.369217ed-cdd2-4fec-91a5-2db535ac3053	High	1	tbp	2	8	7	4	FALSE	none	none	100	16	8	2	250	TRUE	four_pt	12188	High	0.888787	Middle	0.0622694	Low	0.0489435
TCGA-22-1011-01A-01-BS1.e5637aa9-e3af-4541-be66-e24d508a7516	High	1	tbp	2	8	7	4	FALSE	none	none	100	16	8	2	250	TRUE	four_pt	6197	High	0.67487	Middle	0.291801	Low	0.0333296
TCGA-22-1011-01A-01-TS1.46fd126b-256f-4a9c-b6de-6ed32a28f6b9	High	1	tbp	2	8	7	4	FALSE	none	none	100	16	8	2	250	TRUE	four_pt	8379	High	0.428624	Low	0.32514	Middle	0.246236
TCGA-22-1012-01A-01-BS1.5687d101-95c6-4b8f-a7d3-a44bd241bb17	Middle	1	tbp	2	8	7	4	FALSE	none	none	100	16	8	2	250	TRUE	four_pt	9257	Middle	0.487993	High	0.423233	Low	0.0887739
TCGA-22-1012-01A-01-TS1.00053cac-2fef-4839-866f-25e15e61f568	Middle	1	tbp	2	8	7	4	FALSE	none	none	100	16	8	2	250	TRUE	four_pt	12519	Low	0.866407	Middle	0.123068	High	0.0105244
TCGA-22-1016-01A-01-BS1.36a39a3b-c508-4ad6-9673-161e50e43ebb	Low	1	tbp	2	8	7	4	FALSE	none	none	100	16	8	2	250	TRUE	four_pt	8651	Low	0.93467	Middle	0.0636878	High	0.0016425
TCGA-22-1016-01A-01-TS1.af38ff30-ac7d-43aa-9a6d-bcee980d920f	Low	1	tbp	2	8	7	4	FALSE	none	none	100	16	8	2	250	TRUE	four_pt	15359	Low	0.977271	Middle	0.0211735	High	0.00155543
TCGA-22-1017-01A-01-TS1.9e5d298a-095d-4784-a73f-a92c0be4fe3a	Middle	1	tbp	2	8	7	4	FALSE	none	none	100	16	8	2	250	TRUE	four_pt	13981	Low	0.869832	Middle	0.120142	High	0.0100258
TCGA-22-4591-01A-01-BS1.b3474f7c-8f78-4696-81a3-d2399d574d81	High	1	tbp	2	8	7	4	FALSE	none	none	100	16	8	2	250	TRUE	four_pt	6591	High	0.431687	Middle	0.418482	Low	0.149831
TCGA-22-4591-01A-01-TS1.b221f536-6066-45c3-b483-f88200b71fc8	High	1	tbp	2	8	7	4	FALSE	none	none	100	16	8	2	250	TRUE	four_pt	13338	Low	0.982361	Middle	0.0159585	High	0.00168014
TCGA-22-4593-01A-01-BS1.cd5e248f-9540-4bf6-8d6c-ce86f57bd74d	Low	1	tbp	2	8	7	4	FALSE	none	none	100	16	8	2	250	TRUE	four_pt	6477	Low	0.686864	Middle	0.278582	High	0.0345536
TCGA-22-4594-01A-01-BS1.4d34d634-a274-4827-8390-474b4dc1caaa	High	1	tbp	2	8	7	4	FALSE	none	none	100	16	8	2	250	TRUE	four_pt	10917	High	0.843924	Middle	0.146615	Low	0.00946139
TCGA-22-4594-01A-01-TS1.df90d074-745c-4c19-b97c-d96ebc0f4c1a	High	1	tbp	2	8	7	4	FALSE	none	none	100	16	8	2	250	TRUE	four_pt	16394	High	0.985484	Middle	0.0131287	Low	0.00138709
TCGA-22-4595-01A-01-BS1.f187df54-c822-4089-84dc-2bdbf3a4c157	High	1	tbp	2	8	7	4	FALSE	none	none	100	16	8	2	250	TRUE	four_pt	3281	High	0.642394	Middle	0.225159	Low	0.132447
TCGA-22-4595-01A-01-TS1.e57256ae-0a9b-4cf3-ba08-9191c3217cb8	High	1	tbp	2	8	7	4	FALSE	none	none	100	16	8	2	250	TRUE	four_pt	8766	Low	0.578339	High	0.271727	Middle	0.149933
TCGA-22-4596-01A-01-BS1.5cb42424-6f32-4b0f-bad8-036f628761ae	High	1	tbp	2	8	7	4	FALSE	none	none	100	16	8	2	250	TRUE	four_pt	12919	High	0.645394	Middle	0.197614	Low	0.156993
TCGA-22-4596-01A-01-TS1.edf97360-9a3e-4be3-88a4-57876adf3fe3	High	1	tbp	2	8	7	4	FALSE	none	none	100	16	8	2	250	TRUE	four_pt	18835	Low	0.586836	Middle	0.215651	High	0.197513
TCGA-22-4599-01A-01-BS1.76f80cbb-6e71-48e6-8983-f0690263902f	High	1	tbp	2	8	7	4	FALSE	none	none	100	16	8	2	250	TRUE	four_pt	8851	High	0.771396	Middle	0.201365	Low	0.0272391
TCGA-22-4599-01A-01-TS1.cee4c3e2-66dd-44ac-976b-f02a6ce6013e	High	1	tbp	2	8	7	4	FALSE	none	none	100	16	8	2	250	TRUE	four_pt	9263	High	0.894807	Middle	0.0625006	Low	0.0426921
TCGA-22-4601-01A-01-TS1.0669d821-24fc-401a-bc54-32465f46b45b	Low	1	tbp	2	8	7	4	FALSE	none	none	100	16	8	2	250	TRUE	four_pt	4456	Low	0.953109	Middle	0.0441682	High	0.00272284
TCGA-22-4604-01A-01-BS1.1574d668-c931-4407-937a-7dd3cb7bcc5e	High	1	tbp	2	8	7	4	FALSE	none	none	100	16	8	2	250	TRUE	four_pt	12005	High	0.503385	Middle	0.389711	Low	0.106904
TCGA-22-4604-01A-01-TS1.7e669aac-3356-43e9-a405-95ecb3a5fbb7	High	1	tbp	2	8	7	4	FALSE	none	none	100	16	8	2	250	TRUE	four_pt	15291	Low	0.694471	High	0.171822	Middle	0.133707
TCGA-22-4605-01A-01-BS1.863a12bd-4b89-4ed7-8c70-93dec27a21a8	Low	1	tbp	2	8	7	4	FALSE	none	none	100	16	8	2	250	TRUE	four_pt	13039	Low	0.577966	Middle	0.39982	High	0.0222136
TCGA-22-4605-01A-02-BS2.5396cc50-4225-45f3-b0da-a1bd2cb4033d	Low	1	tbp	2	8	7	4	FALSE	none	none	100	16	8	2	250	TRUE	four_pt	6907	Low	0.481799	Middle	0.39708	High	0.121121
TCGA-22-4607-01A-01-BS1.6cd55f3a-3f76-47ca-963a-0ab274eee516	Middle	1	tbp	2	8	7	4	FALSE	none	none	100	16	8	2	250	TRUE	four_pt	16499	Middle	0.502249	Low	0.40535	High	0.0924014
TCGA-22-4607-01A-01-TS1.4c2446a1-63d0-42f8-8674-0e052303f2fc	Middle	1	tbp	2	8	7	4	FALSE	none	none	100	16	8	2	250	TRUE	four_pt	16779	Low	0.865733	Middle	0.132348	High	0.00191824
TCGA-22-4609-01A-01-BS1.57024670-5257-47d4-b230-a7b19742f226	High	1	tbp	2	8	7	4	FALSE	none	none	100	16	8	2	250	TRUE	four_pt	10734	High	0.532577	Middle	0.376081	Low	0.0913421
TCGA-22-4609-01A-02-BS2.d77be2b2-200f-4293-88f9-611f3f6c5e56	High	1	tbp	2	8	7	4	FALSE	none	none	100	16	8	2	250	TRUE	four_pt	4203	High	0.855406	Middle	0.122605	Low	0.0219893
TCGA-22-4613-01A-01-TS1.8493c28d-f0fe-4431-83ab-d6e648ac1951	High	1	tbp	2	8	7	4	FALSE	none	none	100	16	8	2	250	TRUE	four_pt	12156	High	0.799452	Middle	0.109212	Low	0.0913368
TCGA-22-5471-01A-01-TS1.f9d42f8b-2c59-4811-97d9-8e05f2128a00	High	1	tbp	2	8	7	4	FALSE	none	none	100	16	8	2	250	TRUE	four_pt	12252	Low	0.763042	Middle	0.156589	High	0.0803685
TCGA-22-5472-01A-01-TS1.eb860c81-14fe-4008-a8d9-fb82d095bada	Low	1	tbp	2	8	7	4	FALSE	none	none	100	16	8	2	250	TRUE	four_pt	8095	Low	0.964782	Middle	0.03232	High	0.00289809
TCGA-22-5473-01A-01-TS1.0acdbc83-6600-41e5-bd65-3a77eff8445a	Low	1	tbp	2	8	7	4	FALSE	none	none	100	16	8	2	250	TRUE	four_pt	17474	Low	0.982278	Middle	0.0162377	High	0.00148381
TCGA-22-5474-01A-01-TS1.fa301ba5-d9cc-4343-813e-66ccf3cfa657	High	1	tbp	2	8	7	4	FALSE	none	none	100	16	8	2	250	TRUE	four_pt	9843	Low	0.460981	High	0.441837	Middle	0.0971818
TCGA-22-5477-01A-01-TS1.25b8da50-db12-479d-98ff-da2eaa25cb69	Low	1	tbp	2	8	7	4	FALSE	none	none	100	16	8	2	250	TRUE	four_pt	19648	Low	0.992387	Middle	0.0065215	High	0.00109175
TCGA-22-5478-01A-01-TS1.2f35a1f4-b958-4427-a74e-b9e6a78bb48e	Low	1	tbp	2	8	7	4	FALSE	none	none	100	16	8	2	250	TRUE	four_pt	12452	Low	0.761987	High	0.145514	Middle	0.092499
TCGA-22-5480-01A-01-TS1.e9c3bd43-0f2e-4314-8b26-27553f5b2cf2	Middle	1	tbp	2	8	7	4	FALSE	none	none	100	16	8	2	250	TRUE	four_pt	7800	Low	0.786056	Middle	0.1842	High	0.0297433
TCGA-22-5482-01A-01-TS1.6f1343eb-7234-46a2-a841-baffba89be0b	Low	1	tbp	2	8	7	4	FALSE	none	none	100	16	8	2	250	TRUE	four_pt	19190	Low	0.935781	Middle	0.0591072	High	0.00511177
TCGA-22-5483-01A-01-TS1.5a93b7ff-758e-4cf0-954b-e517c22a87ff	Low	1	tbp	2	8	7	4	FALSE	none	none	100	16	8	2	250	TRUE	four_pt	15002	Low	0.974025	High	0.0130184	Middle	0.0129569
TCGA-22-5485-01A-01-TS1.f994b8e5-2e02-4371-bcf0-0f7acfa69946	Low	1	tbp	2	8	7	4	FALSE	none	none	100	16	8	2	250	TRUE	four_pt	10593	Low	0.979215	Middle	0.020583	High	0.000202018
TCGA-22-5489-01A-01-TS1.4bdcb05c-5282-4af3-be55-ebe936cbfdfa	High	1	tbp	2	8	7	4	FALSE	none	none	100	16	8	2	250	TRUE	four_pt	18632	High	0.531857	Low	0.327023	Middle	0.14112
TCGA-22-5491-01A-01-TS1.46659c64-9b3b-4fbb-a6a1-0a894c4730c9	Middle	1	tbp	2	8	7	4	FALSE	none	none	100	16	8	2	250	TRUE	four_pt	12861	Low	0.96698	Middle	0.0326007	High	0.000419322
TCGA-22-5492-01A-01-TS1.f2bc3dc5-17aa-4841-b99c-ade0c1c44bad	High	1	tbp	2	8	7	4	FALSE	none	none	100	16	8	2	250	TRUE	four_pt	29092	High	0.699463	Middle	0.255832	Low	0.0447048
TCGA-22-A5C4-01A-01-TS1.B39014C5-A88F-4D6E-8891-FBBD37B85361	Middle	1	tbp	2	8	7	4	FALSE	none	none	100	16	8	2	250	TRUE	four_pt	73121	Low	0.714634	Middle	0.226388	High	0.0589783
TCGA-33-4532-01A-01-BS1.c0075942-9df4-4db4-bad1-0e0c58f7178b	Middle	1	tbp	2	8	7	4	FALSE	none	none	100	16	8	2	250	TRUE	four_pt	11024	Low	0.521523	Middle	0.386325	High	0.0921527
TCGA-33-4532-01A-01-TS1.c1a255d0-686d-499c-b16f-8f1e41be0b82	Middle	1	tbp	2	8	7	4	FALSE	none	none	100	16	8	2	250	TRUE	four_pt	23554	Low	0.822726	Middle	0.173445	High	0.00382928
TCGA-33-4533-01A-01-BS1.6919559d-c4aa-415c-9b31-ef95ad862a48	Low	1	tbp	2	8	7	4	FALSE	none	none	100	16	8	2	250	TRUE	four_pt	10084	Low	0.726651	Middle	0.221168	High	0.0521808
TCGA-33-4533-01A-01-TS1.ceb71f6c-19e3-44fb-bf9a-26d59ae41a49	Low	1	tbp	2	8	7	4	FALSE	none	none	100	16	8	2	250	TRUE	four_pt	28446	Low	0.960258	Middle	0.0308203	High	0.00892195
TCGA-33-4538-01A-01-BS1.8d99e65d-7223-4edb-ba6c-8ec71e13d4a2	Middle	1	tbp	2	8	7	4	FALSE	none	none	100	16	8	2	250	TRUE	four_pt	3806	Middle	0.723257	Low	0.210565	High	0.0661785
TCGA-33-4547-01A-01-BS1.aec1fb80-fc7d-4432-b91b-8ba20af09681	High	1	tbp	2	8	7	4	FALSE	none	none	100	16	8	2	250	TRUE	four_pt	32152	High	0.417153	Middle	0.386086	Low	0.19676
TCGA-33-4547-01A-01-TS1.b3974828-bd5f-4b70-979f-741c08a114bb	High	1	tbp	2	8	7	4	FALSE	none	none	100	16	8	2	250	TRUE	four_pt	28301	High	0.5034	Low	0.432302	Middle	0.0642978
TCGA-33-4566-01A-01-BS1.57a447c4-945c-4edd-aabe-21773adab76d	Middle	1	tbp	2	8	7	4	FALSE	none	none	100	16	8	2	250	TRUE	four_pt	9517	Middle	0.592785	Low	0.315422	High	0.0917935
TCGA-33-4566-01A-01-TS1.dbd94f8b-163a-46b0-9a9f-575b7ab42a2b	Middle	1	tbp	2	8	7	4	FALSE	none	none	100	16	8	2	250	TRUE	four_pt	31079	Middle	0.473042	Low	0.365804	High	0.161154
TCGA-33-4582-01A-01-BS1.e6325b0c-d28f-4886-8050-4381a1761cf4	Middle	1	tbp	2	8	7	4	FALSE	none	none	100	16	8	2	250	TRUE	four_pt	7341	Middle	0.676864	Low	0.272303	High	0.0508327
TCGA-33-4582-01A-01-TS1.2e04ecb7-dfe2-4c3e-8158-712023073941	Middle	1	tbp	2	8	7	4	FALSE	none	none	100	16	8	2	250	TRUE	four_pt	6179	Middle	0.491547	Low	0.464097	High	0.044356
TCGA-33-4583-01A-01-BS1.03091b43-a1f6-4b76-ae2f-5d85e0ea6030	Middle	1	tbp	2	8	7	4	FALSE	none	none	100	16	8	2	250	TRUE	four_pt	3529	Low	0.519646	Middle	0.458705	High	0.0216497
TCGA-33-4583-01A-01-TS1.830e38ec-cc85-411b-8675-74a6214f8735	Middle	1	tbp	2	8	7	4	FALSE	none	none	100	16	8	2	250	TRUE	four_pt	11726	Low	0.559997	Middle	0.435975	High	0.00402805
TCGA-33-4586-01A-01-BS1.1616d67c-e61c-49b7-ad7f-a36bcbc0fa6d	Low	1	tbp	2	8	7	4	FALSE	none	none	100	16	8	2	250	TRUE	four_pt	6010	Middle	0.616623	Low	0.377906	High	0.00547119
TCGA-33-4586-01A-01-TS1.ed870e19-e471-4be1-8f77-865bc05bb401	Low	1	tbp	2	8	7	4	FALSE	none	none	100	16	8	2	250	TRUE	four_pt	15821	Low	0.916131	Middle	0.0764602	High	0.00740877
TCGA-33-4587-01A-01-BS1.cccc679f-46ee-47c2-a350-aa2c279d3430	Middle	1	tbp	2	8	7	4	FALSE	none	none	100	16	8	2	250	TRUE	four_pt	8990	Middle	0.623203	High	0.232078	Low	0.144719
TCGA-33-4587-01A-01-TS1.9d256398-ca0f-426a-b967-4bfeb45f4b56	Middle	1	tbp	2	8	7	4	FALSE	none	none	100	16	8	2	250	TRUE	four_pt	8141	Low	0.945615	Middle	0.0536511	High	0.000734319
TCGA-33-4589-01A-01-BS1.a1f8a390-1296-443d-a995-c395cff63efa	High	1	tbp	2	8	7	4	FALSE	none	none	100	16	8	2	250	TRUE	four_pt	8915	High	0.851245	Middle	0.140939	Low	0.00781636
TCGA-33-4589-01A-01-TS1.bd46be9b-9a42-43cc-95ac-66ff992fba88	High	1	tbp	2	8	7	4	FALSE	none	none	100	16	8	2	250	TRUE	four_pt	12729	High	0.873366	Middle	0.0915142	Low	0.0351202
TCGA-33-6737-01A-01-TS1.78d73c52-0ef8-449c-9823-66a0a2f8df4b	Low	1	tbp	2	8	7	4	FALSE	none	none	100	16	8	2	250	TRUE	four_pt	44089	Low	0.880869	High	0.107971	Middle	0.0111608
TCGA-33-6738-01A-01-BS1.12d0acdd-eda4-4b1c-88ce-20759ea987ae	Middle	1	tbp	2	8	7	4	FALSE	none	none	100	16	8	2	250	TRUE	four_pt	46989	Low	0.730116	Middle	0.2092	High	0.0606847
TCGA-33-6738-01A-01-TS1.7e519a67-18bc-4166-bb5d-43cc34af150a	Middle	1	tbp	2	8	7	4	FALSE	none	none	100	16	8	2	250	TRUE	four_pt	47793	Low	0.709845	Middle	0.218456	High	0.0716994
TCGA-34-2596-01A-01-BS1.97310b4d-968a-4ade-b9f0-16f833a1698d	Low	1	tbp	2	8	7	4	FALSE	none	none	100	16	8	2	250	TRUE	four_pt	20541	Low	0.635651	High	0.210392	Middle	0.153957
TCGA-34-2596-01A-01-TS1.9e71291e-b6bf-47cd-ae17-17320ccb3f6c	Low	1	tbp	2	8	7	4	FALSE	none	none	100	16	8	2	250	TRUE	four_pt	20669	Low	0.399274	High	0.369925	Middle	0.230801
TCGA-34-2600-01A-01-BS1.a007bab7-1839-4d6d-ad14-5bc1d5e3b86d	Low	1	tbp	2	8	7	4	FALSE	none	none	100	16	8	2	250	TRUE	four_pt	4802	Low	0.769109	Middle	0.224188	High	0.0067031
TCGA-34-2600-01A-01-TS1.0f916cd3-b8a7-4406-9170-cd5b1a8bee71	Low	1	tbp	2	8	7	4	FALSE	none	none	100	16	8	2	250	TRUE	four_pt	6872	Low	0.820343	Middle	0.173559	High	0.00609811
TCGA-34-2608-01A-01-BS1.66c16b15-fcfe-419e-86c1-3d66b2e519d8	High	1	tbp	2	8	7	4	FALSE	none	none	100	16	8	2	250	TRUE	four_pt	18609	High	0.698177	Middle	0.27096	Low	0.0308628
TCGA-34-2608-01A-02-BS2.cfbb4f61-7dc7-4fab-8669-984cc6c5ea75	High	1	tbp	2	8	7	4	FALSE	none	none	100	16	8	2	250	TRUE	four_pt	20787	High	0.556037	Middle	0.375125	Low	0.0688377
TCGA-34-5231-01A-01-BS1.17f409b3-6bef-4f15-9df2-c3106fbd385a	Low	1	tbp	2	8	7	4	FALSE	none	none	100	16	8	2	250	TRUE	four_pt	27943	Low	0.651834	Middle	0.279919	High	0.0682478
TCGA-34-5231-01A-02-BS2.68cd8bba-3d92-4633-99ea-4258499b11ec	Low	1	tbp	2	8	7	4	FALSE	none	none	100	16	8	2	250	TRUE	four_pt	19243	Low	0.781973	Middle	0.196043	High	0.0219841
TCGA-34-5232-01A-01-BS1.dbbb83b6-a705-4a61-83ea-9a50bb94adca	High	1	tbp	2	8	7	4	FALSE	none	none	100	16	8	2	250	TRUE	four_pt	18172	High	0.823586	Middle	0.163986	Low	0.0124279
TCGA-34-5232-01A-02-BS2.132fe6a2-edd3-4e63-9da1-cfce260cf8be	High	1	tbp	2	8	7	4	FALSE	none	none	100	16	8	2	250	TRUE	four_pt	21487	High	0.827452	Middle	0.15956	Low	0.0129872
TCGA-34-5234-01A-01-BS1.65e6276e-830a-46f5-8b3d-7aa84f22b1aa	High	1	tbp	2	8	7	4	FALSE	none	none	100	16	8	2	250	TRUE	four_pt	15455	High	0.580885	Middle	0.347054	Low	0.0720606
TCGA-34-5234-01A-01-TS1.af9fe1d3-50c3-459d-ac98-858cb67e3213	High	1	tbp	2	8	7	4	FALSE	none	none	100	16	8	2	250	TRUE	four_pt	19056	High	0.530746	Middle	0.40371	Low	0.0655435
TCGA-34-5236-01A-01-BS1.2f8f8d9d-4365-4d97-bf59-ff95f925f4fa	Low	1	tbp	2	8	7	4	FALSE	none	none	100	16	8	2	250	TRUE	four_pt	22695	Low	0.685641	Middle	0.291042	High	0.0233175
TCGA-34-5236-01A-02-BS2.a526fccc-ae3b-445d-bc3a-fa43e1fdd86a	Low	1	tbp	2	8	7	4	FALSE	none	none	100	16	8	2	250	TRUE	four_pt	18530	Low	0.558002	Middle	0.362652	High	0.0793463
TCGA-34-5239-01A-01-BS1.a1dcf1cd-e343-4310-bba1-d8c8f5014e49	Middle	1	tbp	2	8	7	4	FALSE	none	none	100	16	8	2	250	TRUE	four_pt	18742	Middle	0.429963	Low	0.389495	High	0.180542
TCGA-34-5239-01A-02-BS2.2291c5ed-4e2b-4f0a-9a7c-a01494a62fa3	Middle	1	tbp	2	8	7	4	FALSE	none	none	100	16	8	2	250	TRUE	four_pt	10700	Middle	0.447995	Low	0.294465	High	0.257541
TCGA-34-5240-01A-01-BS1.e84e0a3e-e1e8-44ca-a305-32105fdbdb06	Middle	1	tbp	2	8	7	4	FALSE	none	none	100	16	8	2	250	TRUE	four_pt	13540	Low	0.559302	Middle	0.424573	High	0.0161248
TCGA-34-5240-01A-01-TS1.c96dbfd1-7adc-476f-ab6d-da0c98dbde8d	Middle	1	tbp	2	8	7	4	FALSE	none	none	100	16	8	2	250	TRUE	four_pt	14339	Low	0.483083	Middle	0.476536	High	0.0403808
TCGA-34-5241-01A-01-BS1.c3bb535a-9750-453a-9752-eef20607b61b	High	1	tbp	2	8	7	4	FALSE	none	none	100	16	8	2	250	TRUE	four_pt	24507	Middle	0.510543	High	0.257625	Low	0.231831
TCGA-34-5241-01A-01-TS1.f78f23b2-d1fc-477b-b05e-72938c471136	High	1	tbp	2	8	7	4	FALSE	none	none	100	16	8	2	250	TRUE	four_pt	20799	Middle	0.456829	Low	0.388447	High	0.154724
TCGA-34-5927-01A-01-BS1.b4331ed5-540c-48ea-b0f0-36209264963c	Middle	1	tbp	2	8	7	4	FALSE	none	none	100	16	8	2	250	TRUE	four_pt	41945	Low	0.770211	Middle	0.168792	High	0.0609978
TCGA-34-5927-01A-01-TS1.76b32f2c-6efb-4c7d-a387-334070183193	Middle	1	tbp	2	8	7	4	FALSE	none	none	100	16	8	2	250	TRUE	four_pt	43723	Low	0.786539	Middle	0.112254	High	0.101207
TCGA-34-5928-01A-01-BS1.ce6e738b-8b45-450d-8c14-c884a3c3cddc	Middle	1	tbp	2	8	7	4	FALSE	none	none	100	16	8	2	250	TRUE	four_pt	26240	Low	0.682614	Middle	0.181479	High	0.135907
TCGA-34-5928-01A-01-TS1.61f2db61-3f7b-4549-a5e5-3491a6e5490a	Middle	1	tbp	2	8	7	4	FALSE	none	none	100	16	8	2	250	TRUE	four_pt	41896	Low	0.684735	Middle	0.201286	High	0.113978
TCGA-34-5929-01A-01-BS1.e00169ea-27e7-496b-adec-3d3e486ce388	Middle	1	tbp	2	8	7	4	FALSE	none	none	100	16	8	2	250	TRUE	four_pt	35761	Low	0.743357	Middle	0.206232	High	0.050411
TCGA-34-5929-01A-01-TS1.222f0d37-3952-46ab-bb8b-91496a03e4c9	Middle	1	tbp	2	8	7	4	FALSE	none	none	100	16	8	2	250	TRUE	four_pt	34312	Low	0.7432	Middle	0.197709	High	0.0590907
TCGA-34-7107-01A-01-BS1.30eeffe2-33d4-4555-b0f1-c7ff3297d1b4	Middle	1	tbp	2	8	7	4	FALSE	none	none	100	16	8	2	250	TRUE	four_pt	51614	Low	0.728141	Middle	0.237074	High	0.0347848
TCGA-34-7107-01A-01-TS1.cd0d4a28-72df-4cec-b552-c1999bfa3dbc	Middle	1	tbp	2	8	7	4	FALSE	none	none	100	16	8	2	250	TRUE	four_pt	50277	Low	0.680103	Middle	0.268766	High	0.0511304
TCGA-34-8454-01A-01-BS1.57eb576b-332b-4c9f-85e5-296eb26b6e4e	High	1	tbp	2	8	7	4	FALSE	none	none	100	16	8	2	250	TRUE	four_pt	55443	Low	0.642239	Middle	0.308936	High	0.0488244
TCGA-34-8454-01A-01-TS1.b6053670-805d-43c3-9aa2-60a7d766b2fc	High	1	tbp	2	8	7	4	FALSE	none	none	100	16	8	2	250	TRUE	four_pt	75386	Low	0.610763	Middle	0.378079	High	0.0111579
TCGA-34-8455-01A-01-BS1.c1fccb4e-6bed-4177-9d9c-2f8788f7b484	Middle	1	tbp	2	8	7	4	FALSE	none	none	100	16	8	2	250	TRUE	four_pt	97408	Low	0.696516	Middle	0.270916	High	0.0325681
TCGA-34-8455-01A-01-TS1.32c0c07d-c9b4-4947-be77-3a49fd73216a	Middle	1	tbp	2	8	7	4	FALSE	none	none	100	16	8	2	250	TRUE	four_pt	109243	Low	0.659441	Middle	0.313447	High	0.0271124
TCGA-34-8456-01A-01-BS1.b64ed6d6-db32-486e-bd90-bcc4397d7446	Low	1	tbp	2	8	7	4	FALSE	none	none	100	16	8	2	250	TRUE	four_pt	40372	Low	0.691262	Middle	0.279704	High	0.0290346
TCGA-37-3783-01A-01-BS1.91707de8-f693-441f-81a5-399f6d272385	High	1	tbp	2	8	7	4	FALSE	none	none	100	16	8	2	250	TRUE	four_pt	2580	High	0.533674	Middle	0.409715	Low	0.0566108
TCGA-37-3783-01A-01-TS1.053386eb-d46d-4986-ad16-3df69c133cb8	High	1	tbp	2	8	7	4	FALSE	none	none	100	16	8	2	250	TRUE	four_pt	7745	High	0.81115	Middle	0.160127	Low	0.028723
TCGA-37-3789-01A-01-BS1.45780318-7a80-46a9-8f2c-ef240e763956	Low	1	tbp	2	8	7	4	FALSE	none	none	100	16	8	2	250	TRUE	four_pt	16106	Low	0.593242	Middle	0.391436	High	0.0153213
TCGA-37-3789-01A-01-TS1.a4aaee21-3414-48cb-a457-c2af4fbdd2fe	Low	1	tbp	2	8	7	4	FALSE	none	none	100	16	8	2	250	TRUE	four_pt	15123	Low	0.568347	Middle	0.419024	High	0.012629
TCGA-37-3792-01A-01-BS1.bfaab472-5877-4fa6-9758-8e68e51da6e7	High	1	tbp	2	8	7	4	FALSE	none	none	100	16	8	2	250	TRUE	four_pt	14925	High	0.687448	Middle	0.260189	Low	0.0523633
TCGA-37-3792-01A-01-TS1.22515688-374f-4bc9-9cfa-c8e71afe1e4e	High	1	tbp	2	8	7	4	FALSE	none	none	100	16	8	2	250	TRUE	four_pt	13720	High	0.710706	Middle	0.2341	Low	0.0551941
TCGA-37-4129-01A-01-BS1.31854485-64d5-40a6-9fb3-74e48bbe44f5	Low	1	tbp	2	8	7	4	FALSE	none	none	100	16	8	2	250	TRUE	four_pt	16201	Low	0.85904	Middle	0.138899	High	0.00206107
TCGA-37-4129-01A-01-TS1.0eb9f716-7dc1-4547-b32c-744a64babe40	Low	1	tbp	2	8	7	4	FALSE	none	none	100	16	8	2	250	TRUE	four_pt	14185	Low	0.518273	Middle	0.290729	High	0.190998
TCGA-37-4130-01A-01-BS1.9b1fb628-6583-4d3b-9449-d780b9f8c498	High	1	tbp	2	8	7	4	FALSE	none	none	100	16	8	2	250	TRUE	four_pt	7046	High	0.887752	Middle	0.0918677	Low	0.02038
TCGA-37-4130-01A-01-TS1.c9786e01-c7e1-4ed3-a2bb-d56ce8efd786	High	1	tbp	2	8	7	4	FALSE	none	none	100	16	8	2	250	TRUE	four_pt	10835	High	0.682817	Low	0.162269	Middle	0.154913
TCGA-37-4132-01A-01-BS1.62dd6eab-b7c1-4fdf-9b4d-3d21c258037c	High	1	tbp	2	8	7	4	FALSE	none	none	100	16	8	2	250	TRUE	four_pt	12330	Low	0.505422	Middle	0.292312	High	0.202266
TCGA-37-4132-01A-01-TS1.1930959d-05dc-4615-8947-8a656911a530	High	1	tbp	2	8	7	4	FALSE	none	none	100	16	8	2	250	TRUE	four_pt	17267	Middle	0.399522	High	0.327873	Low	0.272606
TCGA-37-4133-01A-01-BS1.e09351ec-cf4d-4d88-ac72-d9467cc0f134	High	1	tbp	2	8	7	4	FALSE	none	none	100	16	8	2	250	TRUE	four_pt	20012	Middle	0.443502	Low	0.378028	High	0.178471
TCGA-37-4133-01A-01-TS1.30be0a7b-6805-4080-90d0-f5e040cfaf0c	High	1	tbp	2	8	7	4	FALSE	none	none	100	16	8	2	250	TRUE	four_pt	18552	High	0.683887	Middle	0.268082	Low	0.0480305
TCGA-37-4135-01A-01-BS1.89f01d5b-14ba-4ddc-8eb9-f0dac6dd0c46	Middle	1	tbp	2	8	7	4	FALSE	none	none	100	16	8	2	250	TRUE	four_pt	13819	Low	0.783303	Middle	0.20191	High	0.0147876
TCGA-37-4135-01A-01-TS1.fd901f17-fe66-4709-b282-12ee85dff287	Middle	1	tbp	2	8	7	4	FALSE	none	none	100	16	8	2	250	TRUE	four_pt	14517	Low	0.761604	Middle	0.231048	High	0.00734837
TCGA-37-4141-01A-01-BS1.1fe6a392-7b49-4055-b825-c39ac0153caa	High	1	tbp	2	8	7	4	FALSE	none	none	100	16	8	2	250	TRUE	four_pt	11583	High	0.552311	Middle	0.278634	Low	0.169055
TCGA-37-4141-01A-02-BS2.ffa556a4-9dc0-4850-af17-71880a1ff528	High	1	tbp	2	8	7	4	FALSE	none	none	100	16	8	2	250	TRUE	four_pt	7709	Middle	0.450759	Low	0.325861	High	0.22338
TCGA-37-5819-01A-01-BS1.a9c1df5c-5293-40c7-b071-0ea874d8d8ce	Middle	1	tbp	2	8	7	4	FALSE	none	none	100	16	8	2	250	TRUE	four_pt	14239	Middle	0.522031	Low	0.420276	High	0.0576924
TCGA-37-5819-01A-01-TS1.598457a2-deb3-4018-ac05-06bfada57374	Middle	1	tbp	2	8	7	4	FALSE	none	none	100	16	8	2	250	TRUE	four_pt	17070	Middle	0.482992	Low	0.432055	High	0.0849535
TCGA-39-5011-01A-01-BS1.489e7c86-c2a4-4153-8378-464e19fdb6e8	High	1	tbp	2	8	7	4	FALSE	none	none	100	16	8	2	250	TRUE	four_pt	43405	High	0.475662	Middle	0.434295	Low	0.0900433
TCGA-39-5011-01A-01-TS1.56d2633e-bcff-4e87-a7a1-626c0520c3ec	High	1	tbp	2	8	7	4	FALSE	none	none	100	16	8	2	250	TRUE	four_pt	43454	High	0.483909	Middle	0.425219	Low	0.090872
TCGA-39-5016-01A-01-BS1.7941fae9-55ae-4138-aed2-fbdc8f1ea5d2	Middle	1	tbp	2	8	7	4	FALSE	none	none	100	16	8	2	250	TRUE	four_pt	15871	Middle	0.741961	Low	0.196223	High	0.0618162
TCGA-39-5016-01A-01-TS1.d2919568-4db2-4676-bb29-ea31af18a23e	Middle	1	tbp	2	8	7	4	FALSE	none	none	100	16	8	2	250	TRUE	four_pt	16165	Middle	0.72378	Low	0.266967	High	0.00925283
TCGA-39-5019-01A-01-BS1.1d724ba5-76a4-4fbc-9c85-d0b2ad5bb49c	Middle	1	tbp	2	8	7	4	FALSE	none	none	100	16	8	2	250	TRUE	four_pt	13561	Middle	0.656801	Low	0.213646	High	0.129552
TCGA-39-5019-01A-01-TS1.2c5280f2-b737-4e3d-a346-fb7d1d005944	Middle	1	tbp	2	8	7	4	FALSE	none	none	100	16	8	2	250	TRUE	four_pt	18616	Middle	0.528866	Low	0.322928	High	0.148206
TCGA-39-5021-01A-01-BS1.b64b9118-29ed-4f26-a24a-19297cf80d85	High	1	tbp	2	8	7	4	FALSE	none	none	100	16	8	2	250	TRUE	four_pt	52640	High	0.730587	Middle	0.247699	Low	0.0217138
TCGA-39-5021-01A-01-TS1.fe4fbe2b-0f24-45f7-a5a5-494370e35764	High	1	tbp	2	8	7	4	FALSE	none	none	100	16	8	2	250	TRUE	four_pt	49855	High	0.732446	Middle	0.241805	Low	0.0257494
TCGA-39-5022-01A-01-BS1.c573a47e-1680-4bdb-a63a-3891a33c065d	High	1	tbp	2	8	7	4	FALSE	none	none	100	16	8	2	250	TRUE	four_pt	33260	High	0.439595	Low	0.29455	Middle	0.265855
TCGA-39-5022-01A-02-BS2.4c32c9bd-80dd-499d-87d2-1516981ea8d4	High	1	tbp	2	8	7	4	FALSE	none	none	100	16	8	2	250	TRUE	four_pt	29649	High	0.676263	Middle	0.238714	Low	0.0850226
TCGA-39-5027-01A-01-BS1.25623f0d-975e-4208-a5ef-99fe9c319c3f	Middle	1	tbp	2	8	7	4	FALSE	none	none	100	16	8	2	250	TRUE	four_pt	32388	Low	0.592184	Middle	0.325986	High	0.0818305
TCGA-39-5027-01A-02-BS2.9f321ed6-f16f-47e9-ad9e-9a6bd66c391a	Middle	1	tbp	2	8	7	4	FALSE	none	none	100	16	8	2	250	TRUE	four_pt	14053	Middle	0.619136	Low	0.378407	High	0.00245717
TCGA-39-5028-01A-01-BS1.1efe24df-681b-475b-a7ea-e6b198330844	Middle	1	tbp	2	8	7	4	FALSE	none	none	100	16	8	2	250	TRUE	four_pt	47721	Middle	0.696955	Low	0.198834	High	0.104211
TCGA-39-5028-01A-01-TS1.d8c4a31b-d225-4dfb-9f85-1bb27ee8eaf6	Middle	1	tbp	2	8	7	4	FALSE	none	none	100	16	8	2	250	TRUE	four_pt	50455	Middle	0.59856	High	0.232632	Low	0.168807
TCGA-39-5029-01A-01-BS1.e6944cd3-260d-4ae2-90ce-6dbdf96001f0	High	1	tbp	2	8	7	4	FALSE	none	none	100	16	8	2	250	TRUE	four_pt	42363	Middle	0.540178	Low	0.243717	High	0.216105
TCGA-39-5029-01A-01-TS1.6391a5ed-26cb-48aa-acb6-fa70d796b008	High	1	tbp	2	8	7	4	FALSE	none	none	100	16	8	2	250	TRUE	four_pt	33977	Middle	0.455242	High	0.319532	Low	0.225225
TCGA-39-5030-01A-01-BS1.df6c0cb5-7bf3-4abb-ac90-5dea9f1f55ac	High	1	tbp	2	8	7	4	FALSE	none	none	100	16	8	2	250	TRUE	four_pt	51011	High	0.957059	Middle	0.0401709	Low	0.0027702
TCGA-39-5030-01A-01-TS1.75e7cc0c-6dfa-45cb-b948-8ecfdb8fca28	High	1	tbp	2	8	7	4	FALSE	none	none	100	16	8	2	250	TRUE	four_pt	46292	High	0.918548	Middle	0.0708159	Low	0.0106359
TCGA-39-5031-01A-01-BS1.ffef9df6-4ddc-4aef-b84b-8db49cbc5fff	High	1	tbp	2	8	7	4	FALSE	none	none	100	16	8	2	250	TRUE	four_pt	34443	Low	0.667152	Middle	0.306433	High	0.0264145
TCGA-39-5031-01A-01-TS1.82cd48e6-3c13-4565-bea9-403756cf963b	High	1	tbp	2	8	7	4	FALSE	none	none	100	16	8	2	250	TRUE	four_pt	28961	Low	0.493111	Middle	0.42095	High	0.0859385
TCGA-39-5034-01A-01-BS1.75a8f33b-53de-4d96-8d7b-bb89e3922509	High	1	tbp	2	8	7	4	FALSE	none	none	100	16	8	2	250	TRUE	four_pt	34564	High	0.531484	Low	0.239137	Middle	0.229378
TCGA-39-5034-01A-01-TS1.be01dfa6-efc2-4d6d-a325-d17520e8f359	High	1	tbp	2	8	7	4	FALSE	none	none	100	16	8	2	250	TRUE	four_pt	43972	Middle	0.43912	Low	0.377199	High	0.183682
TCGA-39-5035-01A-01-BS1.18022974-1f94-479b-afa8-c710d7f4e1af	High	1	tbp	2	8	7	4	FALSE	none	none	100	16	8	2	250	TRUE	four_pt	56598	High	0.620397	Middle	0.32892	Low	0.0506833
TCGA-39-5035-01A-01-TS1.a360a0a1-8ef2-48d4-88f0-37b9a6e37c6e	High	1	tbp	2	8	7	4	FALSE	none	none	100	16	8	2	250	TRUE	four_pt	46145	High	0.788035	Middle	0.191221	Low	0.0207434
TCGA-39-5036-01A-01-BS1.22442ecc-912e-4a4b-99f0-717b905b74eb	Middle	1	tbp	2	8	7	4	FALSE	none	none	100	16	8	2	250	TRUE	four_pt	18370	Middle	0.681157	Low	0.202318	High	0.116525
TCGA-39-5036-01A-01-TS1.e9596e31-d551-4130-971a-feaaf8b188ad	Middle	1	tbp	2	8	7	4	FALSE	none	none	100	16	8	2	250	TRUE	four_pt	20526	Middle	0.599353	Low	0.267051	High	0.133596
TCGA-39-5037-01A-01-BS1.0b74ab70-1ac8-4122-ae9e-346b073d2701	Middle	1	tbp	2	8	7	4	FALSE	none	none	100	16	8	2	250	TRUE	four_pt	26355	Low	0.57474	Middle	0.417207	High	0.00805283
TCGA-39-5037-01A-01-TS1.53e009fc-9769-4121-a100-3c76e0fc1ee2	Middle	1	tbp	2	8	7	4	FALSE	none	none	100	16	8	2	250	TRUE	four_pt	15012	Middle	0.531256	Low	0.454755	High	0.013989
TCGA-39-5039-01A-01-BS1.ca14c761-f834-4288-af52-1f32faace0e2	Middle	1	tbp	2	8	7	4	FALSE	none	none	100	16	8	2	250	TRUE	four_pt	18781	Middle	0.74062	Low	0.211064	High	0.0483157
TCGA-39-5039-01A-01-TS1.94248e36-75ef-4af2-9648-b0e1afaffd02	Middle	1	tbp	2	8	7	4	FALSE	none	none	100	16	8	2	250	TRUE	four_pt	33456	Middle	0.731495	Low	0.227232	High	0.0412731
TCGA-39-5040-01A-01-BS1.6480b0fe-a8b6-46c1-ac00-4052bf427e75	Low	1	tbp	2	8	7	4	FALSE	none	none	100	16	8	2	250	TRUE	four_pt	29257	Low	0.850385	Middle	0.144092	High	0.0055224
TCGA-39-5040-01A-02-BS2.45b0881f-cac9-4963-b404-32ee901aac19	Low	1	tbp	2	8	7	4	FALSE	none	none	100	16	8	2	250	TRUE	four_pt	10914	Low	0.917032	Middle	0.0674968	High	0.0154713
TCGA-43-2576-01A-01-BS1.ca9329ac-7b96-4eff-8564-34e14ffe72cd	High	1	tbp	2	8	7	4	FALSE	none	none	100	16	8	2	250	TRUE	four_pt	9742	High	0.668793	Middle	0.240142	Low	0.0910649
TCGA-43-2576-01A-01-TS1.70eadff9-82d1-4853-a22e-0fe105483b5d	High	1	tbp	2	8	7	4	FALSE	none	none	100	16	8	2	250	TRUE	four_pt	6842	High	0.989086	Middle	0.010556	Low	0.000358086
TCGA-43-2578-01A-01-BS1.ef552206-494e-4aab-81d9-6b241085ae2d	High	1	tbp	2	8	7	4	FALSE	none	none	100	16	8	2	250	TRUE	four_pt	6697	Middle	0.468844	Low	0.416192	High	0.114964
TCGA-43-2578-01A-01-TS1.26726a9c-8345-42a1-a70f-5d3f4f3fac5a	High	1	tbp	2	8	7	4	FALSE	none	none	100	16	8	2	250	TRUE	four_pt	4514	High	0.978466	Middle	0.0204068	Low	0.00112692
TCGA-43-2581-01A-01-BS1.62e48648-1e92-449d-ad2b-c73c5c7a9865	High	1	tbp	2	8	7	4	FALSE	none	none	100	16	8	2	250	TRUE	four_pt	19093	High	0.894821	Middle	0.0687201	Low	0.0364591
TCGA-43-2581-01A-01-TS1.b5a1303c-aee3-4761-8756-049b6a45787b	High	1	tbp	2	8	7	4	FALSE	none	none	100	16	8	2	250	TRUE	four_pt	4940	High	0.934958	Low	0.0414137	Middle	0.0236284
TCGA-43-3394-01A-01-BS1.b56528fa-5cb2-4769-ba79-c3f091d3ced3	Middle	1	tbp	2	8	7	4	FALSE	none	none	100	16	8	2	250	TRUE	four_pt	9964	Low	0.706488	Middle	0.268555	High	0.0249573
TCGA-43-3394-01A-01-TS1.8b31bea0-df9b-43ed-a3f8-f904ffb726f8	Middle	1	tbp	2	8	7	4	FALSE	none	none	100	16	8	2	250	TRUE	four_pt	4849	Low	0.65948	Middle	0.180596	High	0.159924
TCGA-43-3920-01A-01-BS1.35797bc3-021a-4a3e-aea3-89e06014d1e2	High	1	tbp	2	8	7	4	FALSE	none	none	100	16	8	2	250	TRUE	four_pt	10847	High	0.583658	Middle	0.339395	Low	0.0769467
TCGA-43-3920-01A-01-TS1.88bbd2c7-9f9a-47b4-ab9c-75bc4feef711	High	1	tbp	2	8	7	4	FALSE	none	none	100	16	8	2	250	TRUE	four_pt	17352	High	0.81451	Middle	0.127734	Low	0.0577556
TCGA-43-5668-01A-01-BS1.3883e3ab-916c-4045-aa2a-c8bd446f63cc	High	1	tbp	2	8	7	4	FALSE	none	none	100	16	8	2	250	TRUE	four_pt	12313	High	0.683893	Middle	0.204093	Low	0.112014
TCGA-43-5668-01A-01-TS1.19a8b7fc-fb43-415a-a294-8c8e4175a081	High	1	tbp	2	8	7	4	FALSE	none	none	100	16	8	2	250	TRUE	four_pt	8552	High	0.702831	Middle	0.183148	Low	0.114022
TCGA-43-5670-01A-01-BS1.e0dd86e6-6386-4649-8d82-82ac020616c5	Low	1	tbp	2	8	7	4	FALSE	none	none	100	16	8	2	250	TRUE	four_pt	16861	Low	0.808915	Middle	0.18483	High	0.00625448
TCGA-43-6143-01A-01-BS1.022a32c1-0fb0-49fa-ae10-4f9cef617bc5	Low	1	tbp	2	8	7	4	FALSE	none	none	100	16	8	2	250	TRUE	four_pt	54775	Low	0.884359	Middle	0.091075	High	0.0245656
TCGA-43-6143-01A-01-TS1.6716067a-f179-46cf-8d38-7f7cd8b25d5d	Low	1	tbp	2	8	7	4	FALSE	none	none	100	16	8	2	250	TRUE	four_pt	41134	Low	0.956941	Middle	0.0389882	High	0.00407077
TCGA-43-6647-01A-01-BS1.ce9d8652-0404-4899-9c84-48d036ee55dc	High	1	tbp	2	8	7	4	FALSE	none	none	100	16	8	2	250	TRUE	four_pt	38102	Low	0.714982	High	0.155588	Middle	0.12943
TCGA-43-6647-01A-01-TS1.f8dfefc5-8e89-462b-81cb-53e8b85bf85b	High	1	tbp	2	8	7	4	FALSE	none	none	100	16	8	2	250	TRUE	four_pt	26183	Low	0.513203	Middle	0.364032	High	0.122764
TCGA-43-6770-01A-01-BS1.9840ba52-a555-4f7a-a12d-edffb838b03f	Middle	1	tbp	2	8	7	4	FALSE	none	none	100	16	8	2	250	TRUE	four_pt	41261	Low	0.659197	Middle	0.22017	High	0.120633
TCGA-43-6770-01A-01-TS1.1633badf-0dc4-4e3c-8c0d-7eceff1a0828	Middle	1	tbp	2	8	7	4	FALSE	none	none	100	16	8	2	250	TRUE	four_pt	33925	Low	0.74311	Middle	0.236664	High	0.020226
TCGA-43-6771-01A-01-BS1.5851788a-d535-4bab-8e8c-bf1ef8408a2b	Low	1	tbp	2	8	7	4	FALSE	none	none	100	16	8	2	250	TRUE	four_pt	35706	Low	0.658954	Middle	0.223168	High	0.117878
TCGA-43-6771-01A-01-TS1.8e662698-6d0f-4ec5-8389-0053cb008442	Low	1	tbp	2	8	7	4	FALSE	none	none	100	16	8	2	250	TRUE	four_pt	44239	Low	0.586062	Middle	0.213575	High	0.200363
TCGA-43-6773-01A-03-BS3.a242cb6f-4b19-454e-a847-90aba0651399	High	1	tbp	2	8	7	4	FALSE	none	none	100	16	8	2	250	TRUE	four_pt	4582	High	0.446677	Middle	0.426078	Low	0.127245
TCGA-43-7656-01A-01-BS1.e727d82a-2d93-42da-8732-baaa2adbec4f	Low	1	tbp	2	8	7	4	FALSE	none	none	100	16	8	2	250	TRUE	four_pt	37590	Low	0.881659	Middle	0.113891	High	0.00444979
TCGA-43-7656-01A-01-TS1.9d4ce12f-d331-4fbd-b8e5-219be7263466	Low	1	tbp	2	8	7	4	FALSE	none	none	100	16	8	2	250	TRUE	four_pt	35200	Low	0.884043	Middle	0.111243	High	0.00471391
TCGA-43-7657-01A-02-BS2.1f7ff63c-367b-4104-8778-1832476b1456	Low	1	tbp	2	8	7	4	FALSE	none	none	100	16	8	2	250	TRUE	four_pt	6755	Low	0.937134	High	0.0356632	Middle	0.027203
TCGA-43-7658-01A-01-TS1.c3da8f39-5f36-4eb6-8cd5-abd54f33f5da	Low	1	tbp	2	8	7	4	FALSE	none	none	100	16	8	2	250	TRUE	four_pt	12518	Low	0.816542	Middle	0.171088	High	0.0123695
TCGA-43-8115-01A-01-BS1.9ddf5647-9e2b-4f20-b6f6-4e22bb7798a8	High	1	tbp	2	8	7	4	FALSE	none	none	100	16	8	2	250	TRUE	four_pt	63907	Low	0.736916	Middle	0.230769	High	0.0323151
TCGA-43-8115-01A-01-TS1.2cb3518d-a37c-498e-937d-f3584915003a	High	1	tbp	2	8	7	4	FALSE	none	none	100	16	8	2	250	TRUE	four_pt	40262	Low	0.659426	Middle	0.31888	High	0.0216941
TCGA-43-8116-01A-01-TS1.4044ed6f-501b-497d-87ad-aa4818a38119	Middle	1	tbp	2	8	7	4	FALSE	none	none	100	16	8	2	250	TRUE	four_pt	5182	Low	0.494478	Middle	0.443077	High	0.0624444
TCGA-46-3765-01A-01-BS1.9c425222-0547-43dd-8f35-6ccdcd0ce915	High	1	tbp	2	8	7	4	FALSE	none	none	100	16	8	2	250	TRUE	four_pt	4743	Middle	0.401633	Low	0.314409	High	0.283958
TCGA-46-3766-01A-01-TS1.58e02a46-868c-42c2-a3b5-c83bebcdabd6	High	1	tbp	2	8	7	4	FALSE	none	none	100	16	8	2	250	TRUE	four_pt	5916	High	0.845379	Middle	0.150298	Low	0.00432258
TCGA-46-3767-01A-01-BS1.dae112ca-4c8b-4338-8656-b3767f92cde2	High	1	tbp	2	8	7	4	FALSE	none	none	100	16	8	2	250	TRUE	four_pt	7531	High	0.526323	Middle	0.412425	Low	0.0612521
TCGA-46-3767-01A-01-TS1.517904ef-7496-4c8e-a5f6-d5608ba98661	High	1	tbp	2	8	7	4	FALSE	none	none	100	16	8	2	250	TRUE	four_pt	9611	Middle	0.502376	High	0.445383	Low	0.0522416
TCGA-46-3768-01A-01-BS1.dd66a361-8110-4017-a2ba-1c1951d99679	Middle	1	tbp	2	8	7	4	FALSE	none	none	100	16	8	2	250	TRUE	four_pt	5528	Middle	0.713783	Low	0.25417	High	0.0320468
TCGA-46-3768-01A-01-TS1.5403a393-7958-4d55-9d27-b0d04373aaa5	Middle	1	tbp	2	8	7	4	FALSE	none	none	100	16	8	2	250	TRUE	four_pt	5249	Middle	0.704513	Low	0.278826	High	0.0166609
TCGA-46-3769-01A-01-BS1.de2fa55c-ca5f-48d6-b8d4-3f38f8d8f472	High	1	tbp	2	8	7	4	FALSE	none	none	100	16	8	2	250	TRUE	four_pt	9261	Middle	0.531735	Low	0.365822	High	0.102443
TCGA-46-3769-01A-01-TS1.aabec252-9750-46ca-a43a-ecbd136929eb	High	1	tbp	2	8	7	4	FALSE	none	none	100	16	8	2	250	TRUE	four_pt	7621	Middle	0.549643	Low	0.274257	High	0.1761
TCGA-46-6025-01A-01-BS1.f6e64dad-a9ab-46dc-a96b-a6249bd0fba0	Low	1	tbp	2	8	7	4	FALSE	none	none	100	16	8	2	250	TRUE	four_pt	26847	Low	0.556961	Middle	0.305381	High	0.137658
TCGA-46-6025-01A-01-TS1.4bb881c2-54ea-4b38-99f1-f4a70ddd5207	Low	1	tbp	2	8	7	4	FALSE	none	none	100	16	8	2	250	TRUE	four_pt	66021	Low	0.852621	Middle	0.114552	High	0.0328267
TCGA-46-6026-01A-01-BS1.3f028b07-8cb4-4bcc-ab4a-1a916e91866b	Middle	1	tbp	2	8	7	4	FALSE	none	none	100	16	8	2	250	TRUE	four_pt	12046	Low	0.753103	Middle	0.187328	High	0.0595693
TCGA-46-6026-01A-01-TS1.c9f78950-86fe-436e-8569-6c3b7b6935ec	Middle	1	tbp	2	8	7	4	FALSE	none	none	100	16	8	2	250	TRUE	four_pt	46011	Low	0.865687	Middle	0.124311	High	0.0100023
TCGA-51-4079-01A-01-BS1.69f4fd87-b5db-431d-bce3-732e19261f79	Middle	1	tbp	2	8	7	4	FALSE	none	none	100	16	8	2	250	TRUE	four_pt	2976	Middle	0.769675	Low	0.187611	High	0.0427134
TCGA-51-4079-01A-01-TS1.a9e1a7c9-cd00-4c66-838b-555a5c91c2db	Middle	1	tbp	2	8	7	4	FALSE	none	none	100	16	8	2	250	TRUE	four_pt	3627	Middle	0.710088	Low	0.239479	High	0.0504327
TCGA-51-4080-01A-01-BS1.2a5e8548-9612-4d5b-b309-01388d06f2fa	Low	1	tbp	2	8	7	4	FALSE	none	none	100	16	8	2	250	TRUE	four_pt	6611	Low	0.726693	Middle	0.268176	High	0.0051308
TCGA-51-4080-01A-01-TS1.a68f7caa-d543-4f6d-a20f-56f845ba867a	Low	1	tbp	2	8	7	4	FALSE	none	none	100	16	8	2	250	TRUE	four_pt	5018	Low	0.675777	Middle	0.310072	High	0.0141514
TCGA-51-4081-01A-01-BS1.e1b79437-906c-4571-988b-46b237ed8a86	Low	1	tbp	2	8	7	4	FALSE	none	none	100	16	8	2	250	TRUE	four_pt	2585	Middle	0.508914	Low	0.475956	High	0.0151302
TCGA-51-6867-01A-01-BS1.24ded5d6-9b68-4f53-ae47-74fe4c5dd8ef	Middle	1	tbp	2	8	7	4	FALSE	none	none	100	16	8	2	250	TRUE	four_pt	25685	Low	0.631378	Middle	0.256769	High	0.111853
TCGA-51-6867-01A-01-TS1.6e5b5487-8e8a-4448-bb9f-9e904196566c	Middle	1	tbp	2	8	7	4	FALSE	none	none	100	16	8	2	250	TRUE	four_pt	11189	Low	0.614093	Middle	0.303651	High	0.0822555
TCGA-52-7809-01A-01-BS1.8d5fb32d-de5e-4541-bc9b-db3f44433e2f	Low	1	tbp	2	8	7	4	FALSE	none	none	100	16	8	2	250	TRUE	four_pt	12584	Low	0.835448	Middle	0.139885	High	0.0246672
TCGA-52-7810-01A-01-BS1.ce43c735-840c-4f4a-88d3-d79b66d666d8	Low	1	tbp	2	8	7	4	FALSE	none	none	100	16	8	2	250	TRUE	four_pt	20893	Low	0.670007	Middle	0.236573	High	0.0934203
TCGA-52-7810-01A-01-TS1.42a4fb5e-ca1f-4441-bea7-65bfd2eb2f19	Low	1	tbp	2	8	7	4	FALSE	none	none	100	16	8	2	250	TRUE	four_pt	19637	Middle	0.713609	Low	0.246327	High	0.0400639
TCGA-52-7811-01A-01-BS1.52974717-08c5-4017-a586-f91483868060	Low	1	tbp	2	8	7	4	FALSE	none	none	100	16	8	2	250	TRUE	four_pt	25643	Low	0.632738	Middle	0.272185	High	0.0950774
TCGA-52-7811-01A-01-TS1.2d5f42ca-3a7a-4a10-8904-66f47bbe7cbf	Low	1	tbp	2	8	7	4	FALSE	none	none	100	16	8	2	250	TRUE	four_pt	15926	Low	0.584566	Middle	0.309318	High	0.106116
TCGA-52-7812-01A-01-BS1.488565c3-6260-43b9-a507-f81bb7fb2ffd	High	1	tbp	2	8	7	4	FALSE	none	none	100	16	8	2	250	TRUE	four_pt	22578	Low	0.718012	Middle	0.265109	High	0.0168782
TCGA-52-7812-01A-01-TS1.3874be41-7c81-4bc2-93ee-86e165f45886	High	1	tbp	2	8	7	4	FALSE	none	none	100	16	8	2	250	TRUE	four_pt	17864	Low	0.587093	Middle	0.368644	High	0.0442626
TCGA-56-1622-01A-01-BS1.3b63e4a5-0775-40ea-ad37-fe3368bbf10b	High	1	tbp	2	8	7	4	FALSE	none	none	100	16	8	2	250	TRUE	four_pt	9057	Low	0.794137	Middle	0.188721	High	0.0171423
TCGA-56-1622-01A-01-TS1.9960ed49-bdeb-4601-b722-a72864b139f9	High	1	tbp	2	8	7	4	FALSE	none	none	100	16	8	2	250	TRUE	four_pt	5997	Low	0.856229	Middle	0.125204	High	0.0185673
TCGA-56-5897-01A-01-TS1.360c2b58-7187-4e91-a2ea-2194d2b05b99	Middle	1	tbp	2	8	7	4	FALSE	none	none	100	16	8	2	250	TRUE	four_pt	12911	Middle	0.422206	Low	0.418129	High	0.159665
TCGA-56-5898-01A-01-TS1.a4de8671-d8c8-473e-a396-003f478f1850	Low	1	tbp	2	8	7	4	FALSE	none	none	100	16	8	2	250	TRUE	four_pt	6326	Low	0.592199	Middle	0.31361	High	0.0941912
TCGA-56-6545-01A-01-BS1.8cc86855-ed3a-4fe1-9cdb-e044be241277	High	1	tbp	2	8	7	4	FALSE	none	none	100	16	8	2	250	TRUE	four_pt	49085	Low	0.555228	Middle	0.27612	High	0.168652
TCGA-56-6545-01A-01-TS1.0507025c-412e-48df-b2bf-72985ac0e764	High	1	tbp	2	8	7	4	FALSE	none	none	100	16	8	2	250	TRUE	four_pt	56177	Low	0.600267	Middle	0.259875	High	0.139857
TCGA-56-7221-01A-01-TS1.97c4d16d-5160-46ac-8f46-fdc32a5ed827	Low	1	tbp	2	8	7	4	FALSE	none	none	100	16	8	2	250	TRUE	four_pt	27995	High	0.660145	Low	0.29505	Middle	0.0448054
TCGA-56-7222-01A-01-TS1.59a625b5-d982-4ea9-a531-a73c42997546	Low	1	tbp	2	8	7	4	FALSE	none	none	100	16	8	2	250	TRUE	four_pt	38484	Low	0.913216	Middle	0.0712114	High	0.0155723
TCGA-56-7223-01A-01-TS1.413074b3-0f68-4dc0-a4e9-b06f3525bf4f	Low	1	tbp	2	8	7	4	FALSE	none	none	100	16	8	2	250	TRUE	four_pt	7658	Low	0.927074	Middle	0.0713158	High	0.00161071
TCGA-56-7582-01A-01-TS1.6c243ecd-e8e9-4253-b869-5fe674926a23	Low	1	tbp	2	8	7	4	FALSE	none	none	100	16	8	2	250	TRUE	four_pt	6356	Low	0.799148	Middle	0.194967	High	0.00588448
TCGA-56-7822-01A-01-TS1.f26ed42a-0dfe-4f58-878d-16dfbc79a800	Middle	1	tbp	2	8	7	4	FALSE	none	none	100	16	8	2	250	TRUE	four_pt	10350	Low	0.71825	Middle	0.262099	High	0.0196515
TCGA-56-8201-01A-01-TS1.b3b9bdca-cfdf-4744-8cda-1e949dd3eddc	Middle	1	tbp	2	8	7	4	FALSE	none	none	100	16	8	2	250	TRUE	four_pt	10791	Middle	0.452795	Low	0.29205	High	0.255155
TCGA-56-8304-01A-01-TS1.03b2299b-0390-4d79-9fa7-829e462bb22b	High	1	tbp	2	8	7	4	FALSE	none	none	100	16	8	2	250	TRUE	four_pt	10786	Low	0.499789	Middle	0.398249	High	0.101962
TCGA-56-8305-01A-01-TS1.5c44f18e-dfa6-47e1-89bd-9f24bb0ada2c	Low	1	tbp	2	8	7	4	FALSE	none	none	100	16	8	2	250	TRUE	four_pt	5476	Low	0.903121	Middle	0.0958779	High	0.00100097
TCGA-56-8307-01A-01-TS1.7537de75-53be-4ace-aec7-0a6119eb5144	High	1	tbp	2	8	7	4	FALSE	none	none	100	16	8	2	250	TRUE	four_pt	8712	Low	0.826391	Middle	0.149019	High	0.02459
TCGA-56-8309-01A-01-TS1.49c2cea7-ecca-4ca1-b4bb-26461180f010	High	1	tbp	2	8	7	4	FALSE	none	none	100	16	8	2	250	TRUE	four_pt	6465	Low	0.530115	Middle	0.277643	High	0.192241
TCGA-56-8503-01A-01-TS1.6c8bd01a-3b8b-4f09-b98b-70878cab424a	High	1	tbp	2	8	7	4	FALSE	none	none	100	16	8	2	250	TRUE	four_pt	8512	Middle	0.480517	Low	0.293936	High	0.225547
TCGA-56-8504-01A-01-TS1.8f2e8e5a-50f2-4aa7-9e72-38c6a03d48dd	High	1	tbp	2	8	7	4	FALSE	none	none	100	16	8	2	250	TRUE	four_pt	6544	Low	0.797344	Middle	0.197226	High	0.00542941
TCGA-56-8622-01A-01-TS1.8e6fcbf9-046d-45bf-9d16-8d7bb8141b79	Low	1	tbp	2	8	7	4	FALSE	none	none	100	16	8	2	250	TRUE	four_pt	8715	Low	0.625029	Middle	0.321578	High	0.0533927
TCGA-56-8623-01A-01-TS1.6fff660b-7b72-42f4-bb3d-5409e554d1ed	High	1	tbp	2	8	7	4	FALSE	none	none	100	16	8	2	250	TRUE	four_pt	9335	Low	0.767935	Middle	0.206859	High	0.0252063
TCGA-56-8624-01A-01-TS1.8dd23baa-3cb6-42a5-9fc5-777d3b005308	Low	1	tbp	2	8	7	4	FALSE	none	none	100	16	8	2	250	TRUE	four_pt	10730	Low	0.816187	Middle	0.167266	High	0.0165467
TCGA-56-8625-01A-01-TS1.e2029f26-f024-4aa7-9696-4f804ecde2a0	High	1	tbp	2	8	7	4	FALSE	none	none	100	16	8	2	250	TRUE	four_pt	8723	Low	0.435154	Middle	0.343022	High	0.221825
TCGA-56-8626-01A-01-TS1.9279fee3-4dc3-4f73-b14f-16c8667d9d3e	Low	1	tbp	2	8	7	4	FALSE	none	none	100	16	8	2	250	TRUE	four_pt	5774	Low	0.768438	Middle	0.226309	High	0.0052533
TCGA-56-8628-01A-01-TS1.6cce3dc4-a720-4a58-8262-c683fbcbcdfb	Middle	1	tbp	2	8	7	4	FALSE	none	none	100	16	8	2	250	TRUE	four_pt	8360	Low	0.607479	Middle	0.313427	High	0.0790944
TCGA-56-8629-01A-01-TS1.23884c3c-6c60-43bc-bf5a-6eff6f7491e3	Middle	1	tbp	2	8	7	4	FALSE	none	none	100	16	8	2	250	TRUE	four_pt	6738	Low	0.879766	Middle	0.1147	High	0.00553383
TCGA-56-A4BW-01A-01-TS1.CF388F43-5201-4D9C-87A9-330ECF7581FE	Low	1	tbp	2	8	7	4	FALSE	none	none	100	16	8	2	250	TRUE	four_pt	8186	Low	0.762521	Middle	0.22415	High	0.013329
TCGA-56-A4BY-01A-01-TS1.663EDCDB-D9A6-4DD3-A979-1EEF3C0E93DD	Low	1	tbp	2	8	7	4	FALSE	none	none	100	16	8	2	250	TRUE	four_pt	18073	Low	0.640104	Middle	0.308139	High	0.0517564
TCGA-56-A4ZJ-01A-01-TS1.5907CB20-7E15-4689-9C2C-0E1FB9D3108A	Middle	1	tbp	2	8	7	4	FALSE	none	none	100	16	8	2	250	TRUE	four_pt	37912	Low	0.457461	Middle	0.443726	High	0.0988129
TCGA-56-A4ZK-01A-01-TS1.E1A6517C-A391-4EA4-83D4-84CD8BA6D7C8	High	1	tbp	2	8	7	4	FALSE	none	none	100	16	8	2	250	TRUE	four_pt	9095	Low	0.624408	Middle	0.310968	High	0.0646245
TCGA-58-8386-01A-01-BS1.9bddd017-05d5-412f-a745-2c2532ff47ad	Low	1	tbp	2	8	7	4	FALSE	none	none	100	16	8	2	250	TRUE	four_pt	37415	Low	0.832103	Middle	0.15911	High	0.00878666
TCGA-58-8386-01A-01-TS1.b88cbe55-edd8-4569-9e37-64b783dc8956	Low	1	tbp	2	8	7	4	FALSE	none	none	100	16	8	2	250	TRUE	four_pt	52395	Low	0.818161	Middle	0.162428	High	0.0194109
TCGA-58-8387-01A-01-TS1.b78651f4-e2bd-4028-acf5-1d585586c504	High	1	tbp	2	8	7	4	FALSE	none	none	100	16	8	2	250	TRUE	four_pt	11529	High	0.648869	Low	0.26062	Middle	0.0905118
TCGA-58-8388-01A-01-BS1.b76ad62c-bdb9-4017-ad8d-3d3d54838bc8	Middle	1	tbp	2	8	7	4	FALSE	none	none	100	16	8	2	250	TRUE	four_pt	26243	Low	0.802224	Middle	0.188612	High	0.00916357
TCGA-58-8388-01A-01-TS1.a415f23f-981e-480d-b36e-89274a2fabfe	Middle	1	tbp	2	8	7	4	FALSE	none	none	100	16	8	2	250	TRUE	four_pt	36644	Low	0.618001	Middle	0.34646	High	0.0355389
TCGA-58-8390-01A-01-TS1.362c9ebd-b84b-4ed5-a33d-76214ca05021	Low	1	tbp	2	8	7	4	FALSE	none	none	100	16	8	2	250	TRUE	four_pt	15024	Low	0.495766	High	0.434183	Middle	0.070051
TCGA-58-8391-01A-01-BS1.2bbe6395-5405-415b-83d4-e2d9cc973c9a	Low	1	tbp	2	8	7	4	FALSE	none	none	100	16	8	2	250	TRUE	four_pt	14589	Low	0.747415	Middle	0.233585	High	0.0189996
TCGA-58-8391-01A-01-TS1.6dc1131c-2b62-4464-86be-2a2e7f1224a1	Low	1	tbp	2	8	7	4	FALSE	none	none	100	16	8	2	250	TRUE	four_pt	22656	Low	0.861674	Middle	0.12233	High	0.015996
TCGA-58-8392-01A-01-BS1.48c27b76-8be4-4b01-bd0f-66408bb06be4	Middle	1	tbp	2	8	7	4	FALSE	none	none	100	16	8	2	250	TRUE	four_pt	13437	Low	0.760591	Middle	0.223143	High	0.0162651
TCGA-58-8392-01A-01-TS1.c95a52fa-d9db-401a-b8af-b42b894941e2	Middle	1	tbp	2	8	7	4	FALSE	none	none	100	16	8	2	250	TRUE	four_pt	20895	Low	0.86082	Middle	0.0712178	High	0.0679625
TCGA-58-8393-01A-01-BS1.89387b4a-8f6f-497a-b687-bef2ff3263d1	High	1	tbp	2	8	7	4	FALSE	none	none	100	16	8	2	250	TRUE	four_pt	29987	Low	0.546851	Middle	0.391977	High	0.0611727
TCGA-58-8393-01A-01-TS1.dfbda272-f25a-4bc1-9978-10123548f862	High	1	tbp	2	8	7	4	FALSE	none	none	100	16	8	2	250	TRUE	four_pt	28618	Low	0.835135	Middle	0.122947	High	0.0419178
TCGA-60-2695-01A-01-BS1.815a4b84-3a35-464f-82f0-2c61a4ead7c9	Low	1	tbp	2	8	7	4	FALSE	none	none	100	16	8	2	250	TRUE	four_pt	5668	High	0.406759	Low	0.349627	Middle	0.243613
TCGA-60-2695-01A-01-TS1.9a4d6631-8700-4331-8922-fc3fa59ef350	Low	1	tbp	2	8	7	4	FALSE	none	none	100	16	8	2	250	TRUE	four_pt	5772	Low	0.866349	Middle	0.118445	High	0.0152054
TCGA-60-2696-01A-01-BS1.c00f727d-3926-4927-a149-bc090e0dfe05	High	1	tbp	2	8	7	4	FALSE	none	none	100	16	8	2	250	TRUE	four_pt	12071	High	0.568843	Middle	0.394468	Low	0.0366895
TCGA-60-2696-01A-01-TS1.f0813f9d-0190-453d-9a03-c24321895c73	High	1	tbp	2	8	7	4	FALSE	none	none	100	16	8	2	250	TRUE	four_pt	6318	Middle	0.43818	High	0.282902	Low	0.278918
TCGA-60-2697-01A-01-BS1.00d8a8b9-6874-48f6-bf69-2fda5a7333bf	High	1	tbp	2	8	7	4	FALSE	none	none	100	16	8	2	250	TRUE	four_pt	14877	High	0.873218	Middle	0.119818	Low	0.00696364
TCGA-60-2697-01A-01-TS1.7c1ab1f2-fb80-4d23-a31a-d183895a5d28	High	1	tbp	2	8	7	4	FALSE	none	none	100	16	8	2	250	TRUE	four_pt	8682	High	0.782939	Middle	0.164236	Low	0.0528253
TCGA-60-2698-01A-01-BS1.8048126a-673c-412a-b37a-c8869a6857e9	Low	1	tbp	2	8	7	4	FALSE	none	none	100	16	8	2	250	TRUE	four_pt	17187	Low	0.578554	Middle	0.383365	High	0.0380812
TCGA-60-2698-01A-01-TS1.8ed044a7-1337-4910-a175-e46cf6719dd7	Low	1	tbp	2	8	7	4	FALSE	none	none	100	16	8	2	250	TRUE	four_pt	26693	Low	0.450525	Middle	0.382221	High	0.167254
TCGA-60-2703-01A-01-BS1.85bfad85-7150-46f1-93e4-d030136fceff	Middle	1	tbp	2	8	7	4	FALSE	none	none	100	16	8	2	250	TRUE	four_pt	5131	Middle	0.446739	High	0.437789	Low	0.115473
TCGA-60-2703-01A-01-TS1.bb166f97-5485-45b7-8938-0473618e5d44	Middle	1	tbp	2	8	7	4	FALSE	none	none	100	16	8	2	250	TRUE	four_pt	3737	Middle	0.433423	High	0.316893	Low	0.249684
TCGA-60-2704-01A-01-BS1.a014ebb5-3532-4c7a-8730-d3020a1f6a93	High	1	tbp	2	8	7	4	FALSE	none	none	100	16	8	2	250	TRUE	four_pt	52206	High	0.60744	Middle	0.340826	Low	0.0517338
TCGA-60-2704-01A-01-TS1.b534b929-b6d0-42e9-a611-ec80cac09f35	High	1	tbp	2	8	7	4	FALSE	none	none	100	16	8	2	250	TRUE	four_pt	33661	Middle	0.405333	Low	0.345452	High	0.249215
TCGA-60-2706-01A-01-BS1.cdd8795d-0085-4077-a031-b568a0b2e8e4	High	1	tbp	2	8	7	4	FALSE	none	none	100	16	8	2	250	TRUE	four_pt	8477	High	0.40607	Middle	0.368997	Low	0.224933
TCGA-60-2706-01A-01-TS1.01bda975-bef5-49c6-8285-4204d5d791f6	High	1	tbp	2	8	7	4	FALSE	none	none	100	16	8	2	250	TRUE	four_pt	4248	High	0.623895	Low	0.234457	Middle	0.141648
TCGA-60-2707-01A-01-BS1.42771b34-c82b-4b85-a05f-e397087ce0c2	Low	1	tbp	2	8	7	4	FALSE	none	none	100	16	8	2	250	TRUE	four_pt	15512	Middle	0.63433	Low	0.254412	High	0.111257
TCGA-60-2707-01A-01-TS1.73a64b28-6417-4d88-9660-278a5009ac49	Low	1	tbp	2	8	7	4	FALSE	none	none	100	16	8	2	250	TRUE	four_pt	7877	High	0.773366	Middle	0.140138	Low	0.0864951
TCGA-60-2708-01A-01-BS1.ff4bb54a-51c1-492b-9cb6-37b0255f8a9e	Low	1	tbp	2	8	7	4	FALSE	none	none	100	16	8	2	250	TRUE	four_pt	11133	Low	0.650634	Middle	0.282425	High	0.0669413
TCGA-60-2708-01A-01-TS1.8a5e9d73-ff97-4ee1-8a39-af900beabb93	Low	1	tbp	2	8	7	4	FALSE	none	none	100	16	8	2	250	TRUE	four_pt	5711	Low	0.809792	Middle	0.105929	High	0.0842795
TCGA-60-2709-01A-01-BS1.325b537b-4860-49a9-aa2e-2c4e5c3c0b7b	High	1	tbp	2	8	7	4	FALSE	none	none	100	16	8	2	250	TRUE	four_pt	38999	Middle	0.398243	High	0.392025	Low	0.209732
TCGA-60-2709-01A-02-BS2.77ed73c0-b5f2-414a-8d58-08c1d9d0efff	High	1	tbp	2	8	7	4	FALSE	none	none	100	16	8	2	250	TRUE	four_pt	23212	High	0.582285	Middle	0.342025	Low	0.0756898
TCGA-60-2710-01A-01-BS1.2e7e5a57-cb39-44d5-9342-1d0e3cfbaa84	High	1	tbp	2	8	7	4	FALSE	none	none	100	16	8	2	250	TRUE	four_pt	14733	Middle	0.491733	High	0.323868	Low	0.184399
TCGA-60-2710-01A-01-TS1.137917db-bfeb-40d5-bb79-1369a9bf3232	High	1	tbp	2	8	7	4	FALSE	none	none	100	16	8	2	250	TRUE	four_pt	11895	High	0.448854	Middle	0.42973	Low	0.121416
TCGA-60-2711-01A-01-BS1.2591160e-4240-41ba-a7ef-38f7b135313e	Middle	1	tbp	2	8	7	4	FALSE	none	none	100	16	8	2	250	TRUE	four_pt	9588	High	0.525245	Middle	0.408838	Low	0.0659166
TCGA-60-2711-01A-01-TS1.d672187f-7412-4780-a2b2-909ef5f0685a	Middle	1	tbp	2	8	7	4	FALSE	none	none	100	16	8	2	250	TRUE	four_pt	13829	Middle	0.573269	Low	0.288226	High	0.138505
TCGA-60-2712-01A-01-BS1.688759d6-8939-4cd6-bad9-42c1d3e202ba	High	1	tbp	2	8	7	4	FALSE	none	none	100	16	8	2	250	TRUE	four_pt	14303	High	0.816777	Middle	0.174939	Low	0.0082839
TCGA-60-2712-01A-01-TS1.c5829f1c-421a-4498-b8ca-65cf461f95c4	High	1	tbp	2	8	7	4	FALSE	none	none	100	16	8	2	250	TRUE	four_pt	16362	High	0.576458	Middle	0.285679	Low	0.137863
TCGA-60-2713-01A-01-BS1.a6cda8a4-9889-431c-a931-66ba53f51cf4	High	1	tbp	2	8	7	4	FALSE	none	none	100	16	8	2	250	TRUE	four_pt	7947	High	0.50738	Middle	0.418256	Low	0.0743642
TCGA-60-2713-01A-01-TS1.b4a4ddec-6d50-402c-8a8a-7ecef48a8f1d	High	1	tbp	2	8	7	4	FALSE	none	none	100	16	8	2	250	TRUE	four_pt	6230	High	0.648975	Low	0.193851	Middle	0.157174
TCGA-60-2714-01A-01-BS1.c92b1121-6825-4588-9f5e-a89f1e40cc50	High	1	tbp	2	8	7	4	FALSE	none	none	100	16	8	2	250	TRUE	four_pt	7818	High	0.884741	Middle	0.104787	Low	0.0104722
TCGA-60-2715-01A-01-TS1.19cda9b1-60ee-4a23-9a47-adc769e600f5	High	1	tbp	2	8	7	4	FALSE	none	none	100	16	8	2	250	TRUE	four_pt	5340	High	0.879877	Middle	0.0977783	Low	0.0223443
TCGA-60-2716-01A-01-BS1.1af8c8a4-3593-4700-83d0-c15cdad49846	Middle	1	tbp	2	8	7	4	FALSE	none	none	100	16	8	2	250	TRUE	four_pt	8210	Middle	0.602171	Low	0.384435	High	0.0133939
TCGA-60-2716-01A-01-TS1.faea6b09-bdb4-4732-8f07-05afe77cc9fd	Middle	1	tbp	2	8	7	4	FALSE	none	none	100	16	8	2	250	TRUE	four_pt	7233	Low	0.454637	Middle	0.398289	High	0.147074
TCGA-60-2719-01A-01-BS1.0d6c5559-003a-4517-bff0-f58ff0acea71	Middle	1	tbp	2	8	7	4	FALSE	none	none	100	16	8	2	250	TRUE	four_pt	6720	High	0.52495	Middle	0.383709	Low	0.0913409
TCGA-60-2719-01A-01-TS1.070e1b32-95bc-4cee-a0e7-2ab6860b723d	Middle	1	tbp	2	8	7	4	FALSE	none	none	100	16	8	2	250	TRUE	four_pt	7762	High	0.390415	Middle	0.353076	Low	0.256509
TCGA-60-2720-01A-01-BS1.b9520155-4a94-4306-bef3-f0e6f88527ce	Middle	1	tbp	2	8	7	4	FALSE	none	none	100	16	8	2	250	TRUE	four_pt	11716	High	0.608869	Middle	0.336984	Low	0.0541473
TCGA-60-2720-01A-01-TS1.a2cf91d0-2fc0-4f28-99ef-61dbd604c05b	Middle	1	tbp	2	8	7	4	FALSE	none	none	100	16	8	2	250	TRUE	four_pt	12455	High	0.581629	Middle	0.335258	Low	0.0831127
TCGA-60-2721-01A-01-BS1.e9a37468-bda9-4485-8545-fdb49a85fe6a	High	1	tbp	2	8	7	4	FALSE	none	none	100	16	8	2	250	TRUE	four_pt	13975	High	0.757145	Middle	0.23486	Low	0.00799517
TCGA-60-2721-01A-01-TS1.4957a24e-9461-4c84-a44c-07489c996048	High	1	tbp	2	8	7	4	FALSE	none	none	100	16	8	2	250	TRUE	four_pt	11074	High	0.46389	Middle	0.449824	Low	0.0862858
TCGA-60-2722-01A-01-BS1.e375a863-9c2f-4cf3-b4a8-4c1158180c96	Middle	1	tbp	2	8	7	4	FALSE	none	none	100	16	8	2	250	TRUE	four_pt	7274	Low	0.551682	Middle	0.399453	High	0.0488652
TCGA-60-2723-01A-01-BS1.94c28068-b51c-45a6-8492-f5c9652156f6	High	1	tbp	2	8	7	4	FALSE	none	none	100	16	8	2	250	TRUE	four_pt	8322	Middle	0.454775	Low	0.394747	High	0.150478
TCGA-60-2723-01A-01-TS1.ef3d0751-97e3-45a5-bce0-e65d50ee4fd9	High	1	tbp	2	8	7	4	FALSE	none	none	100	16	8	2	250	TRUE	four_pt	10700	Middle	0.500579	High	0.317929	Low	0.181492
TCGA-60-2724-01A-01-BS1.5937fcfd-26c7-46b3-9da0-407b76d0bd41	High	1	tbp	2	8	7	4	FALSE	none	none	100	16	8	2	250	TRUE	four_pt	16858	Low	0.625528	Middle	0.326019	High	0.0484525
TCGA-60-2724-01A-01-TS1.cf8c4519-4394-49f0-8887-0b9df5234656	High	1	tbp	2	8	7	4	FALSE	none	none	100	16	8	2	250	TRUE	four_pt	5582	High	0.628238	Low	0.218387	Middle	0.153375
TCGA-60-2725-01A-01-BS1.7b53732c-98a7-48fe-bf88-7b46d7771f59	High	1	tbp	2	8	7	4	FALSE	none	none	100	16	8	2	250	TRUE	four_pt	18239	High	0.83273	Middle	0.147264	Low	0.0200064
TCGA-60-2726-01A-01-BS1.eb7bfa8a-59ba-4d87-b2c7-a88c593cae68	High	1	tbp	2	8	7	4	FALSE	none	none	100	16	8	2	250	TRUE	four_pt	7704	High	0.831744	Middle	0.163094	Low	0.00516205
TCGA-60-2726-01A-01-TS1.51202570-8777-49de-876f-93d7abf7b248	High	1	tbp	2	8	7	4	FALSE	none	none	100	16	8	2	250	TRUE	four_pt	5317	High	0.49445	Middle	0.277173	Low	0.228377
TCGA-63-6202-01A-01-BS1.9534e796-a288-48c4-88b4-399570d5c9d8	High	1	tbp	2	8	7	4	FALSE	none	none	100	16	8	2	250	TRUE	four_pt	27574	Low	0.643974	Middle	0.234058	High	0.121969
TCGA-63-6202-01A-01-TS1.dee1467a-8fee-47b5-88b2-6b0c599cc57d	High	1	tbp	2	8	7	4	FALSE	none	none	100	16	8	2	250	TRUE	four_pt	32696	Low	0.706285	Middle	0.185574	High	0.108142
TCGA-63-7020-01A-01-BS1.12264877-f722-4332-9856-a206b6532a90	High	1	tbp	2	8	7	4	FALSE	none	none	100	16	8	2	250	TRUE	four_pt	12250	Low	0.74998	Middle	0.195683	High	0.0543364
TCGA-63-7020-01A-01-TS1.85055591-e148-4fe3-ae1f-2d55f84f04be	High	1	tbp	2	8	7	4	FALSE	none	none	100	16	8	2	250	TRUE	four_pt	11241	Low	0.648645	High	0.205447	Middle	0.145907
TCGA-63-7021-01A-01-TS1.12050d46-96b7-4083-949c-e56e4bca3ccc	High	1	tbp	2	8	7	4	FALSE	none	none	100	16	8	2	250	TRUE	four_pt	9725	Low	0.770519	Middle	0.185028	High	0.0444528
TCGA-63-7022-01A-01-BS1.b7eeb711-cd00-4172-ba09-a7f5c5eed805	High	1	tbp	2	8	7	4	FALSE	none	none	100	16	8	2	250	TRUE	four_pt	31415	Low	0.711826	Middle	0.229265	High	0.0589097
TCGA-63-7022-01A-01-TS1.70948b1b-4f77-4405-a1f3-735016b70a47	High	1	tbp	2	8	7	4	FALSE	none	none	100	16	8	2	250	TRUE	four_pt	8643	Low	0.457881	Middle	0.325271	High	0.216849
TCGA-63-7023-01A-01-BS1.cf277f61-7e00-476e-9e1b-820dc885cf51	Low	1	tbp	2	8	7	4	FALSE	none	none	100	16	8	2	250	TRUE	four_pt	26114	Low	0.787218	Middle	0.180719	High	0.0320632
TCGA-63-7023-01A-01-TS1.cccb8282-147e-4148-b525-6e5dd656b496	Low	1	tbp	2	8	7	4	FALSE	none	none	100	16	8	2	250	TRUE	four_pt	13124	Low	0.910976	Middle	0.0765012	High	0.0125227
TCGA-66-2727-01A-01-BS1.3dbe8d21-3eaa-4dde-8b27-cea6211dc7d8	High	1	tbp	2	8	7	4	FALSE	none	none	100	16	8	2	250	TRUE	four_pt	15429	Middle	0.550865	High	0.248631	Low	0.200504
TCGA-66-2727-01A-01-TS1.9dd6e896-0f78-4db1-8cf4-1bb34fc7f1fc	High	1	tbp	2	8	7	4	FALSE	none	none	100	16	8	2	250	TRUE	four_pt	10895	Low	0.465724	Middle	0.43168	High	0.102597
TCGA-66-2734-01A-01-BS1.1ea6390c-bcc7-4edc-89be-bbdcc0930bfc	High	1	tbp	2	8	7	4	FALSE	none	none	100	16	8	2	250	TRUE	four_pt	9414	Middle	0.627251	High	0.219116	Low	0.153633
TCGA-66-2734-01A-01-TS1.89f045d8-cf9e-495c-9caa-24b2e7bfcb20	High	1	tbp	2	8	7	4	FALSE	none	none	100	16	8	2	250	TRUE	four_pt	12803	Middle	0.517648	High	0.276954	Low	0.205398
TCGA-66-2737-01A-01-BS1.1dcdeedb-f315-41da-b658-b4947e2e4cbf	Middle	1	tbp	2	8	7	4	FALSE	none	none	100	16	8	2	250	TRUE	four_pt	12227	Middle	0.48965	High	0.342078	Low	0.168272
TCGA-66-2737-01A-01-TS1.200fada8-24e0-4547-87c1-cbc37cf3e6e8	Middle	1	tbp	2	8	7	4	FALSE	none	none	100	16	8	2	250	TRUE	four_pt	6071	Middle	0.590541	Low	0.212913	High	0.196546
TCGA-66-2742-01A-01-BS1.41956f74-58a1-40f3-8f79-057ad5f813aa	Middle	1	tbp	2	8	7	4	FALSE	none	none	100	16	8	2	250	TRUE	four_pt	14834	Middle	0.540536	High	0.382756	Low	0.0767084
TCGA-66-2742-01A-01-TS1.5b98a391-c236-44e2-86cb-3413a3a01c5b	Middle	1	tbp	2	8	7	4	FALSE	none	none	100	16	8	2	250	TRUE	four_pt	5765	High	0.501845	Middle	0.429845	Low	0.0683099
TCGA-66-2744-01A-01-BS1.31ef97ac-6f7d-45a6-a4b6-d15120455d57	High	1	tbp	2	8	7	4	FALSE	none	none	100	16	8	2	250	TRUE	four_pt	3997	Low	0.676372	Middle	0.192199	High	0.13143
TCGA-66-2744-01A-01-TS1.a9bd6cc3-2d45-4bf5-808b-5616fa988855	High	1	tbp	2	8	7	4	FALSE	none	none	100	16	8	2	250	TRUE	four_pt	4439	High	0.68915	Middle	0.256315	Low	0.0545348
TCGA-66-2753-01A-01-BS1.1242eab2-efd8-4174-aa2e-c7524370813d	Middle	1	tbp	2	8	7	4	FALSE	none	none	100	16	8	2	250	TRUE	four_pt	10911	Middle	0.394603	High	0.308918	Low	0.296478
TCGA-66-2753-01A-01-TS1.bcd556e9-43e4-40bf-a647-82ae8999fa80	Middle	1	tbp	2	8	7	4	FALSE	none	none	100	16	8	2	250	TRUE	four_pt	7080	High	0.463707	Middle	0.348605	Low	0.187688
TCGA-66-2754-01A-01-BS1.3a7fe080-9b6e-47ba-a9de-6c2e4698fd22	Low	1	tbp	2	8	7	4	FALSE	none	none	100	16	8	2	250	TRUE	four_pt	7853	Low	0.980521	Middle	0.0187242	High	0.000754487
TCGA-66-2754-01A-01-TS1.56a9fe5f-3bef-4738-b15b-9e15eb90c433	Low	1	tbp	2	8	7	4	FALSE	none	none	100	16	8	2	250	TRUE	four_pt	5621	Low	0.99038	Middle	0.00923481	High	0.00038471
TCGA-66-2755-01A-01-BS1.e052d5dd-852d-4835-bace-71bbb1ca3325	Low	1	tbp	2	8	7	4	FALSE	none	none	100	16	8	2	250	TRUE	four_pt	10438	Low	0.725644	Middle	0.144825	High	0.129531
TCGA-66-2756-01A-01-BS1.31322ca4-a5bf-4ce7-aa5c-e35ce205c2f8	Low	1	tbp	2	8	7	4	FALSE	none	none	100	16	8	2	250	TRUE	four_pt	6933	Low	0.798117	Middle	0.193182	High	0.00870088
TCGA-66-2756-01A-01-TS1.83eabe5f-5059-45c1-9883-0ad3c4b2318a	Low	1	tbp	2	8	7	4	FALSE	none	none	100	16	8	2	250	TRUE	four_pt	8800	Low	0.795081	Middle	0.200068	High	0.00485072
TCGA-66-2757-01A-01-BS1.c72f39c3-5adc-4af1-a79c-1ddc701992b8	Low	1	tbp	2	8	7	4	FALSE	none	none	100	16	8	2	250	TRUE	four_pt	4138	Low	0.925755	Middle	0.0662106	High	0.00803463
TCGA-66-2757-01A-01-TS1.bfb61d0c-a102-4ee4-ac89-01794705b6b4	Low	1	tbp	2	8	7	4	FALSE	none	none	100	16	8	2	250	TRUE	four_pt	6196	Low	0.956413	Middle	0.0394043	High	0.00418309
TCGA-66-2758-01A-01-BS1.2acd383e-ed54-4f9b-8832-d3c7203cab25	High	1	tbp	2	8	7	4	FALSE	none	none	100	16	8	2	250	TRUE	four_pt	15045	High	0.475034	Low	0.295969	Middle	0.228998
TCGA-66-2758-01A-02-BS2.bb7edf06-f50a-47d7-9236-3f1b53a722c9	High	1	tbp	2	8	7	4	FALSE	none	none	100	16	8	2	250	TRUE	four_pt	13982	High	0.787983	Middle	0.147723	Low	0.0642945
TCGA-66-2759-01A-01-BS1.62e35a7d-bcdc-4b23-a788-287bf873b8a8	High	1	tbp	2	8	7	4	FALSE	none	none	100	16	8	2	250	TRUE	four_pt	24509	Middle	0.498549	High	0.365661	Low	0.13579
TCGA-66-2759-01A-01-TS1.a36fe4d2-9f99-489a-8513-980039450ca5	High	1	tbp	2	8	7	4	FALSE	none	none	100	16	8	2	250	TRUE	four_pt	7986	High	0.54492	Middle	0.322018	Low	0.133061
TCGA-66-2763-01A-01-BS1.06f7aefa-b361-44ff-a40b-2ccfd128376d	High	1	tbp	2	8	7	4	FALSE	none	none	100	16	8	2	250	TRUE	four_pt	14391	Middle	0.416583	High	0.373472	Low	0.209945
TCGA-66-2763-01A-01-TS1.af1c3100-573f-41a4-a9b9-30e83c0546d2	High	1	tbp	2	8	7	4	FALSE	none	none	100	16	8	2	250	TRUE	four_pt	9404	Low	0.576212	Middle	0.276179	High	0.147609
TCGA-66-2765-01A-01-BS1.adc3079d-cf17-4d09-95d8-b6841cf6876f	Middle	1	tbp	2	8	7	4	FALSE	none	none	100	16	8	2	250	TRUE	four_pt	7725	Middle	0.598092	High	0.368732	Low	0.0331757
TCGA-66-2765-01A-01-TS1.50808dd8-65fb-4962-bdec-a08df3f51f5e	Middle	1	tbp	2	8	7	4	FALSE	none	none	100	16	8	2	250	TRUE	four_pt	3059	Middle	0.551923	High	0.395242	Low	0.0528347
TCGA-66-2766-01A-01-BS1.7cd3178d-38d2-4a92-b397-fa0fa1e1a456	Middle	1	tbp	2	8	7	4	FALSE	none	none	100	16	8	2	250	TRUE	four_pt	27340	Middle	0.519215	Low	0.30625	High	0.174535
TCGA-66-2766-01A-01-TS1.d95c68ed-51d2-4fe5-8ee8-d60159d24350	Middle	1	tbp	2	8	7	4	FALSE	none	none	100	16	8	2	250	TRUE	four_pt	19648	Low	0.471683	Middle	0.36739	High	0.160927
TCGA-66-2767-01A-01-BS1.c35646c2-5db9-431d-a855-8bdfa7aa61c4	High	1	tbp	2	8	7	4	FALSE	none	none	100	16	8	2	250	TRUE	four_pt	7460	High	0.762131	Middle	0.222309	Low	0.0155596
TCGA-66-2767-01A-01-TS1.6c88cd29-d984-437f-8559-6f73f0cbdc5d	High	1	tbp	2	8	7	4	FALSE	none	none	100	16	8	2	250	TRUE	four_pt	11449	High	0.650885	Middle	0.295973	Low	0.0531423
TCGA-66-2768-01A-01-BS1.123d72ad-faec-484b-8821-49414b1efecf	Low	1	tbp	2	8	7	4	FALSE	none	none	100	16	8	2	250	TRUE	four_pt	10060	Middle	0.499753	Low	0.396381	High	0.103866
TCGA-66-2768-01A-01-TS1.e76e138d-9f49-4619-b001-12cfd5e958f9	Low	1	tbp	2	8	7	4	FALSE	none	none	100	16	8	2	250	TRUE	four_pt	9952	Middle	0.595075	Low	0.290181	High	0.114744
TCGA-66-2769-01A-01-BS1.c5f59bc6-776c-4714-bfdb-ab6a749bc6b6	High	1	tbp	2	8	7	4	FALSE	none	none	100	16	8	2	250	TRUE	four_pt	8093	Middle	0.666455	High	0.201327	Low	0.132219
TCGA-66-2769-01A-02-BS2.21e74b8b-e7a5-4f98-bc38-0077102c3a19	High	1	tbp	2	8	7	4	FALSE	none	none	100	16	8	2	250	TRUE	four_pt	2365	Middle	0.590634	Low	0.385823	High	0.0235425
TCGA-66-2770-01A-01-BS1.a10196d2-7a81-4e1e-a9a7-62d123c30875	High	1	tbp	2	8	7	4	FALSE	none	none	100	16	8	2	250	TRUE	four_pt	13598	Middle	0.749411	High	0.173654	Low	0.0769348
TCGA-66-2770-01A-01-TS1.71ccfb52-169d-4176-94d6-fff5b75f853d	High	1	tbp	2	8	7	4	FALSE	none	none	100	16	8	2	250	TRUE	four_pt	13870	Middle	0.711116	Low	0.214071	High	0.0748133
TCGA-66-2771-01A-01-BS1.89b4fb4d-5005-4aa3-b83f-2508a580072a	High	1	tbp	2	8	7	4	FALSE	none	none	100	16	8	2	250	TRUE	four_pt	3243	High	0.806832	Middle	0.189315	Low	0.0038536
TCGA-66-2771-01A-01-TS1.a710a252-6bed-483d-9cab-2d4a142f9d88	High	1	tbp	2	8	7	4	FALSE	none	none	100	16	8	2	250	TRUE	four_pt	4617	High	0.774371	Middle	0.211132	Low	0.0144968
TCGA-66-2773-01A-01-BS1.cd42cc4f-3973-41e8-a64e-755015e11bb0	High	1	tbp	2	8	7	4	FALSE	none	none	100	16	8	2	250	TRUE	four_pt	12338	High	0.595701	Middle	0.342164	Low	0.0621352
TCGA-66-2773-01A-01-TS1.569a0e6a-fb49-4b76-b3bf-15173e29004a	High	1	tbp	2	8	7	4	FALSE	none	none	100	16	8	2	250	TRUE	four_pt	8847	High	0.662381	Middle	0.304938	Low	0.032681
TCGA-66-2777-01A-01-BS1.1783220c-befe-461d-b3f3-28ef865ae792	Low	1	tbp	2	8	7	4	FALSE	none	none	100	16	8	2	250	TRUE	four_pt	5913	Middle	0.536843	Low	0.355526	High	0.107631
TCGA-66-2777-01A-01-TS1.2c97a2b9-9593-488d-b150-f6cc8b01b8b3	Low	1	tbp	2	8	7	4	FALSE	none	none	100	16	8	2	250	TRUE	four_pt	6091	Middle	0.61562	Low	0.228933	High	0.155447
TCGA-66-2778-01A-01-BS1.5d72d9f0-94a7-44c8-a1c6-a09e7ee85b33	Middle	1	tbp	2	8	7	4	FALSE	none	none	100	16	8	2	250	TRUE	four_pt	9909	Middle	0.478785	High	0.416683	Low	0.104532
TCGA-66-2778-01A-02-BS2.8065d383-a69c-4d80-a764-40caad1cab88	Middle	1	tbp	2	8	7	4	FALSE	none	none	100	16	8	2	250	TRUE	four_pt	2789	High	0.51626	Middle	0.440364	Low	0.0433754
TCGA-66-2780-01A-01-TS1.ad2233ef-ee9c-40bf-9db1-81497412a025	Middle	1	tbp	2	8	7	4	FALSE	none	none	100	16	8	2	250	TRUE	four_pt	19553	High	0.54297	Middle	0.234938	Low	0.222092
TCGA-66-2781-01A-01-BS1.dc6170a3-8c58-4164-8ab5-b88c13c91fa1	High	1	tbp	2	8	7	4	FALSE	none	none	100	16	8	2	250	TRUE	four_pt	5871	High	0.764181	Middle	0.215716	Low	0.0201028
TCGA-66-2782-01A-01-BS1.8b1e40cf-3f84-4aa2-9f92-70f79807cc4c	High	1	tbp	2	8	7	4	FALSE	none	none	100	16	8	2	250	TRUE	four_pt	44327	High	0.881383	Middle	0.11372	Low	0.00489649
TCGA-66-2782-01A-01-TS1.87ca26b3-ff31-414d-afa8-4d992870128b	High	1	tbp	2	8	7	4	FALSE	none	none	100	16	8	2	250	TRUE	four_pt	39031	High	0.840639	Middle	0.150794	Low	0.00856759
TCGA-66-2783-01A-01-BS1.eaa9d7a3-34c1-4850-997b-4e5f27fe36f7	Middle	1	tbp	2	8	7	4	FALSE	none	none	100	16	8	2	250	TRUE	four_pt	14437	Middle	0.704877	High	0.252311	Low	0.0428123
TCGA-66-2783-01A-01-TS1.dbe89718-431a-4934-be0b-fdd6688b91f2	Middle	1	tbp	2	8	7	4	FALSE	none	none	100	16	8	2	250	TRUE	four_pt	13052	Middle	0.747014	High	0.197095	Low	0.0558908
TCGA-66-2785-01A-01-BS1.ec27a244-39a8-4011-ad19-242d6b26a733	Low	1	tbp	2	8	7	4	FALSE	none	none	100	16	8	2	250	TRUE	four_pt	14727	High	0.833761	Middle	0.148308	Low	0.0179311
TCGA-66-2785-01A-01-TS1.6ff7997b-3593-4008-a8b0-e8e2c521c9a5	Low	1	tbp	2	8	7	4	FALSE	none	none	100	16	8	2	250	TRUE	four_pt	13943	High	0.73453	Middle	0.237718	Low	0.0277519
TCGA-66-2786-01A-01-BS1.2ae7880a-d54e-4079-8abc-d345ee7312ec	Middle	1	tbp	2	8	7	4	FALSE	none	none	100	16	8	2	250	TRUE	four_pt	5425	Middle	0.526867	High	0.351701	Low	0.121432
TCGA-66-2786-01A-01-TS1.26b02634-ce8c-40e1-973d-e21681ad708d	Middle	1	tbp	2	8	7	4	FALSE	none	none	100	16	8	2	250	TRUE	four_pt	5118	Low	0.53887	Middle	0.413127	High	0.0480036
TCGA-66-2787-01A-01-BS1.8b35ca46-4a4b-4c92-8164-2993f0b4e109	Middle	1	tbp	2	8	7	4	FALSE	none	none	100	16	8	2	250	TRUE	four_pt	2511	High	0.41009	Middle	0.398832	Low	0.191078
TCGA-66-2787-01A-01-TS1.2813cd0f-c2da-4a02-a054-59cddbf3b539	Middle	1	tbp	2	8	7	4	FALSE	none	none	100	16	8	2	250	TRUE	four_pt	6722	High	0.782761	Middle	0.206411	Low	0.0108282
TCGA-66-2788-01A-01-BS1.8ec8d11b-2513-4f51-8e2d-b5ca50f7be43	High	1	tbp	2	8	7	4	FALSE	none	none	100	16	8	2	250	TRUE	four_pt	9485	High	0.775065	Middle	0.21481	Low	0.0101256
TCGA-66-2788-01A-01-TS1.e5bd8006-f6a9-43fb-a3cb-1c00d27be8b2	High	1	tbp	2	8	7	4	FALSE	none	none	100	16	8	2	250	TRUE	four_pt	6780	High	0.701347	Middle	0.264383	Low	0.03427
TCGA-66-2789-01A-01-BS1.515329c2-2c6c-4254-88d8-a26b5d72adec	Middle	1	tbp	2	8	7	4	FALSE	none	none	100	16	8	2	250	TRUE	four_pt	7154	Middle	0.689379	Low	0.280512	High	0.0301084
TCGA-66-2789-01A-01-TS1.7f2124f1-6c28-4379-a9e5-72eb6c673f26	Middle	1	tbp	2	8	7	4	FALSE	none	none	100	16	8	2	250	TRUE	four_pt	8075	Middle	0.540237	Low	0.44949	High	0.0102727
TCGA-66-2790-01A-01-BS1.87a63f83-0b12-4cf6-ae8b-bb1317c10da3	Low	1	tbp	2	8	7	4	FALSE	none	none	100	16	8	2	250	TRUE	four_pt	7589	Middle	0.630707	High	0.254173	Low	0.11512
TCGA-66-2790-01A-01-TS1.85fe0bcc-5f4f-41c0-b174-9dadcf7af76e	Low	1	tbp	2	8	7	4	FALSE	none	none	100	16	8	2	250	TRUE	four_pt	8996	Middle	0.600019	Low	0.311008	High	0.0889737
TCGA-66-2791-01A-01-BS1.0e33b4ca-0d98-44bb-8085-9a3bdfeb76e5	High	1	tbp	2	8	7	4	FALSE	none	none	100	16	8	2	250	TRUE	four_pt	10207	High	0.753303	Middle	0.23992	Low	0.00677714
TCGA-66-2792-01A-01-BS1.f1dad818-a4c5-4af8-8a8d-0ae5f9336146	High	1	tbp	2	8	7	4	FALSE	none	none	100	16	8	2	250	TRUE	four_pt	4270	Middle	0.67703	Low	0.197193	High	0.125777
TCGA-66-2792-01A-01-TS1.b308d482-f7de-4e5d-b19e-081408eec856	High	1	tbp	2	8	7	4	FALSE	none	none	100	16	8	2	250	TRUE	four_pt	5695	High	0.623279	Middle	0.337657	Low	0.039064
TCGA-66-2793-01A-01-BS1.c9f8e284-ccc3-4b3d-97cc-41a3876be5e1	High	1	tbp	2	8	7	4	FALSE	none	none	100	16	8	2	250	TRUE	four_pt	2671	High	0.562845	Middle	0.407052	Low	0.0301025
TCGA-66-2793-01A-01-TS1.996aec63-ca55-4206-a64f-45a7c6e0ae6a	High	1	tbp	2	8	7	4	FALSE	none	none	100	16	8	2	250	TRUE	four_pt	8711	Middle	0.531292	High	0.27451	Low	0.194198
TCGA-66-2794-01A-01-BS1.ea1eedd8-6763-46db-abe3-4be282c19c6b	High	1	tbp	2	8	7	4	FALSE	none	none	100	16	8	2	250	TRUE	four_pt	11327	High	0.570093	Middle	0.368981	Low	0.0609264
TCGA-66-2794-01A-01-TS1.017a3383-b912-4701-9f9c-dbed66d18deb	High	1	tbp	2	8	7	4	FALSE	none	none	100	16	8	2	250	TRUE	four_pt	9359	High	0.55316	Middle	0.42253	Low	0.0243098
TCGA-66-2795-01A-01-BS1.f6e18a0a-854e-4f9c-86ed-db5748f559a1	Middle	1	tbp	2	8	7	4	FALSE	none	none	100	16	8	2	250	TRUE	four_pt	13284	Middle	0.542929	Low	0.255955	High	0.201116
TCGA-66-2795-01A-02-BS2.83a83889-126b-4dd3-a928-16bdc3e41b75	Middle	1	tbp	2	8	7	4	FALSE	none	none	100	16	8	2	250	TRUE	four_pt	5359	Middle	0.540908	High	0.25691	Low	0.202182
TCGA-66-2800-01A-01-BS1.6898a343-9d63-4c9b-bac0-8ba12264f64f	High	1	tbp	2	8	7	4	FALSE	none	none	100	16	8	2	250	TRUE	four_pt	16811	Middle	0.537445	High	0.358661	Low	0.103894
TCGA-66-2800-01A-01-TS1.18e98576-19e7-407c-9fdf-cc6491b8062a	High	1	tbp	2	8	7	4	FALSE	none	none	100	16	8	2	250	TRUE	four_pt	10551	High	0.437933	Middle	0.414098	Low	0.147969
TCGA-68-7755-01A-01-TS1.7db9ed59-51ce-44b2-b0d9-a2af08aa54ac	Low	1	tbp	2	8	7	4	FALSE	none	none	100	16	8	2	250	TRUE	four_pt	4941	Middle	0.533238	Low	0.411634	High	0.0551278
TCGA-68-7756-01A-01-BS1.e7ff263e-06de-46d6-97bc-ab18478b3760	Middle	1	tbp	2	8	7	4	FALSE	none	none	100	16	8	2	250	TRUE	four_pt	35464	Low	0.555853	Middle	0.348498	High	0.0956499
TCGA-68-7756-01A-01-TS1.206097ad-f83b-4203-a770-134f24d8f398	Middle	1	tbp	2	8	7	4	FALSE	none	none	100	16	8	2	250	TRUE	four_pt	17857	Low	0.621117	Middle	0.301894	High	0.0769888
TCGA-68-7757-01B-01-TS1.1a07d1fb-7ef1-4989-827f-01932ca1fb1a	Low	1	tbp	2	8	7	4	FALSE	none	none	100	16	8	2	250	TRUE	four_pt	7802	Low	0.709669	Middle	0.281664	High	0.0086675
TCGA-68-8251-01A-01-TS1.8b9eba86-bdd7-4cbc-b114-924cc4267af6	Low	1	tbp	2	8	7	4	FALSE	none	none	100	16	8	2	250	TRUE	four_pt	10006	Low	0.744844	Middle	0.19056	High	0.0645967
TCGA-68-A59I-01A-01-TSA.002E10F8-7AC0-4EA7-B69C-B0F9FAFDF863	High	1	tbp	2	8	7	4	FALSE	none	none	100	16	8	2	250	TRUE	four_pt	9604	Low	0.588585	Middle	0.293027	High	0.118388
TCGA-77-6842-01A-01-BS1.5c6f9081-015d-4d10-ad56-b0e3a52ce257	High	1	tbp	2	8	7	4	FALSE	none	none	100	16	8	2	250	TRUE	four_pt	59867	Low	0.679088	Middle	0.249292	High	0.0716195
TCGA-77-6842-01A-01-TS1.98e43d92-630e-49ad-8aea-7e50ce570d17	High	1	tbp	2	8	7	4	FALSE	none	none	100	16	8	2	250	TRUE	four_pt	6660	Low	0.776078	Middle	0.180295	High	0.0436262
TCGA-77-6843-01A-01-BS1.f4c3c60a-8e55-4797-8439-a1570a24090e	Low	1	tbp	2	8	7	4	FALSE	none	none	100	16	8	2	250	TRUE	four_pt	39891	Low	0.712749	Middle	0.209793	High	0.0774582
TCGA-77-6843-01A-01-TS1.d36487d8-6f20-4d55-ae37-3c4e2454f756	Low	1	tbp	2	8	7	4	FALSE	none	none	100	16	8	2	250	TRUE	four_pt	3482	Low	0.601925	High	0.216236	Middle	0.181839
TCGA-77-6844-01A-01-BS1.708e14d5-ad28-4eac-a735-4e43a07c2064	Middle	1	tbp	2	8	7	4	FALSE	none	none	100	16	8	2	250	TRUE	four_pt	41465	Low	0.734235	Middle	0.182705	High	0.0830597
TCGA-77-6844-01A-01-TS1.7df391ad-2ca1-4942-b56d-b2644835c363	Middle	1	tbp	2	8	7	4	FALSE	none	none	100	16	8	2	250	TRUE	four_pt	10243	Low	0.431902	Middle	0.307237	High	0.26086
TCGA-77-6845-01A-01-BS1.19f8e731-6b9d-4336-897c-bdc5f1083612	Middle	1	tbp	2	8	7	4	FALSE	none	none	100	16	8	2	250	TRUE	four_pt	29368	Low	0.707489	Middle	0.209262	High	0.0832491
TCGA-77-7138-01A-02-BS2.7ebacc9b-2f09-47d1-b3f5-01230b15b6b2	Middle	1	tbp	2	8	7	4	FALSE	none	none	100	16	8	2	250	TRUE	four_pt	7956	Low	0.763656	Middle	0.231601	High	0.00474289
TCGA-77-7139-01A-01-BS1.588812f2-b9d4-4574-a58b-a208a0adfe9b	Middle	1	tbp	2	8	7	4	FALSE	none	none	100	16	8	2	250	TRUE	four_pt	14644	Low	0.677543	High	0.236654	Middle	0.0858029
TCGA-77-7139-01A-01-TS1.5d0b6868-83d3-45f0-ad5e-e82b6f172461	Middle	1	tbp	2	8	7	4	FALSE	none	none	100	16	8	2	250	TRUE	four_pt	21185	Low	0.755247	Middle	0.139531	High	0.105223
TCGA-77-7140-01A-02-BS2.88433ee8-9427-441b-b735-7ea2bf7e1a8f	Low	1	tbp	2	8	7	4	FALSE	none	none	100	16	8	2	250	TRUE	four_pt	8839	Low	0.841435	Middle	0.154574	High	0.00399056
TCGA-77-7141-01A-01-BS1.7297984f-7c3d-469f-96b9-d68adb62eeb9	Low	1	tbp	2	8	7	4	FALSE	none	none	100	16	8	2	250	TRUE	four_pt	34473	Low	0.751302	Middle	0.215902	High	0.0327958
TCGA-77-7141-01A-01-TS1.aa33550e-d7d3-40f0-8329-52a725c42de9	Low	1	tbp	2	8	7	4	FALSE	none	none	100	16	8	2	250	TRUE	four_pt	13149	Low	0.685543	Middle	0.266408	High	0.0480483
TCGA-77-7142-01A-01-BS1.64627a2a-9ffe-4eef-b61e-f51a37a255e8	Middle	1	tbp	2	8	7	4	FALSE	none	none	100	16	8	2	250	TRUE	four_pt	27134	Low	0.707218	Middle	0.22312	High	0.0696625
TCGA-77-7142-01A-01-TS1.e2283588-1843-42de-a672-e0b72bc730a4	Middle	1	tbp	2	8	7	4	FALSE	none	none	100	16	8	2	250	TRUE	four_pt	16324	Low	0.680728	Middle	0.225264	High	0.0940082
TCGA-77-7335-01A-01-BS1.12e63031-647d-4755-888e-4a4f25f5c36c	High	1	tbp	2	8	7	4	FALSE	none	none	100	16	8	2	250	TRUE	four_pt	31570	Low	0.705142	Middle	0.148308	High	0.14655
TCGA-77-7335-01A-01-TS1.9c0ce6a0-6765-4c35-b52e-c414adb491c5	High	1	tbp	2	8	7	4	FALSE	none	none	100	16	8	2	250	TRUE	four_pt	26307	High	0.924387	Low	0.0609131	Middle	0.0146998
TCGA-77-7337-01A-01-BS1.c9028740-8c95-464c-9b96-87631095a2c3	High	1	tbp	2	8	7	4	FALSE	none	none	100	16	8	2	250	TRUE	four_pt	39111	Low	0.657562	Middle	0.242135	High	0.100304
TCGA-77-7338-01A-01-BS1.654045da-6384-4961-ac15-6afb85bf073b	Low	1	tbp	2	8	7	4	FALSE	none	none	100	16	8	2	250	TRUE	four_pt	42193	Low	0.746523	Middle	0.168993	High	0.0844836
TCGA-77-7338-01A-01-TS1.4436243f-fc72-4147-bd18-ac410eb8acb4	Low	1	tbp	2	8	7	4	FALSE	none	none	100	16	8	2	250	TRUE	four_pt	12943	Low	0.760996	Middle	0.1854	High	0.053604
TCGA-77-7463-01A-01-BS1.b2b563f8-3864-4ee3-a6d3-02cbdcf333f5	Middle	1	tbp	2	8	7	4	FALSE	none	none	100	16	8	2	250	TRUE	four_pt	35777	Low	0.594455	Middle	0.273252	High	0.132293
TCGA-77-7463-01A-01-TS1.15135cd6-7a54-498d-8178-42df23ab7f00	Middle	1	tbp	2	8	7	4	FALSE	none	none	100	16	8	2	250	TRUE	four_pt	15711	Low	0.661564	Middle	0.312244	High	0.0261919
TCGA-77-7465-01A-01-TS1.2fdfbde6-7d32-448e-ae83-5ddac616a9a6	Middle	1	tbp	2	8	7	4	FALSE	none	none	100	16	8	2	250	TRUE	four_pt	20026	Low	0.707357	Middle	0.272942	High	0.0197012
TCGA-77-8007-01A-01-BS1.f552a107-a733-4fa2-8ac4-a5d723255f3e	High	1	tbp	2	8	7	4	FALSE	none	none	100	16	8	2	250	TRUE	four_pt	28429	Low	0.727567	Middle	0.207986	High	0.0644468
TCGA-77-8007-01A-01-TS1.f1b97d91-6042-4997-94c7-a20ae7c4a77d	High	1	tbp	2	8	7	4	FALSE	none	none	100	16	8	2	250	TRUE	four_pt	12683	Low	0.673502	Middle	0.239841	High	0.0866569
TCGA-77-8008-01A-01-BS1.9c362be3-0860-4500-9805-6ae28d23b685	Middle	1	tbp	2	8	7	4	FALSE	none	none	100	16	8	2	250	TRUE	four_pt	34596	Low	0.511833	Middle	0.318416	High	0.16975
TCGA-77-8009-01A-01-BS1.9f34e43f-a79d-42e3-938e-29c087c49e7d	Low	1	tbp	2	8	7	4	FALSE	none	none	100	16	8	2	250	TRUE	four_pt	18806	Low	0.73782	Middle	0.213911	High	0.0482689
TCGA-77-8009-01A-01-TS1.ec044c7b-c377-4f9d-a0e0-1c5ee72db9ea	Low	1	tbp	2	8	7	4	FALSE	none	none	100	16	8	2	250	TRUE	four_pt	18317	Low	0.768441	Middle	0.172752	High	0.0588074
TCGA-77-8130-01A-01-BS1.3342f535-14c7-4033-99ad-83831c99a58b	Low	1	tbp	2	8	7	4	FALSE	none	none	100	16	8	2	250	TRUE	four_pt	3554	Low	0.70169	Middle	0.289704	High	0.00860609
TCGA-77-8130-01A-01-TS1.48a98816-c488-4e48-be20-bb6088f4a7b5	Low	1	tbp	2	8	7	4	FALSE	none	none	100	16	8	2	250	TRUE	four_pt	6175	Low	0.817351	Middle	0.163335	High	0.0193138
TCGA-77-8131-01A-01-TS1.64318550-b4c0-49d8-b9ec-c37b7d417dc6	High	1	tbp	2	8	7	4	FALSE	none	none	100	16	8	2	250	TRUE	four_pt	7163	Middle	0.367036	Low	0.333615	High	0.299349
TCGA-77-8133-01A-01-TS1.1490c839-16d4-42b1-957b-01b962b14bfa	Middle	1	tbp	2	8	7	4	FALSE	none	none	100	16	8	2	250	TRUE	four_pt	10774	Low	0.849601	Middle	0.144655	High	0.00574415
TCGA-77-8136-01A-01-TS1.5e8b4ebb-cbf3-4ce3-ae4b-3c32fa71407b	High	1	tbp	2	8	7	4	FALSE	none	none	100	16	8	2	250	TRUE	four_pt	4864	Middle	0.442437	Low	0.427255	High	0.130308
TCGA-77-8139-01A-01-TS1.f5ddd96d-6805-497e-9304-3815fc23cf17	Middle	1	tbp	2	8	7	4	FALSE	none	none	100	16	8	2	250	TRUE	four_pt	9193	Middle	0.471382	Low	0.434327	High	0.0942915
TCGA-77-8140-01A-01-TS1.c7d0df63-5c46-4739-a2e8-5f8a97fc85f4	Middle	1	tbp	2	8	7	4	FALSE	none	none	100	16	8	2	250	TRUE	four_pt	7114	Low	0.494871	Middle	0.429949	High	0.0751796
TCGA-77-8143-01A-01-TS1.e63a0b20-f728-464e-98ca-1074361577d3	Middle	1	tbp	2	8	7	4	FALSE	none	none	100	16	8	2	250	TRUE	four_pt	2649	Middle	0.428788	Low	0.406641	High	0.164571
TCGA-77-8144-01A-01-TS1.d2ea13f7-6be7-4ffc-8885-3e5c38f3680e	Low	1	tbp	2	8	7	4	FALSE	none	none	100	16	8	2	250	TRUE	four_pt	4755	High	0.555604	Middle	0.335058	Low	0.109338
TCGA-77-8145-01A-01-BS1.1068be69-6ef5-40c1-901f-815d9dd675b1	Middle	1	tbp	2	8	7	4	FALSE	none	none	100	16	8	2	250	TRUE	four_pt	5801	Low	0.669579	Middle	0.319462	High	0.0109593
TCGA-77-8145-01A-01-TS1.26598c1c-cf70-48a6-b738-ace901a0032a	Middle	1	tbp	2	8	7	4	FALSE	none	none	100	16	8	2	250	TRUE	four_pt	5618	Low	0.715513	Middle	0.271068	High	0.0134193
TCGA-77-8148-01A-01-TS1.84ca2884-3397-4362-94a2-fc3bd012094d	Middle	1	tbp	2	8	7	4	FALSE	none	none	100	16	8	2	250	TRUE	four_pt	6708	Low	0.527526	Middle	0.414207	High	0.0582671
TCGA-77-8153-01A-01-TS1.f808f5c4-36d7-4ef7-ac80-a82b1f8f2ecf	Low	1	tbp	2	8	7	4	FALSE	none	none	100	16	8	2	250	TRUE	four_pt	20374	Low	0.728331	Middle	0.255142	High	0.0165273
TCGA-77-8154-01A-01-TS1.9f82c7e9-194a-4018-960f-7706f1a08c37	Middle	1	tbp	2	8	7	4	FALSE	none	none	100	16	8	2	250	TRUE	four_pt	3484	Low	0.784668	Middle	0.203518	High	0.0118142
TCGA-77-8156-01A-01-TS1.7e3fc66d-347f-4136-bf9a-a292c6490f40	High	1	tbp	2	8	7	4	FALSE	none	none	100	16	8	2	250	TRUE	four_pt	6539	Low	0.4474	Middle	0.435359	High	0.11724
TCGA-85-7843-01A-01-TS1.67c89376-e1ec-4ebd-b96b-68994b952462	High	1	tbp	2	8	7	4	FALSE	none	none	100	16	8	2	250	TRUE	four_pt	75330	Low	0.754133	Middle	0.201478	High	0.0443896
TCGA-85-7844-01A-01-TS1.4b71b3ec-9ce3-4010-bb43-6051fdc94594	Low	1	tbp	2	8	7	4	FALSE	none	none	100	16	8	2	250	TRUE	four_pt	80147	Low	0.665248	Middle	0.306625	High	0.0281267
TCGA-85-8052-01A-01-TS1.f5f1df76-dc4d-400f-89ea-e8936ac04e09	Low	1	tbp	2	8	7	4	FALSE	none	none	100	16	8	2	250	TRUE	four_pt	6921	Low	0.609087	Middle	0.379415	High	0.0114978
TCGA-85-8070-01A-01-TS1.51e3be20-f2c3-4cc0-b4a7-7b39bf582626	Low	1	tbp	2	8	7	4	FALSE	none	none	100	16	8	2	250	TRUE	four_pt	7828	Low	0.843164	Middle	0.136137	High	0.0206988
TCGA-85-8071-01A-01-TS1.e55465a1-0d41-4711-b290-2cd62bf9ec61	Middle	1	tbp	2	8	7	4	FALSE	none	none	100	16	8	2	250	TRUE	four_pt	10521	Low	0.65037	Middle	0.323996	High	0.0256338
TCGA-85-8276-01A-01-BS1.0a43a9ab-25d2-4b3f-bccc-ffaef3260bd5	High	1	tbp	2	8	7	4	FALSE	none	none	100	16	8	2	250	TRUE	four_pt	42012	Low	0.694991	Middle	0.212648	High	0.0923609
TCGA-85-8276-01A-01-TS1.2148c209-f5b0-4043-ac67-059aaf578946	High	1	tbp	2	8	7	4	FALSE	none	none	100	16	8	2	250	TRUE	four_pt	61327	Low	0.591035	Middle	0.314187	High	0.0947787
TCGA-85-8277-01A-01-TS1.e48a2952-c006-4ee5-94e2-348453cde039	Low	1	tbp	2	8	7	4	FALSE	none	none	100	16	8	2	250	TRUE	four_pt	6173	Low	0.744271	Middle	0.245793	High	0.00993523
TCGA-85-8288-01A-01-BS1.150a21b5-2670-4fdb-a200-80d1d9e62c76	Low	1	tbp	2	8	7	4	FALSE	none	none	100	16	8	2	250	TRUE	four_pt	76030	Low	0.86697	Middle	0.117077	High	0.015953
TCGA-85-8350-01A-01-BS1.a4541951-eba7-4ab2-93b4-f67d96087501	Low	1	tbp	2	8	7	4	FALSE	none	none	100	16	8	2	250	TRUE	four_pt	81666	Low	0.741399	Middle	0.202526	High	0.056075
TCGA-85-8481-01A-01-TS1.6cd0f1a3-5fe6-497d-9076-32cd03c59ee4	Low	1	tbp	2	8	7	4	FALSE	none	none	100	16	8	2	250	TRUE	four_pt	8529	Middle	0.574913	High	0.255283	Low	0.169803
TCGA-85-8584-01A-01-TS1.2efb82b2-c4b9-43cc-8508-6a3faa8be1a0	Low	1	tbp	2	8	7	4	FALSE	none	none	100	16	8	2	250	TRUE	four_pt	16611	Low	0.578703	Middle	0.352045	High	0.0692522
TCGA-85-A4CL-01A-04-TSD.0FC87C33-27DA-4CBA-B8E1-FC5B1216386C	Middle	1	tbp	2	8	7	4	FALSE	none	none	100	16	8	2	250	TRUE	four_pt	36918	Low	0.621556	Middle	0.298909	High	0.0795342
TCGA-85-A4PA-01A-01-TSA.432C00F3-91E0-4641-87F5-3E62B0F53D33	Middle	1	tbp	2	8	7	4	FALSE	none	none	100	16	8	2	250	TRUE	four_pt	12364	Low	0.828591	Middle	0.143147	High	0.0282619
TCGA-85-A510-01A-01-TSA.D60DFCEF-DFA3-4DA6-AC4F-3D724E36AF46	Middle	1	tbp	2	8	7	4	FALSE	none	none	100	16	8	2	250	TRUE	four_pt	81232	Low	0.771221	Middle	0.209527	High	0.0192516
TCGA-85-A53L-01A-02-TSB.D0091C11-7B88-469C-8825-039A6E94FB5B	Middle	1	tbp	2	8	7	4	FALSE	none	none	100	16	8	2	250	TRUE	four_pt	39492	Low	0.587207	Middle	0.321701	High	0.0910917
TCGA-90-6837-01A-01-BS1.a3f3bdc9-8115-4648-8024-94650f214799	High	1	tbp	2	8	7	4	FALSE	none	none	100	16	8	2	250	TRUE	four_pt	13407	Low	0.6022	Middle	0.221336	High	0.176464
TCGA-90-6837-01A-01-TS1.69f0e959-69ae-49a7-906a-870c2e3c4553	High	1	tbp	2	8	7	4	FALSE	none	none	100	16	8	2	250	TRUE	four_pt	65510	Low	0.724706	High	0.15835	Middle	0.116943
TCGA-90-7766-01A-01-BS1.06d0329b-b0f2-4967-a179-150ba4f02404	High	1	tbp	2	8	7	4	FALSE	none	none	100	16	8	2	250	TRUE	four_pt	14703	Low	0.789139	Middle	0.197575	High	0.0132863
TCGA-90-7767-01A-01-BS1.f41d5094-e34b-494f-9403-cdd89f92e834	Middle	1	tbp	2	8	7	4	FALSE	none	none	100	16	8	2	250	TRUE	four_pt	16091	Low	0.730378	Middle	0.233916	High	0.0357067
TCGA-90-7769-01A-01-BS1.b37713a4-0a29-4bb5-b610-f1dbb6c26699	Middle	1	tbp	2	8	7	4	FALSE	none	none	100	16	8	2	250	TRUE	four_pt	31075	Low	0.794708	Middle	0.164444	High	0.0408474
TCGA-90-7769-01A-01-TS1.084dd692-21e3-4df2-9ed5-c9220f1131d4	Middle	1	tbp	2	8	7	4	FALSE	none	none	100	16	8	2	250	TRUE	four_pt	38308	Low	0.886969	Middle	0.109346	High	0.00368467
TCGA-90-7964-01A-01-BS1.e6e284a9-c179-41dc-9c15-28ba4e941111	Low	1	tbp	2	8	7	4	FALSE	none	none	100	16	8	2	250	TRUE	four_pt	30991	Low	0.615496	Middle	0.224724	High	0.15978
TCGA-92-7341-01A-02-BS2.95d35701-4cb4-4a46-b873-75704dbfd486	Middle	1	tbp	2	8	7	4	FALSE	none	none	100	16	8	2	250	TRUE	four_pt	47624	Low	0.653915	Middle	0.280718	High	0.0653668
TCGA-92-8063-01A-01-TS1.df83d472-73d8-497b-ac82-d15dc5af995d	Middle	1	tbp	2	8	7	4	FALSE	none	none	100	16	8	2	250	TRUE	four_pt	9850	Low	0.574374	Middle	0.332126	High	0.0935001
TCGA-92-8064-01A-01-TS1.1f3315f0-240a-483f-a4e2-d0f8f47162b6	High	1	tbp	2	8	7	4	FALSE	none	none	100	16	8	2	250	TRUE	four_pt	12303	Low	0.733227	Middle	0.240494	High	0.0262793
TCGA-92-8065-01A-01-TS1.6f2550fb-fae0-402f-973b-6b6dc669a956	High	1	tbp	2	8	7	4	FALSE	none	none	100	16	8	2	250	TRUE	four_pt	9265	Low	0.528221	Middle	0.39726	High	0.0745188
TCGA-94-7033-01A-01-BS1.652eedf3-15fe-40e3-b5d4-b2e89aee9594	Middle	1	tbp	2	8	7	4	FALSE	none	none	100	16	8	2	250	TRUE	four_pt	20266	Low	0.64687	Middle	0.245071	High	0.10806
TCGA-94-7033-01A-01-TS1.d38f20aa-3a65-4af3-a58d-5837a5a4a631	Middle	1	tbp	2	8	7	4	FALSE	none	none	100	16	8	2	250	TRUE	four_pt	45504	Low	0.570296	Middle	0.332432	High	0.097272
TCGA-94-7557-01A-01-TS1.816f9fcb-53a3-4105-aa0b-a160d485c2a6	Low	1	tbp	2	8	7	4	FALSE	none	none	100	16	8	2	250	TRUE	four_pt	41698	Low	0.783187	Middle	0.122947	High	0.0938663
TCGA-94-7943-01A-01-TS1.c25f73d7-5b71-4fb3-aef6-94ea632af158	Low	1	tbp	2	8	7	4	FALSE	none	none	100	16	8	2	250	TRUE	four_pt	5617	Low	0.701557	Middle	0.254463	High	0.0439803
TCGA-94-8490-01A-01-TS1.d5141908-90e2-4fa7-a6e7-efbf869f4731	Middle	1	tbp	2	8	7	4	FALSE	none	none	100	16	8	2	250	TRUE	four_pt	6597	Low	0.583039	Middle	0.390621	High	0.0263408
TCGA-94-8491-01A-01-TS1.0d96ab3b-10b5-4120-9fe2-9f2293fa3092	Middle	1	tbp	2	8	7	4	FALSE	none	none	100	16	8	2	250	TRUE	four_pt	7416	Middle	0.458187	Low	0.355816	High	0.185997
TCGA-96-7544-01A-01-BS1.4c78920d-ef0d-4263-8364-197d3f4e86a8	High	1	tbp	2	8	7	4	FALSE	none	none	100	16	8	2	250	TRUE	four_pt	27731	Low	0.508654	Middle	0.321273	High	0.170073
TCGA-96-7544-01A-01-TS1.170c3d84-2d0a-4dad-b3a6-a81f459608e4	High	1	tbp	2	8	7	4	FALSE	none	none	100	16	8	2	250	TRUE	four_pt	38331	Low	0.623046	Middle	0.280773	High	0.0961811
TCGA-96-7545-01A-01-BS1.8428db9d-133d-4143-acfc-bb6fe8d490fa	High	1	tbp	2	8	7	4	FALSE	none	none	100	16	8	2	250	TRUE	four_pt	8374	Low	0.670741	Middle	0.19456	High	0.134698
TCGA-96-8169-01A-01-TS1.ff4dcb2c-6478-45fd-9fde-7f6eba02b3f3	Middle	1	tbp	2	8	7	4	FALSE	none	none	100	16	8	2	250	TRUE	four_pt	8837	High	0.357465	Middle	0.342077	Low	0.300458
TCGA-96-8170-01A-01-TS1.1ad24fe9-758d-4a9d-8510-c1c73368b672	Middle	1	tbp	2	8	7	4	FALSE	none	none	100	16	8	2	250	TRUE	four_pt	8085	Middle	0.580268	Low	0.407936	High	0.0117956
TCGA-98-8022-01A-01-TS1.0f3dfaf4-a192-4903-a08e-2e90994350df	Low	1	tbp	2	8	7	4	FALSE	none	none	100	16	8	2	250	TRUE	four_pt	18226	Low	0.44888	Middle	0.391561	High	0.159559
TCGA-NC-A5HL-01A-01-TS1.8DA84917-702D-4F4B-83C9-1808D31CD682	High	1	tbp	2	8	7	4	FALSE	none	none	100	16	8	2	250	TRUE	four_pt	5181	Low	0.549027	Middle	0.332481	High	0.118491
TCGA-NC-A5HR-01A-02-TS2.1B2A21A9-E685-461D-A3FF-42A0D9D7FC23	Middle	1	tbp	2	8	7	4	FALSE	none	none	100	16	8	2	250	TRUE	four_pt	40744	Low	0.78784	Middle	0.171202	High	0.0409584
TCGA-NK-A5D1-01A-01-TS1.4CD93F36-615F-4B93-8192-92CE83B2A202	Low	1	tbp	2	8	7	4	FALSE	none	none	100	16	8	2	250	TRUE	four_pt	5535	Low	0.794441	High	0.114045	Middle	0.0915141
TCGA-38-A44F-01A-01-TSA.48E36C45-F2C3-4BE6-84F5-F65FF6AA4962	High	1	tbp	3	8	7	4	FALSE	none	none	100	16	8	3	250	TRUE	four_pt	17542	Low	0.495316	Middle	0.326227	High	0.178458
TCGA-44-2656-01A-04-TS4.D00DB24E-08D4-4E55-AA28-4C8F707F1308	High	1	tbp	3	8	7	4	FALSE	none	none	100	16	8	3	250	TRUE	four_pt	18202	High	0.686077	Low	0.254374	Middle	0.0595489
TCGA-44-2656-01B-05-BS5.DDE6B343-CC69-494F-A467-8645E6D82796	High	1	tbp	3	8	7	4	FALSE	none	none	100	16	8	3	250	TRUE	four_pt	50100	Low	0.514513	Middle	0.457026	High	0.0284612
TCGA-44-2656-01B-06-BS6.69E221BD-0A26-4AF2-B76F-2D46226A2447	High	1	tbp	3	8	7	4	FALSE	none	none	100	16	8	3	250	TRUE	four_pt	48123	Low	0.512093	Middle	0.457111	High	0.0307969
TCGA-44-2662-01B-01-BS1.C0473E69-AD92-4D16-B914-55F0A9C53320	High	1	tbp	3	8	7	4	FALSE	none	none	100	16	8	3	250	TRUE	four_pt	59357	Low	0.466693	Middle	0.369291	High	0.164016
TCGA-44-2662-01B-02-BS2.D6BB9158-7665-4C92-AA8D-98ECC9DCE550	High	1	tbp	3	8	7	4	FALSE	none	none	100	16	8	3	250	TRUE	four_pt	56476	High	0.610073	Low	0.299227	Middle	0.0907
TCGA-44-2666-01A-04-TS4.F553FEE4-8C86-411A-B014-8DF612224CCA	Middle	1	tbp	3	8	7	4	FALSE	none	none	100	16	8	3	250	TRUE	four_pt	36886	Low	0.730545	Middle	0.234597	High	0.0348574
TCGA-44-2666-01B-01-BS1.337BB968-D31C-408D-8A70-D24D0F9EF35F	Middle	1	tbp	3	8	7	4	FALSE	none	none	100	16	8	3	250	TRUE	four_pt	52128	Middle	0.524603	Low	0.470342	High	0.00505518
TCGA-44-2666-01B-02-BS2.2CCD891B-553C-42EA-B724-839A6A93B3A3	Middle	1	tbp	3	8	7	4	FALSE	none	none	100	16	8	3	250	TRUE	four_pt	49353	Low	0.543571	Middle	0.448601	High	0.00782825
TCGA-44-3918-01B-01-BS1.B0A5703D-4C07-4F25-A6D3-D240BD970D5E	High	1	tbp	3	8	7	4	FALSE	none	none	100	16	8	3	250	TRUE	four_pt	78170	High	0.634375	Low	0.301673	Middle	0.0639517
TCGA-44-3918-01B-02-BS2.7DCB37CF-FA94-4883-B0A6-35E56720B3EB	High	1	tbp	3	8	7	4	FALSE	none	none	100	16	8	3	250	TRUE	four_pt	94615	High	0.61513	Low	0.346436	Middle	0.0384333
TCGA-44-4112-01A-03-TSC.864E17F8-39EB-45DC-909A-245DD784A9B6	Middle	1	tbp	3	8	7	4	FALSE	none	none	100	16	8	3	250	TRUE	four_pt	47983	Low	0.674307	Middle	0.256412	High	0.0692804
TCGA-44-4112-01B-05-BS5.21F5BBD4-EE97-4093-875A-47EC7ABB9FBE	Middle	1	tbp	3	8	7	4	FALSE	none	none	100	16	8	3	250	TRUE	four_pt	52191	High	0.539013	Low	0.40378	Middle	0.0572074
TCGA-44-4112-01B-05-TS5.7EFDFB55-AA1B-45D0-B8D4-D3201FA08B36	Middle	1	tbp	3	8	7	4	FALSE	none	none	100	16	8	3	250	TRUE	four_pt	50420	Low	0.752551	Middle	0.216708	High	0.0307413
TCGA-44-4112-01B-06-BS6.A229C77A-9386-47FE-BDED-15541C9A4D19	Middle	1	tbp	3	8	7	4	FALSE	none	none	100	16	8	3	250	TRUE	four_pt	50216	Low	0.729612	Middle	0.241633	High	0.0287553
TCGA-44-5645-01A-05-TSE.63FCBB75-8677-468D-8639-BCED1C55985E	High	1	tbp	3	8	7	4	FALSE	none	none	100	16	8	3	250	TRUE	four_pt	23890	Low	0.695994	Middle	0.285468	High	0.0185378
TCGA-44-6146-01A-03-TSC.4A868B18-F1BA-4035-B6FE-9B9A23E32398	Low	1	tbp	3	8	7	4	FALSE	none	none	100	16	8	3	250	TRUE	four_pt	64548	Low	0.580138	High	0.301895	Middle	0.117967
TCGA-44-6147-01A-03-TS3.3E53A461-CB2B-40A0-9710-E342C30C37F3	High	1	tbp	3	8	7	4	FALSE	none	none	100	16	8	3	250	TRUE	four_pt	34868	Low	0.73024	Middle	0.219714	High	0.0500459
TCGA-44-6777-01A-01-BS1.ff28d451-68e3-4c4e-82b3-12bb9ee8f20e	High	1	tbp	3	8	7	4	FALSE	none	none	100	16	8	3	250	TRUE	four_pt	76279	Low	0.462452	Middle	0.309104	High	0.228444
TCGA-44-6777-01A-01-TS1.5ab793ed-3c0a-45d5-8774-64de0fa7684c	High	1	tbp	3	8	7	4	FALSE	none	none	100	16	8	3	250	TRUE	four_pt	91962	Low	0.668769	Middle	0.239324	High	0.0919068
TCGA-44-7669-01A-01-BS1.554eb3d8-6ac6-4a72-a761-ee67021ce97f	Low	1	tbp	3	8	7	4	FALSE	none	none	100	16	8	3	250	TRUE	four_pt	67668	Low	0.864522	Middle	0.120341	High	0.0151372
TCGA-44-8119-01A-01-BS1.0b182635-9f71-4365-bd6e-61cd4057dead	Middle	1	tbp	3	8	7	4	FALSE	none	none	100	16	8	3	250	TRUE	four_pt	108452	Low	0.780145	Middle	0.209473	High	0.0103822
TCGA-44-A479-01A-03-TSC.EE0DF4FB-5D66-40BF-A931-0363C7B5C559	High	1	tbp	3	8	7	4	FALSE	none	none	100	16	8	3	250	TRUE	four_pt	68174	Low	0.70161	Middle	0.23005	High	0.0683405
TCGA-44-A47A-01A-02-TSB.48AD5AA4-46DA-4504-B3CF-6E6F3C516167	Middle	1	tbp	3	8	7	4	FALSE	none	none	100	16	8	3	250	TRUE	four_pt	12391	Low	0.742172	Middle	0.223447	High	0.0343816
TCGA-44-A47B-01A-01-TS1.2AC93301-1252-4255-9EA9-B49CBEB72975	Low	1	tbp	3	8	7	4	FALSE	none	none	100	16	8	3	250	TRUE	four_pt	29019	Low	0.717347	Middle	0.142173	High	0.14048
TCGA-44-A47G-01A-02-TSB.791AD505-A642-4189-A480-7F760B52F3B6	High	1	tbp	3	8	7	4	FALSE	none	none	100	16	8	3	250	TRUE	four_pt	39820	Low	0.568244	Middle	0.330356	High	0.1014
TCGA-44-A4SS-01A-01-TSA.876AC692-397E-48F0-9626-8CE79A051679	Middle	1	tbp	3	8	7	4	FALSE	none	none	100	16	8	3	250	TRUE	four_pt	26629	Low	0.648636	Middle	0.248225	High	0.103139
TCGA-44-A4SU-01A-01-TSA.A91EA3BB-C675-4EEA-89AC-54D1221EA8B5	Middle	1	tbp	3	8	7	4	FALSE	none	none	100	16	8	3	250	TRUE	four_pt	25001	Low	0.754931	Middle	0.203344	High	0.0417253
TCGA-49-6742-01A-01-BS1.b896b13d-df91-485d-9ee2-19637547b9ac	Low	1	tbp	3	8	7	4	FALSE	none	none	100	16	8	3	250	TRUE	four_pt	67458	Low	0.756263	High	0.171324	Middle	0.0724136
TCGA-49-6742-01A-01-TS1.dbb98992-3944-49bd-a35e-45e86ca8b761	Low	1	tbp	3	8	7	4	FALSE	none	none	100	16	8	3	250	TRUE	four_pt	61837	Low	0.751684	High	0.14517	Middle	0.103146
TCGA-49-6744-01A-01-BS1.a4a23863-20cf-483d-936c-0b0e512eacf2	High	1	tbp	3	8	7	4	FALSE	none	none	100	16	8	3	250	TRUE	four_pt	103692	Low	0.704561	Middle	0.186236	High	0.109203
TCGA-49-6744-01A-01-TS1.cb8c4bda-8e2b-45e1-a7ec-7db89e297f5d	High	1	tbp	3	8	7	4	FALSE	none	none	100	16	8	3	250	TRUE	four_pt	31971	Low	0.752419	Middle	0.174257	High	0.073324
TCGA-49-AAQV-01A-01-TSA.38E46F80-E752-45F2-990D-A1BDD6471DCF	Low	1	tbp	3	8	7	4	FALSE	none	none	100	16	8	3	250	TRUE	four_pt	55363	Low	0.662053	Middle	0.225512	High	0.112435
TCGA-49-AAR0-01A-02-TSB.91BDF7DB-CCA3-47C0-AC8C-54C1B0D7FF13	Middle	1	tbp	3	8	7	4	FALSE	none	none	100	16	8	3	250	TRUE	four_pt	35740	Low	0.608813	Middle	0.202183	High	0.189004
TCGA-49-AAR2-01A-01-TSA.9ACD343C-772D-48E4-A994-4EDFC9C1C662	Middle	1	tbp	3	8	7	4	FALSE	none	none	100	16	8	3	250	TRUE	four_pt	31413	Low	0.738386	Middle	0.234696	High	0.0269186
TCGA-49-AAR3-01A-01-TSA.7A02C02E-445D-4803-956F-5E66CB0DF76C	High	1	tbp	3	8	7	4	FALSE	none	none	100	16	8	3	250	TRUE	four_pt	26004	Low	0.452605	Middle	0.317321	High	0.230074
TCGA-49-AAR4-01A-01-TSA.78907165-F00E-4BA2-AC29-E1F3CFDAD9C7	High	1	tbp	3	8	7	4	FALSE	none	none	100	16	8	3	250	TRUE	four_pt	41385	Low	0.47861	Middle	0.436289	High	0.0851006
TCGA-49-AAR9-01A-02-TSB.FE677D86-A9F3-4022-939E-24F2FBB67395	Low	1	tbp	3	8	7	4	FALSE	none	none	100	16	8	3	250	TRUE	four_pt	33443	Low	0.65635	Middle	0.319182	High	0.0244685
TCGA-49-AARE-01A-01-TSA.C309E108-9AC1-4554-9A48-BF330ECD1D98	Middle	1	tbp	3	8	7	4	FALSE	none	none	100	16	8	3	250	TRUE	four_pt	11975	Low	0.603624	Middle	0.235359	High	0.161017
TCGA-49-AARN-01A-02-TSB.8C881E03-94B4-42F8-96F7-D22B4A3AAEFC	Middle	1	tbp	3	8	7	4	FALSE	none	none	100	16	8	3	250	TRUE	four_pt	42278	Low	0.591474	Middle	0.331554	High	0.0769717
TCGA-49-AARQ-01A-01-TS1.8C48AD1A-1DFB-4DCD-AD01-4DB9C2ED73B1	High	1	tbp	3	8	7	4	FALSE	none	none	100	16	8	3	250	TRUE	four_pt	26410	Low	0.741331	Middle	0.221738	High	0.0369306
TCGA-4B-A93V-01A-01-TSA.236A392B-4563-4891-BEE6-E93143865AA4	Low	1	tbp	3	8	7	4	FALSE	none	none	100	16	8	3	250	TRUE	four_pt	49349	Low	0.719645	Middle	0.237202	High	0.0431535
TCGA-50-5931-01A-01-BS1.129de2cf-4da5-4e16-80c6-181288bfeff6	Low	1	tbp	3	8	7	4	FALSE	none	none	100	16	8	3	250	TRUE	four_pt	56050	Low	0.779156	Middle	0.149538	High	0.0713065
TCGA-50-5931-01A-01-TS1.ae13ba18-bb6a-4e32-9148-471932f055cf	Low	1	tbp	3	8	7	4	FALSE	none	none	100	16	8	3	250	TRUE	four_pt	57736	Low	0.758439	Middle	0.196842	High	0.0447187
TCGA-50-5933-01A-01-BS1.5e86d54b-426d-404b-98c3-b705203d4f76	Middle	1	tbp	3	8	7	4	FALSE	none	none	100	16	8	3	250	TRUE	four_pt	117522	Low	0.63682	Middle	0.273148	High	0.0900315
TCGA-50-5933-01A-01-TS1.4bb2950d-ab82-4d7b-8331-eb4df986aef9	Middle	1	tbp	3	8	7	4	FALSE	none	none	100	16	8	3	250	TRUE	four_pt	115827	Low	0.688128	High	0.168935	Middle	0.142937
TCGA-50-5946-01A-01-TS1.170a5930-074d-41cc-a426-a0bcb9a47054	Low	1	tbp	3	8	7	4	FALSE	none	none	100	16	8	3	250	TRUE	four_pt	124135	Low	0.743746	Middle	0.19751	High	0.0587435
TCGA-50-6597-01A-01-TS1.454586d8-e72f-41d8-afec-6b0362b64d4f	High	1	tbp	3	8	7	4	FALSE	none	none	100	16	8	3	250	TRUE	four_pt	64154	High	0.809792	Low	0.17188	Middle	0.0183279
TCGA-53-7624-01A-01-TS1.c2f2da76-bd62-4025-b9e5-80ea33043acc	Middle	1	tbp	3	8	7	4	FALSE	none	none	100	16	8	3	250	TRUE	four_pt	128249	Low	0.698382	Middle	0.209757	High	0.0918611
TCGA-53-7626-01A-01-TS1.50562488-8429-4794-9701-b654d51a010d	High	1	tbp	3	8	7	4	FALSE	none	none	100	16	8	3	250	TRUE	four_pt	155105	Low	0.541469	Middle	0.357015	High	0.101516
TCGA-53-A4EZ-01A-01-TSA.8947DF62-4243-4F5A-8DE0-23A725AC9124	Low	1	tbp	3	8	7	4	FALSE	none	none	100	16	8	3	250	TRUE	four_pt	26214	Low	0.73528	Middle	0.202321	High	0.0623996
TCGA-55-A48Z-01A-01-TS1.DCD3DE34-3719-4755-B920-E6E84E415736	Middle	1	tbp	3	8	7	4	FALSE	none	none	100	16	8	3	250	TRUE	four_pt	48272	Low	0.625472	Middle	0.328158	High	0.0463702
TCGA-55-A492-01A-01-TS1.B933A7B4-C49A-497E-826D-DEEE2739B9A2	Low	1	tbp	3	8	7	4	FALSE	none	none	100	16	8	3	250	TRUE	four_pt	58822	Low	0.813194	Middle	0.145091	High	0.0417145
TCGA-55-A493-01A-01-TS1.CA814E99-8668-4FF6-B47E-FE722E30F071	High	1	tbp	3	8	7	4	FALSE	none	none	100	16	8	3	250	TRUE	four_pt	15984	Low	0.706434	Middle	0.201838	High	0.0917278
TCGA-55-A494-01A-01-TS1.3A910C46-3BF0-498E-A1BD-694A80F7DC03	Low	1	tbp	3	8	7	4	FALSE	none	none	100	16	8	3	250	TRUE	four_pt	13757	Low	0.777397	Middle	0.170708	High	0.0518946
TCGA-55-A4DF-01A-01-TS1.2FFEFF28-381E-4855-8FF0-6EFBC055DBBE	High	1	tbp	3	8	7	4	FALSE	none	none	100	16	8	3	250	TRUE	four_pt	21501	Low	0.744926	Middle	0.214688	High	0.0403853
TCGA-55-A57B-01A-01-TS1.470598E9-1F33-4D37-8C93-21876A8C5F96	Low	1	tbp	3	8	7	4	FALSE	none	none	100	16	8	3	250	TRUE	four_pt	31951	Low	0.563155	Middle	0.334079	High	0.102767
TCGA-62-A46P-01A-01-TS1.B5E86BA2-E157-44FA-B066-321DDF5092D5	Middle	1	tbp	3	8	7	4	FALSE	none	none	100	16	8	3	250	TRUE	four_pt	33252	Low	0.750949	Middle	0.2204	High	0.0286505
TCGA-62-A46R-01A-01-TSA.47CEC83A-9289-4A93-9F8D-95DFE5CFEF1B	Middle	1	tbp	3	8	7	4	FALSE	none	none	100	16	8	3	250	TRUE	four_pt	19298	Low	0.658878	Middle	0.2723	High	0.0688224
TCGA-62-A46S-01A-01-TS1.86557AB5-8FB3-411D-8CA9-EB015D4B8C48	Low	1	tbp	3	8	7	4	FALSE	none	none	100	16	8	3	250	TRUE	four_pt	22291	Low	0.803323	Middle	0.132301	High	0.0643758
TCGA-62-A46U-01A-01-TS1.2A8C9636-86E7-4D76-9192-707AF25DF229	Middle	1	tbp	3	8	7	4	FALSE	none	none	100	16	8	3	250	TRUE	four_pt	35796	Low	0.7444	Middle	0.198196	High	0.0574041
TCGA-62-A46V-01A-01-TSA.D5EF7ED6-0460-47F4-B4F0-550843903CC6	Low	1	tbp	3	8	7	4	FALSE	none	none	100	16	8	3	250	TRUE	four_pt	56435	Low	0.647277	Middle	0.264658	High	0.0880651
TCGA-62-A46Y-01A-01-TS1.769D7702-02B6-4F1F-A061-056F2E51BF9C	High	1	tbp	3	8	7	4	FALSE	none	none	100	16	8	3	250	TRUE	four_pt	44215	Low	0.810444	Middle	0.116842	High	0.072714
TCGA-62-A470-01A-01-TS1.A42883B8-6F8A-4026-8264-656ACFA15905	Middle	1	tbp	3	8	7	4	FALSE	none	none	100	16	8	3	250	TRUE	four_pt	33842	Low	0.708209	Middle	0.244391	High	0.0473993
TCGA-62-A471-01A-01-TSA.040833CB-A6BE-49DF-93D0-17DC2E905C11	Low	1	tbp	3	8	7	4	FALSE	none	none	100	16	8	3	250	TRUE	four_pt	58096	Low	0.66954	Middle	0.264128	High	0.066332
TCGA-62-A472-01A-01-TSA.C466E996-B1B6-4AE9-8A4A-31BB4D7944E2	Middle	1	tbp	3	8	7	4	FALSE	none	none	100	16	8	3	250	TRUE	four_pt	53672	Low	0.657112	Middle	0.292927	High	0.0499604
TCGA-69-A59K-01A-01-TSA.040BED20-3BB8-4027-9FBE-ECE7F02C4202	High	1	tbp	3	8	7	4	FALSE	none	none	100	16	8	3	250	TRUE	four_pt	45676	Low	0.564264	Middle	0.278718	High	0.157018
TCGA-71-6725-01A-01-BS1.af567bff-0660-457c-b077-b254f177d5fe	Middle	1	tbp	3	8	7	4	FALSE	none	none	100	16	8	3	250	TRUE	four_pt	163575	Low	0.807442	Middle	0.161059	High	0.0314984
TCGA-71-6725-01A-01-TS1.a0931313-70a2-4511-85d2-391eb1a52a7f	Middle	1	tbp	3	8	7	4	FALSE	none	none	100	16	8	3	250	TRUE	four_pt	138967	Low	0.835416	Middle	0.146201	High	0.0183821
TCGA-73-7499-01A-01-BS1.6bb1fb89-929d-49e3-9c2f-8741797abddc	High	1	tbp	3	8	7	4	FALSE	none	none	100	16	8	3	250	TRUE	four_pt	129499	Low	0.577335	Middle	0.368082	High	0.0545828
TCGA-73-7499-01A-01-TS1.dc614e4c-1f03-4619-9462-ad5efee257fd	High	1	tbp	3	8	7	4	FALSE	none	none	100	16	8	3	250	TRUE	four_pt	190765	Low	0.729294	Middle	0.245738	High	0.0249683
TCGA-73-A9RS-01A-01-TS1.95E6E9D2-8F67-4077-AE8B-5F29699FF434	Low	1	tbp	3	8	7	4	FALSE	none	none	100	16	8	3	250	TRUE	four_pt	9186	Low	0.779016	Middle	0.181066	High	0.0399183
TCGA-86-6562-01A-01-BS1.9b705d9f-eb8e-467c-9f31-aa5e5b1faaec	Middle	1	tbp	3	8	7	4	FALSE	none	none	100	16	8	3	250	TRUE	four_pt	184624	Low	0.716602	Middle	0.18516	High	0.098238
TCGA-86-6562-01A-01-TS1.32c1f4ac-ae87-45c1-a29a-3a1d408727ed	Middle	1	tbp	3	8	7	4	FALSE	none	none	100	16	8	3	250	TRUE	four_pt	147287	Low	0.684671	Middle	0.218243	High	0.0970869
TCGA-86-7701-01A-01-BS1.01830866-acbf-4de5-8237-eea8ca06f8cd	High	1	tbp	3	8	7	4	FALSE	none	none	100	16	8	3	250	TRUE	four_pt	59485	Low	0.641803	Middle	0.205044	High	0.153153
TCGA-86-7701-01A-01-TS1.8758bb7c-e9ce-41d8-9992-1735d29700a9	High	1	tbp	3	8	7	4	FALSE	none	none	100	16	8	3	250	TRUE	four_pt	137953	Low	0.582236	Middle	0.368603	High	0.0491606
TCGA-86-7711-01A-01-TS1.e8d497c1-a439-4a60-a144-7196f2781aa2	High	1	tbp	3	8	7	4	FALSE	none	none	100	16	8	3	250	TRUE	four_pt	212642	Low	0.933373	Middle	0.0617529	High	0.0048741
TCGA-86-7713-01A-01-BS1.e99156ce-4f80-4837-8ca6-4f7b4019a750	Low	1	tbp	3	8	7	4	FALSE	none	none	100	16	8	3	250	TRUE	four_pt	162509	Low	0.811558	Middle	0.182812	High	0.00562927
TCGA-86-7713-01A-01-TS1.40cec003-0322-413e-8544-6fd916d9ee0c	Low	1	tbp	3	8	7	4	FALSE	none	none	100	16	8	3	250	TRUE	four_pt	246790	Low	0.606342	Middle	0.35381	High	0.0398484
TCGA-86-7714-01A-01-TS1.459126fb-76b3-41d3-8a00-c575e3342045	Middle	1	tbp	3	8	7	4	FALSE	none	none	100	16	8	3	250	TRUE	four_pt	103464	Low	0.609305	Middle	0.355779	High	0.0349153
TCGA-86-7953-01A-01-BS1.12a70470-317a-4a67-a853-dc5f7e3f673c	Middle	1	tbp	3	8	7	4	FALSE	none	none	100	16	8	3	250	TRUE	four_pt	123798	Low	0.689948	Middle	0.241413	High	0.0686392
TCGA-86-7953-01A-01-TS1.a1eba3f3-29ff-4b67-b6c4-ab0e7dd92299	Middle	1	tbp	3	8	7	4	FALSE	none	none	100	16	8	3	250	TRUE	four_pt	240161	Low	0.681973	Middle	0.24353	High	0.0744963
TCGA-86-8054-01A-01-BS1.807cd36d-2c75-4820-97fc-6f471e0ab0f6	Low	1	tbp	3	8	7	4	FALSE	none	none	100	16	8	3	250	TRUE	four_pt	137175	Low	0.784562	Middle	0.2067	High	0.00873801
TCGA-86-8054-01A-01-TS1.1ea30d7b-fce1-4660-baeb-2eba417800b4	Low	1	tbp	3	8	7	4	FALSE	none	none	100	16	8	3	250	TRUE	four_pt	129680	Low	0.815637	Middle	0.176273	High	0.00809025
TCGA-86-8055-01A-01-BS1.7bc37c9c-5d6a-497a-a7f5-4985f134ec27	Low	1	tbp	3	8	7	4	FALSE	none	none	100	16	8	3	250	TRUE	four_pt	210124	Low	0.792098	Middle	0.185985	High	0.0219178
TCGA-86-8055-01A-01-TS1.2bca74b2-c8db-4a44-bda5-264eed68c76d	Low	1	tbp	3	8	7	4	FALSE	none	none	100	16	8	3	250	TRUE	four_pt	179784	Low	0.781741	Middle	0.19027	High	0.0279886
TCGA-86-8073-01A-01-BS1.69853b5d-bcc8-43b2-8ed2-557fbfcd0441	Middle	1	tbp	3	8	7	4	FALSE	none	none	100	16	8	3	250	TRUE	four_pt	99868	Low	0.6616	Middle	0.295366	High	0.0430337
TCGA-86-8073-01A-01-TS1.a5d126bf-ff68-42da-9b97-8372de03e05c	Middle	1	tbp	3	8	7	4	FALSE	none	none	100	16	8	3	250	TRUE	four_pt	138614	Low	0.687861	Middle	0.268968	High	0.0431708
TCGA-86-8074-01A-01-BS1.9b6a32f7-07bb-4e59-aa64-487c6a43edab	Low	1	tbp	3	8	7	4	FALSE	none	none	100	16	8	3	250	TRUE	four_pt	185100	Low	0.802667	Middle	0.182591	High	0.0147419
TCGA-86-8074-01A-01-TS1.529fc24b-76e2-422c-a4a2-088f832ef994	Low	1	tbp	3	8	7	4	FALSE	none	none	100	16	8	3	250	TRUE	four_pt	164001	Low	0.816989	Middle	0.169125	High	0.0138855
TCGA-86-8075-01A-01-TS1.9910d67d-7235-4bfa-a06a-a0c05afe6028	Low	1	tbp	3	8	7	4	FALSE	none	none	100	16	8	3	250	TRUE	four_pt	181848	Low	0.769272	Middle	0.204405	High	0.0263232
TCGA-86-8278-01A-01-BS1.19e62dcc-ceec-44b2-89dd-bc9f165d8159	Middle	1	tbp	3	8	7	4	FALSE	none	none	100	16	8	3	250	TRUE	four_pt	143609	Low	0.795946	Middle	0.176113	High	0.0279412
[truncated: 260 more rows]
